# Supplementary material for: Immune responses and transcription landscape of adults with the third dose of homologous and heterologous booster vaccines of COVID-19
Source: Front Immunol. 2024 Sep 12;15:1461419. doi: 10.3389/fimmu.2024.1461419 (PMC11424439; doi:10.3389/fimmu.2024.1461419)
Supplement: Supplementary file 2 [file DataSheet2.xlsx]

## Sheet: Appendix List
Appendix List
Supplementary Table 1. Gene Ontology (GO) enrichment in participants with intramuscular injection of Ad5-nCoV from cohort 1.
Supplementary Table 2. Gene Ontology (GO) enrichment in participants with intramuscular injection of ICV from cohort 1.
Supplementary Table 3. Gene Ontology (GO) enrichment in participants with aerosolized inhaled Ad5-nCoV from cohort 2.
Supplementary Table 4. Gene Ontology (GO) enrichment in participants with intramuscular injection of ICV from cohort 2.
Supplementary Table 5. MEblue module enrichment analysis results by Metascape tool
Supplementary Table 6. MEgray module enrichment analysis results by Metascape tool
Supplementary Table 7. MEturquois module enrichment analysis results by Metascape tool

## Sheet: Supplementary Table 1
Supplementary Table 1. Gene Ontology (GO) enrichment in participants with intramuscular injection of Ad5-nCoV from cohort 1.
ID	Description	GeneRatio	BgRatio	pvalue	p.adjust	qvalue	geneID	Count	EnrichmentFactor
GO:0006954	inflammatory response	96/1116	852/18614	1.35466e-09	7.70533e-06	6.91876e-06	TNFRSF4/C1QTNF12/ZC3H12A/FCGR1A/ECM1/TNFAIP8L2/S100A8/PBXIP1/FCGR3A/PTGS2/ELF3/FNDC4/NLRC4/STK39/CX3CR1/CCR1/CCR2/CCR5/MGLL/BST1/TLR1/TLR6/NFKB1/OTULIN/CD14/TNIP1/F12/ABCF1/PLA2G7/VNN1/OPRM1/HDAC9/IL6/CD36/HGF/SERPINE1/SMO/EZH2/TLR7/TLR8/CYBB/MIR221/CXCR3/CYSLTR1/MFHAS1/LY96/JAK2/S1PR3/AKNA/TLR4/MDK/CD6/RELA/PDE2A/FUT4/CASP1/APOA1/JAM3/GATA3/LIPA/NFKB2/ADAM8/CD163/ABCD2/LRRK2/LYZ/GPR68/PLA2G4B/SE…	96	1.88
GO:0045597	positive regulation of cell differentiation	90/1116	878/18614	3.71378e-07	0.000709166	0.000636775	NBL1/MICOS10-NBL1/SFN/ZC3H12A/PTCH2/CRABP2/PTGS2/CR1/HLX/GJC2/DISC1/ASXL2/ADRA2B/DLX2/CX3CR1/CCR1/REST/CDS1/NFKB1/NOCT/FBN2/SMAD5/FGF18/PDLIM7/TNXB/SPDEF/VNN1/OPRM1/IL6/CD36/HGF/SRRT/SERPINE1/SMO/EZH2/MIR221/NAP1L2/GPRASP3/L1CAM/TOX/STAU2/IL7/TRIB1/HSF1/JAK2/TRIM32/NIBAN2/ENG/ANAPC2/MDK/LTBP3/SART1/BCL9L/FEZ1/GATA3/BAMBI/SHTN1/ADAM8/WNT10B/CYP27B1/PLXNC1/TMEM119/EFNB2/LIG4/ZNF219/GPR68/ELL3/SEMA7…	90	1.71
GO:0045321	leukocyte activation	95/1116	948/18614	4.86638e-07	0.000709166	0.000636775	TNFRSF4/ZC3H12A/TNFAIP8L2/MNDA/FCGR3A/CR1/HLX/RSAD2/STK39/ITGA4/CX3CR1/CCR2/BST1/TLR1/TLR6/GAPT/EGR1/MFAP3/PRR7/THEMIS/VNN1/ULBP2/ULBP1/DLL1/HDAC9/IL6/SKAP2/FGL2/CDK6/EZH2/CRLF2/VSIG4/HMGB3/MFHAS1/TOX/IL7/JAK2/SLC46A2/TLR4/PTGDS/MAPK8IP1/MDK/CD6/SYVN1/SART1/LRRC32/CXCR5/GATA3/ADAM8/CLEC4D/LRRK2/WNT10B/LMBR1L/HSPH1/LCP1/EFNB2/LIG4/TNFSF13B/IRS2/JAG2/TP53BP1/KLHL25/SOCS1/IL4R/IL21R/LAT/ARMC5/ZFPM1/…	95	1.67
GO:0046649	lymphocyte activation	82/1116	782/18614	4.9871e-07	0.000709166	0.000636775	TNFRSF4/ZC3H12A/TNFAIP8L2/MNDA/FCGR3A/CR1/HLX/RSAD2/ITGA4/CCR2/BST1/GAPT/EGR1/MFAP3/PRR7/THEMIS/VNN1/ULBP2/ULBP1/DLL1/HDAC9/IL6/SKAP2/FGL2/CDK6/EZH2/VSIG4/HMGB3/TOX/IL7/JAK2/SLC46A2/TLR4/MAPK8IP1/MDK/CD6/SYVN1/SART1/LRRC32/CXCR5/GATA3/ADAM8/CLEC4D/WNT10B/LMBR1L/HSPH1/LCP1/EFNB2/LIG4/TNFSF13B/IRS2/JAG2/TP53BP1/KLHL25/SOCS1/IL4R/IL21R/LAT/ARMC5/ZFPM1/SUPT6H/RARA/FOXJ1/JMJD6/CD7/SMAD7/SIRPB1/SIRPG/S…	82	1.75
GO:0048871	multicellular organismal-level homeostasis	79/1116	759/18614	1.08652e-06	0.00123603	0.00110985	AMPD2/PRKAB2/BGLAP/PTGS2/STK39/BARD1/PER2/CX3CR1/CCR2/MAEA/CRACD/JCHAIN/GAPT/SMAD5/EGR1/ADRB2/MAK/DLL1/IL6/MLXIPL/CD36/CDK6/ACHE/SH2B2/SMO/ARHGEF5/EZH2/DMD/MIR221/ALAS2/GPR174/MFHAS1/IL7/HSF1/JAK2/AQP3/ALDH1A1/GADD45G/SLC46A2/WHRN/TRIM32/TLR4/GPR137/LTBP3/JAM3/GATA3/LIPA/ADAM8/WNT10B/TNS2/LYZ/TMEM119/OAS1/HCAR2/AKAP11/TNFSF13B/CDIN1/GLIS2/IL4R/LAT/ZFPM1/KDM6B/ZNF830/SLC4A1/MAP2K6/JMJD6/RAC3/SIGLE…	79	1.74
GO:0045862	positive regulation of proteolysis	46/1116	365/18614	1.48474e-06	0.00126568	0.00113648	ZC3H12A/PLK3/S100A8/EFNA3/EFNA1/CR1/DISC1/NLRC4/ASTL/ACVR1C/DNAJB2/REST/TNIP1/F12/PRR7/MTCH1/SNX9/UBQLN2/TRIB1/HSF1/JAK2/TRIM32/PIDD1/CASP1/CASC2/ADAM8/LRRK2/HIP1R/LGMN/BCL2L10/FURIN/PLK1/ATP2A3/OSBPL7/NGFR/SMAD7/SRC/TMEM259/SGTA/FZR1/RAD23A/SIRT2/APOE/BBC3/NOP53/NLRP12	46	2.1
GO:0060284	regulation of cell development	84/1116	833/18614	1.79017e-06	0.00126568	0.00113648	ZC3H12A/BGLAP/CRABP2/CR1/HLX/GJC2/DISC1/DLX2/HES6/PER2/CX3CR1/CCR1/CCR2/SEMA3F/SEMA3B/MITF/GPR171/REST/VNN1/OPRM1/DLL1/HDAC9/IL6/FGL2/SEMA3C/CDK6/SRRT/IFRD1/SMO/EZH2/MIR221/GPRASP3/HMGB3/L1CAM/TOX/STAU2/IL7/TRIB1/HSF1/S1PR3/SLC46A2/TRIM32/TLR4/NIBAN2/ANAPC2/MDK/GPR137/SART1/GATA3/SHTN1/ADAM8/LRRK2/WNT10B/PLXNC1/RFLNA/ZNF664-RFLNA/ULK1/LIG4/GPR68/ELL3/SEMA7A/KLHL25/CIB1/SOCS1/IL4R/ZFPM1/RARA/FOXJ1…	84	1.68
GO:0001817	regulation of cytokine production	85/1116	847/18614	1.88467e-06	0.00126568	0.00113648	ZBTB17/ZC3H12A/MNDA/FCGR3A/ZBTB37/PTGS2/CR1/RSAD2/NLRC4/CYP1B1/ANXA4/ARID5A/CX3CR1/CCR2/SPON2/TLR1/TLR6/NFKB1/EGR1/CD14/TNXB/EZR/DLL1/HDAC9/IL6/CD36/HGF/SERPINE1/EZH2/CRLF2/TLR7/TLR8/CYBB/MIR221/VSIG4/ZBTB33/EOLA1/LY96/IL7/JAK2/S1PR3/TRIM32/TLR4/ZBTB6/ZBTB26/ZBTB34/HRAS/MDK/CD6/RELA/WNT11/LRRC32/CASP1/APOA1/GATA3/ADAM8/ABCD2/LRRK2/OAS1/OAS3/OAS2/SEMA7A/FURIN/SOCS1/IL4R/PYDC1/ZFPM1/MIR324/PER1/MAP…	85	1.67
GO:0071219	cellular response to molecule of bacterial origin	34/1116	237/18614	2.00266e-06	0.00126568	0.00113648	ZC3H12A/ARID5A/CX3CR1/CCR5/SPON2/TLR1/TLR6/NFKB1/CD14/TNIP1/IL6/CD36/SERPINE1/LY96/TRIB1/HSF1/JAK2/TLR4/CD6/RELA/CASP1/MRC1/EFNB2/MAP2K3/RARA/SRC/SBNO2/CACTIN/MAP2K7/HAMP/SIRT2/NFKBIB/PAF1/TGFB1	34	2.39
GO:0001816	cytokine production	85/1116	860/18614	3.45428e-06	0.0019648	0.00176423	ZBTB17/ZC3H12A/MNDA/FCGR3A/ZBTB37/PTGS2/CR1/RSAD2/NLRC4/CYP1B1/ANXA4/ARID5A/CX3CR1/CCR2/SPON2/TLR1/TLR6/NFKB1/EGR1/CD14/TNXB/EZR/DLL1/HDAC9/IL6/CD36/HGF/SERPINE1/EZH2/CRLF2/TLR7/TLR8/CYBB/MIR221/VSIG4/ZBTB33/EOLA1/LY96/IL7/JAK2/S1PR3/TRIM32/TLR4/ZBTB6/ZBTB26/ZBTB34/HRAS/MDK/CD6/RELA/WNT11/LRRC32/CASP1/APOA1/GATA3/ADAM8/ABCD2/LRRK2/OAS1/OAS3/OAS2/SEMA7A/FURIN/SOCS1/IL4R/PYDC1/ZFPM1/MIR324/PER1/MAP…	85	1.65
GO:0030217	T cell differentiation	39/1116	300/18614	4.35829e-06	0.00225363	0.00202358	ZC3H12A/CR1/HLX/RSAD2/CCR2/EGR1/PRR7/THEMIS/VNN1/IL6/FGL2/CDK6/TOX/IL7/SLC46A2/MDK/SART1/GATA3/ADAM8/CLEC4D/WNT10B/LMBR1L/LIG4/JAG2/KLHL25/SOCS1/IL4R/ARMC5/ZFPM1/RARA/FOXJ1/JMJD6/SMAD7/MAFB/NFKBID/BCL3/RELB/IL4I1/NCAPH2	39	2.17
GO:0010717	regulation of epithelial to mesenchymal transition	20/1116	110/18614	7.62758e-06	0.00361547	0.00324641	EFNA1/USF3/TNXB/IL6/EZH2/MIR221/ENG/MDK/BCL9L/GATA3/BAMBI/ELL3/TGFB1I1/COL1A1/SMAD7/SPRED3/TGFB1/FUZ/TIAM1/POFUT2	20	3.03
GO:0071216	cellular response to biotic stimulus	35/1116	264/18614	8.63768e-06	0.00377932	0.00339352	ZC3H12A/TXNIP/ARID5A/CX3CR1/CCR5/SPON2/TLR1/TLR6/NFKB1/CD14/TNIP1/IL6/CD36/SERPINE1/LY96/TRIB1/HSF1/JAK2/TLR4/CD6/RELA/CASP1/MRC1/EFNB2/MAP2K3/RARA/SRC/SBNO2/CACTIN/MAP2K7/HAMP/SIRT2/NFKBIB/PAF1/TGFB1	35	2.21
GO:0030036	actin cytoskeleton organization	72/1116	717/18614	1.14476e-05	0.00443724	0.00398428	ESPN/MARCKSL1/CLDN19/CNN3/ARPC5/RTKN/BST1/CRACD/SYNPO2/PDLIM7/TNXB/SNX9/EZR/PDGFA/FSCN1/AUTS2/SH2B2/FSCN3/ARHGEF5/TENM1/BAG4/STAU2/PLEC/JAK2/TESK1/LPAR1/TRIM32/HRAS/TNNT3/MICAL2/MDK/CDC42BPG/SSH3/WNT11/APOA1/JAM3/SHTN1/EPS8/RND1/RHOF/HIP1R/RFLNA/ZNF664-RFLNA/AKAP11/LCP1/RHOV/TMOD2/CORO7/FHOD1/MYO1C/MINK1/MYO15A/TAOK1/CORO6/TCAP/FMNL1/SAMD14/FOXJ1/ARHGDIA/RAC3/SIGLEC15/MYL9/SRC/SDC4/PEAK3/TRIP10/S…	72	1.67
GO:0071222	cellular response to lipopolysaccharide	31/1116	224/18614	1.17312e-05	0.00443724	0.00398428	ZC3H12A/ARID5A/CX3CR1/CCR5/SPON2/NFKB1/CD14/TNIP1/IL6/CD36/SERPINE1/LY96/TRIB1/HSF1/JAK2/TLR4/CD6/RELA/CASP1/MRC1/EFNB2/MAP2K3/RARA/SRC/SBNO2/CACTIN/MAP2K7/HAMP/NFKBIB/PAF1/TGFB1	31	2.31
GO:0030097	hemopoiesis	88/1116	930/18614	1.29081e-05	0.00443724	0.00398428	ZC3H12A/PBXIP1/BGLAP/CR1/HLX/RSAD2/ITGA4/CCR1/CCR2/MITF/GPR171/MAEA/REST/SMAD5/EGR1/PRR7/OSTM1/THEMIS/VNN1/DLL1/HDAC9/IL6/FGL2/CDK6/EZH2/MIR221/ALAS2/HMGB3/MFHAS1/TOX/IL7/TRIB1/HSF1/JAK2/SLC46A2/TLR4/MDK/GPR137/SYVN1/SART1/JAM3/GATA3/PRDX3/ADAM8/CLEC4D/WNT10B/LMBR1L/PDE1B/LIG4/TNFSF13B/GPR68/JAG2/CRIP2/CDIN1/KLHL25/CIB1/SOCS1/IL4R/ARMC5/ZFPM1/RARA/SLC4A1/HOXB4/FOXJ1/JMJD6/FASN/SIGLEC15/SMAD7/WDR7…	88	1.58
GO:0002521	leukocyte differentiation	63/1116	605/18614	1.32952e-05	0.00443724	0.00398428	ZC3H12A/BGLAP/CR1/HLX/RSAD2/ITGA4/CCR1/CCR2/MITF/EGR1/PRR7/OSTM1/THEMIS/VNN1/DLL1/HDAC9/IL6/FGL2/CDK6/EZH2/HMGB3/TOX/IL7/TRIB1/HSF1/SLC46A2/TLR4/MDK/GPR137/SYVN1/SART1/GATA3/ADAM8/CLEC4D/WNT10B/LMBR1L/PDE1B/LIG4/TNFSF13B/GPR68/JAG2/KLHL25/SOCS1/IL4R/ARMC5/ZFPM1/RARA/FOXJ1/JMJD6/FASN/SIGLEC15/SMAD7/SRC/MAFB/MMP9/SBNO2/EFNA2/NFKBID/TGFB1/BCL3/RELB/IL4I1/NCAPH2	63	1.74
GO:0000302	response to reactive oxygen species	29/1116	205/18614	1.45683e-05	0.00443724	0.00398428	SESN2/PLK3/TXNIP/CYP1B1/SLC8A1/PTPRN/DHFR/IL6/CD36/HGF/EZH2/AGAP3/HSF1/HBB/CAT/RELA/PRDX3/LRRK2/HBA1/HP/KDM6B/COL1A1/SPHK1/PCNA/MAP1LC3A/SRC/MMP9/KLF2/APOE	29	2.36
GO:0009991	response to extracellular stimulus	55/1116	507/18614	1.4822e-05	0.00443724	0.00398428	SESN2/ZC3H12A/PRKAB2/BGLAP/F5/PTGS2/CYP1B1/SLC8A1/ACVR1C/STK39/ITGA4/SLC38A3/NOCT/ADRB2/BCKDHB/OPRM1/UPP1/VGF/PHEX/CYBB/PCSK1N/LAMP2/PLEC/HSF1/GPT/AQP3/CAT/SLC1A2/SIPA1/CCND1/WNT11/LRRK2/SP1/CYP27B1/GCN1/ULK1/SORD/WDR24/RIPOR1/SREBF1/RARA/COL1A1/GH1/DSC2/MAP1LC3A/SRC/HAMP/SIRT2/APOE/NR1H2/PRKCG/TSSK2/GAS2L1/SREBF2/PRR5	55	1.81
GO:0038066	p38MAPK cascade	13/1116	56/18614	2.0335e-05	0.00578328	0.00519292	ZC3H12A/GADD45A/STK39/EZR/HGF/MFHAS1/GADD45G/MINK1/PER1/MAP2K3/MAP2K6/SPHK1/GADD45B	13	3.87
GO:0001819	positive regulation of cytokine production	53/1116	489/18614	2.16376e-05	0.00586069	0.00526243	MNDA/FCGR3A/PTGS2/RSAD2/NLRC4/CYP1B1/ARID5A/CCR2/SPON2/TLR1/TLR6/EGR1/CD14/TNXB/IL6/CD36/HGF/SERPINE1/CRLF2/TLR7/TLR8/CYBB/LY96/IL7/JAK2/TRIM32/TLR4/HRAS/MDK/CD6/RELA/WNT11/CASP1/GATA3/ADAM8/LRRK2/OAS1/OAS3/OAS2/SEMA7A/FURIN/IL4R/PYDC1/ZFPM1/MIR324/RARA/SPHK1/SRC/AZU1/TGFB1/BCL3/NLRP12/PANX2	53	1.81
GO:0042116	macrophage activation	19/1116	109/18614	2.38125e-05	0.00615662	0.00552816	ZC3H12A/FCGR3A/STK39/CX3CR1/TLR1/TLR6/IL6/VSIG4/MFHAS1/JAK2/TLR4/LRRK2/IL4R/SPHK1/JMJD6/AZU1/SBNO2/JUND/HAMP	19	2.91
GO:0042110	T cell activation	58/1116	554/18614	2.49209e-05	0.00616306	0.00553393	TNFRSF4/ZC3H12A/TNFAIP8L2/CR1/HLX/RSAD2/CCR2/EGR1/MFAP3/PRR7/THEMIS/VNN1/IL6/FGL2/CDK6/VSIG4/TOX/IL7/JAK2/SLC46A2/MAPK8IP1/MDK/CD6/SART1/LRRC32/GATA3/ADAM8/CLEC4D/WNT10B/LMBR1L/HSPH1/LCP1/EFNB2/LIG4/TNFSF13B/JAG2/KLHL25/SOCS1/IL4R/LAT/ARMC5/ZFPM1/RARA/FOXJ1/JMJD6/CD7/SMAD7/SIRPB1/SIRPG/SRC/MAFB/SDC4/CD70/NFKBID/BCL3/RELB/IL4I1/NCAPH2	58	1.75
GO:0042542	response to hydrogen peroxide	21/1116	129/18614	2.65584e-05	0.00629435	0.00565182	TXNIP/CYP1B1/SLC8A1/IL6/HGF/EZH2/HSF1/HBB/CAT/RELA/PRDX3/LRRK2/HBA1/HP/KDM6B/COL1A1/SPHK1/PCNA/MAP1LC3A/SRC/KLF2	21	2.72
GO:0090025	regulation of monocyte chemotaxis	9/1116	29/18614	3.25389e-05	0.00716007	0.00642917	NBL1/MICOS10-NBL1/CX3CR1/CCR1/CCR2/PLA2G7/SERPINE1/MOSPD2/LGMN	9	5.18
GO:0071496	cellular response to external stimulus	39/1116	327/18614	3.27289e-05	0.00716007	0.00642917	SESN2/ZC3H12A/GADD45A/PRKAB2/BGLAP/PTGS2/ITGA4/SLC38A3/NFKB1/UPP1/TLR7/TLR8/PHEX/LAMP2/PLEC/AQP3/HABP4/TLR4/ENG/SLC1A2/SIPA1/PDE2A/WNT11/CASP1/LRRK2/SP1/CYP27B1/GCN1/ULK1/WDR24/RIPOR1/SREBF1/COL1A1/DSC2/MAP1LC3A/TSSK2/GAS2L1/SREBF2/PRR5	39	1.99
GO:0045859	regulation of protein kinase activity	63/1116	627/18614	3.95303e-05	0.00832771	0.00747762	SFN/SESN2/GADD45A/FCGR1A/EFNA1/MAPRE3/SLC8A1/ADRA2B/STRADB/TLR6/CENPE/EGR1/SPRY4/ADRB2/CCNJL/FGF18/TNXB/SNX9/PDGFA/HGF/ARHGEF5/EZH2/TSPYL2/TENM1/SPRY3/DEPTOR/TRIB1/PLEC/JAK2/TESK1/GNAQ/TLR4/HRAS/MAPK8IP1/CCND1/ADAM8/LRRK2/CIB1/WDR24/SOCS1/PLK1/LAT/PYDC1/CAMKK1/MAP2K3/TRAF4/TOM1L1/GH1/MAP2K6/HGS/SRC/SDC4/DBNDD2/LIME1/AZU1/GADD45B/MAP2K7/PKN1/CCNP/SERTAD1/TGFB1/APOE/ANKRD54	63	1.68
GO:0002237	response to molecule of bacterial origin	42/1116	366/18614	4.12935e-05	0.00835414	0.00750135	ZC3H12A/S100A8/PTGS2/ARID5A/CX3CR1/CCR5/SPON2/TLR1/TLR6/NFKB1/NOCT/CD14/TNIP1/OPRM1/IL6/CD36/SERPINE1/LY96/TRIB1/HSF1/JAK2/TLR4/CD6/RELA/CASP1/MRC1/PRDX3/CYP27B1/EFNB2/MAP2K3/RARA/SRC/SBNO2/CACTIN/MAP2K7/PTGER1/JUND/HAMP/SIRT2/NFKBIB/PAF1/TGFB1	42	1.91
GO:0001934	positive regulation of protein phosphorylation	70/1116	720/18614	4.31252e-05	0.00835414	0.00750135	TNFRSF18/SESN2/CLDN19/BCAR3/FCGR1A/EFNA1/PTGS2/MAPRE3/ADRA2B/STRADB/CX3CR1/PARP9/FGFR3/TLR6/CENPE/EGR1/ADRB2/FGF18/TNXB/SNX9/PDGFA/IL6/CD36/HGF/ARHGEF5/EZH2/MIR221/ARAF/TENM1/BAG4/HSF1/JAK2/TESK1/TLR4/ENG/HRAS/CD6/CCND1/ADAM8/LRRK2/ITGA5/INHBE/TMEM119/HSPA2/PGF/EHD4/SEMA7A/CIB1/WDR24/SOCS1/PLK1/LAT/CAMKK1/FXR2/MAP2K3/TRAF4/TOM1L1/GH1/MAP2K6/SPHK1/SRC/SDC4/MMP9/FGF22/AZU1/SH2D3A/MAP2K7/S1PR2/TGFB1…	70	1.62
GO:0031667	response to nutrient levels	51/1116	477/18614	4.40619e-05	0.00835414	0.00750135	SESN2/ZC3H12A/PRKAB2/BGLAP/F5/PTGS2/CYP1B1/SLC8A1/ACVR1C/STK39/SLC38A3/ADRB2/BCKDHB/OPRM1/UPP1/VGF/PHEX/CYBB/PCSK1N/LAMP2/PLEC/HSF1/GPT/AQP3/CAT/CCND1/WNT11/LRRK2/SP1/CYP27B1/GCN1/ULK1/SORD/WDR24/RIPOR1/SREBF1/RARA/COL1A1/GH1/DSC2/MAP1LC3A/SRC/HAMP/SIRT2/APOE/NR1H2/PRKCG/TSSK2/GAS2L1/SREBF2/PRR5	51	1.78
GO:0051338	regulation of transferase activity	80/1116	855/18614	4.73054e-05	0.00867979	0.00779375	SFN/SESN2/GADD45A/FCGR1A/EFNA1/MAPRE3/SLC8A1/ADRA2B/STRADB/EPM2AIP1/DTX3L/FGFR3/TLR6/PARM1/CENPE/SERINC5/EGR1/SPRY4/ADRB2/CCNJL/FGF18/TNXB/SNX9/PDGFA/HGF/ARHGEF5/EZH2/TSPYL2/TENM1/SPRY3/DEPTOR/TRIB1/MAPK15/PLEC/JAK2/TESK1/GNAQ/TLR4/HRAS/MAPK8IP1/CCND1/APOA1/PRDX3/ADAM8/LRRK2/RFC3/IRS2/BAG5/CIB1/WDR24/SOCS1/PLK1/LAT/PYDC1/ACD/CAMKK1/MAP2K3/TRAF4/TOM1L1/GH1/MAP2K6/HGS/SMAD7/PCNA/SRC/SDC4/DBNDD2/LIM…	80	1.56
GO:1903707	negative regulation of hemopoiesis	19/1116	115/18614	5.13749e-05	0.00906904	0.00814328	ZC3H12A/CR1/HLX/FGL2/CDK6/MIR221/HMGB3/TRIB1/TLR4/MDK/GPR137/GPR68/SOCS1/IL4R/ZFPM1/RARA/FOXJ1/SMAD7/MAFB	19	2.76
GO:1900744	regulation of p38MAPK cascade	11/1116	45/18614	5.26158e-05	0.00906904	0.00814328	ZC3H12A/GADD45A/STK39/EZR/HGF/MFHAS1/GADD45G/MINK1/PER1/SPHK1/GADD45B	11	4.08
GO:0002460	adaptive immune response based on somatic recombination of immune receptors built from immunoglobulin superfamily domains	37/1116	311/18614	5.44286e-05	0.00910558	0.00817608	ZC3H12A/FCGR1A/CD1A/CD1B/FCGR3A/C4BPB/CR1/HLX/RSAD2/ARID5A/CCR2/GAPT/ULBP2/ULBP1/IL6/TLR8/JAK2/TLR4/HRAS/GATA3/NFKB2/LIG4/TNFSF13B/TP53BP1/IL4R/IL21R/SUPT6H/FOXJ1/SMAD7/CD70/PKN1/NFKBID/TGFB1/BCL3/RELB/IL4I1/KMT5C	37	1.98
GO:0010720	positive regulation of cell development	47/1116	432/18614	5.67447e-05	0.00922182	0.00828045	CRABP2/CR1/HLX/GJC2/DISC1/CX3CR1/CCR1/VNN1/OPRM1/IL6/SRRT/SMO/MIR221/GPRASP3/L1CAM/TOX/STAU2/IL7/TRIB1/HSF1/TRIM32/NIBAN2/ANAPC2/MDK/SART1/GATA3/SHTN1/ADAM8/WNT10B/PLXNC1/LIG4/GPR68/ELL3/SEMA7A/KLHL25/SOCS1/IL4R/RARA/SMAD7/ZNF335/S1PR2/NFKBID/WDR62/SIRT2/TGFB1/IL4I1/TIAM1	47	1.81
GO:0030029	actin filament-based process	76/1116	807/18614	5.91676e-05	0.00934849	0.00839419	ESPN/MARCKSL1/CLDN19/CNN3/ARPC5/RTKN/BST1/CRACD/SYNPO2/PDLIM7/TNXB/SNX9/EZR/PDGFA/FSCN1/AUTS2/SH2B2/FSCN3/ARHGEF5/TENM1/BAG4/STAU2/PLEC/JAK2/TESK1/LPAR1/TRIM32/HRAS/TNNT3/MICAL2/MDK/MYBPC3/CDC42BPG/SSH3/KCNE3/WNT11/APOA1/JAM3/SHTN1/EPS8/RND1/RHOF/HIP1R/RFLNA/ZNF664-RFLNA/AKAP11/LCP1/RHOV/TMOD2/CORO7/FHOD1/MYO1C/MINK1/MYO15A/TAOK1/CORO6/TCAP/FMNL1/SAMD14/FOXJ1/ARHGDIA/RAC3/DSC2/SIGLEC15/MYL9/SRC/S…	76	1.57
GO:0048762	mesenchymal cell differentiation	32/1116	255/18614	6.15689e-05	0.00936574	0.00840968	EFNA1/SEMA3F/SEMA3B/USF3/TNXB/RADIL/IL6/SEMA3C/HGF/SMO/EZH2/MIR221/AMER1/AKNA/ENG/MDK/WNT11/BCL9L/GATA3/BAMBI/ELL3/SEMA7A/TGFB1I1/COL1A1/SMAD7/SEMA6B/SPRED3/TGFB1/FUZ/TRIM28/TIAM1/POFUT2	32	2.09
GO:0002694	regulation of leukocyte activation	60/1116	598/18614	6.257e-05	0.00936574	0.00840968	TNFRSF4/ZC3H12A/TNFAIP8L2/MNDA/FCGR3A/CR1/HLX/CCR2/BST1/TLR6/VNN1/IL6/FGL2/CRLF2/VSIG4/HMGB3/MFHAS1/TOX/IL7/JAK2/SLC46A2/TLR4/MAPK8IP1/MDK/CD6/SART1/LRRC32/GATA3/ADAM8/CLEC4D/LRRK2/WNT10B/HSPH1/EFNB2/TNFSF13B/IRS2/TP53BP1/KLHL25/SOCS1/IL4R/LAT/SUPT6H/RARA/FOXJ1/SPHK1/SMAD7/SIRPB1/SIRPG/SRC/SDC4/ZNF335/CD70/DCAF15/PKN1/JUND/HAMP/NFKBID/TGFB1/IL4I1/KMT5C	60	1.67
GO:0030098	lymphocyte differentiation	46/1116	422/18614	6.4747e-05	0.00944311	0.00847915	ZC3H12A/CR1/HLX/RSAD2/ITGA4/CCR2/EGR1/PRR7/THEMIS/VNN1/DLL1/HDAC9/IL6/FGL2/CDK6/EZH2/HMGB3/TOX/IL7/SLC46A2/MDK/SYVN1/SART1/GATA3/ADAM8/CLEC4D/WNT10B/LMBR1L/LIG4/TNFSF13B/JAG2/KLHL25/SOCS1/IL4R/ARMC5/ZFPM1/RARA/FOXJ1/JMJD6/SMAD7/MAFB/NFKBID/BCL3/RELB/IL4I1/NCAPH2	46	1.82
GO:0043367	CD4-positive, alpha-beta T cell differentiation	16/1116	89/18614	6.99224e-05	0.00965357	0.00866813	ZC3H12A/HLX/RSAD2/IL6/TOX/GATA3/KLHL25/SOCS1/IL4R/ARMC5/ZFPM1/RARA/SMAD7/NFKBID/BCL3/RELB	16	3
GO:0002822	regulation of adaptive immune response based on somatic recombination of immune receptors built from immunoglobulin superfamily domains	26/1116	190/18614	7.01564e-05	0.00965357	0.00866813	ZC3H12A/FCGR1A/CD1A/CD1B/C4BPB/CR1/HLX/RSAD2/ARID5A/CCR2/ULBP2/ULBP1/IL6/JAK2/GATA3/TNFSF13B/TP53BP1/IL4R/SUPT6H/FOXJ1/SMAD7/PKN1/NFKBID/TGFB1/IL4I1/KMT5C	26	2.28
GO:0048872	homeostasis of number of cells	36/1116	304/18614	7.51429e-05	0.00965357	0.00866813	CX3CR1/MAEA/GAPT/SMAD5/IL6/CDK6/SH2B2/SMO/ARHGEF5/EZH2/MIR221/ALAS2/GPR174/MFHAS1/IL7/JAK2/SLC46A2/JAM3/GATA3/LIPA/HCAR2/TNFSF13B/CDIN1/GLIS2/LAT/ZFPM1/SLC4A1/JMJD6/RAC3/MAFB/FAM210B/PKN1/KLF2/HAMP/ETV2/ANKRD54	36	1.98
GO:0031401	positive regulation of protein modification process	88/1116	976/18614	7.60971e-05	0.00965357	0.00866813	TNFRSF18/SESN2/ZC3H12A/CLDN19/BCAR3/FCGR1A/EFNA1/LMNA/PTGS2/MAPRE3/ADRA2B/ARID5A/STRADB/CX3CR1/PARP9/FGFR3/TLR6/CENPE/EGR1/ADRB2/TNIP1/FGF18/TNXB/PHF1/SNX9/PDGFA/IL6/AUTS2/CD36/HGF/ARHGEF5/EZH2/MIR221/ARAF/AMER1/NAP1L2/TENM1/BAG4/TSPYL5/HSF1/JAK2/TESK1/TLR4/ENG/HRAS/CD6/CCND1/GATA3/ADAM8/ALG10B/LRRK2/ITGA5/INHBE/TMEM119/HSPA2/PGF/EHD4/SEMA7A/CIB1/WDR24/SOCS1/PLK1/LAT/CAMKK1/FXR2/SREBF1/MAP2K3/TRA…	88	1.5
GO:0032731	positive regulation of interleukin-1 beta production	13/1116	63/18614	7.62027e-05	0.00965357	0.00866813	MNDA/NLRC4/TLR6/EGR1/IL6/CD36/TLR8/JAK2/TLR4/CASP1/PYDC1/AZU1/NLRP12	13	3.44
GO:0050865	regulation of cell activation	64/1116	655/18614	7.88257e-05	0.00965357	0.00866813	TNFRSF4/ZC3H12A/TNFAIP8L2/MNDA/FCGR3A/CR1/HLX/CCR2/BST1/TLR6/VNN1/PDGFA/IL6/FGL2/CRLF2/VSIG4/HMGB3/MFHAS1/TOX/IL7/JAK2/GNAQ/SLC46A2/TLR4/MAPK8IP1/MDK/CD6/SART1/LRRC32/GATA3/ADAM8/CLEC4D/LRRK2/WNT10B/HSPH1/EFNB2/TNFSF13B/IRS2/TP53BP1/KLHL25/SOCS1/IL4R/LAT/SOX15/SUPT6H/RARA/FOXJ1/SPHK1/SMAD7/SIRPB1/SIRPG/SRC/SDC4/ZNF335/CD70/DCAF15/PKN1/JUND/HAMP/NFKBID/TGFB1/APOE/IL4I1/KMT5C	64	1.63
GO:1902106	negative regulation of leukocyte differentiation	18/1116	109/18614	8.07648e-05	0.00965357	0.00866813	ZC3H12A/CR1/HLX/FGL2/CDK6/HMGB3/TRIB1/TLR4/MDK/GPR137/GPR68/SOCS1/IL4R/ZFPM1/RARA/FOXJ1/SMAD7/MAFB	18	2.75
GO:1903557	positive regulation of tumor necrosis factor superfamily cytokine production	18/1116	109/18614	8.07648e-05	0.00965357	0.00866813	FCGR3A/ARID5A/CCR2/SPON2/TLR1/CD14/IL6/CD36/CYBB/LY96/JAK2/TLR4/ADAM8/LRRK2/OAS1/OAS3/OAS2/AZU1	18	2.75
GO:0002696	positive regulation of leukocyte activation	42/1116	377/18614	8.14647e-05	0.00965357	0.00866813	TNFRSF4/FCGR3A/CR1/HLX/CCR2/BST1/TLR6/VNN1/IL6/CRLF2/TOX/IL7/JAK2/TLR4/MDK/CD6/SART1/GATA3/ADAM8/CLEC4D/LRRK2/WNT10B/HSPH1/EFNB2/TNFSF13B/IRS2/TP53BP1/KLHL25/SOCS1/IL4R/RARA/SIRPB1/SIRPG/SRC/ZNF335/CD70/JUND/HAMP/NFKBID/TGFB1/IL4I1/KMT5C	42	1.86
GO:0030155	regulation of cell adhesion	75/1116	803/18614	8.62424e-05	0.0100112	0.00898922	TNFRSF18/ZC3H12A/TNFAIP8L2/EFNA1/CR1/HLX/DISC1/CYP1B1/ITGA4/CCR2/SERPINI1/CHRD/EPHB3/BST1/TGFBI/SPOCK1/SPRY4/TNXB/VNN1/DLL1/IL6/FGL2/CD36/ADAM22/CDK6/SERPINE1/MIR221/VSIG4/CXCR3/BAG4/IL7/JAK2/TESK1/AKNA/MDK/CD6/SIPA1/RELA/SART1/LRRC32/FUT4/APOA1/JAM3/GATA3/SPOCK2/ADAM8/RND1/WNT10B/ITGA5/PLXNC1/HSPH1/EFNB2/TNFSF13B/JAG2/KLHL25/CIB1/SOCS1/IL4R/MINK1/RARA/COL1A1/FOXJ1/ARHGDIA/RAC3/SMAD7/SIRPB1/SIRPG…	75	1.56
GO:0051249	regulation of lymphocyte activation	52/1116	503/18614	8.95434e-05	0.0101865	0.00914662	TNFRSF4/ZC3H12A/TNFAIP8L2/MNDA/FCGR3A/CR1/HLX/CCR2/BST1/VNN1/IL6/FGL2/VSIG4/HMGB3/TOX/IL7/JAK2/SLC46A2/TLR4/MAPK8IP1/MDK/CD6/SART1/LRRC32/GATA3/ADAM8/WNT10B/HSPH1/EFNB2/TNFSF13B/IRS2/TP53BP1/KLHL25/SOCS1/IL4R/LAT/SUPT6H/RARA/FOXJ1/SMAD7/SIRPB1/SIRPG/SRC/SDC4/ZNF335/CD70/DCAF15/PKN1/NFKBID/TGFB1/IL4I1/KMT5C	52	1.72
GO:0001837	epithelial to mesenchymal transition	24/1116	172/18614	9.64346e-05	0.0106741	0.00958447	EFNA1/USF3/TNXB/IL6/HGF/EZH2/MIR221/AKNA/ENG/MDK/WNT11/BCL9L/GATA3/BAMBI/ELL3/TGFB1I1/COL1A1/SMAD7/SPRED3/TGFB1/FUZ/TRIM28/TIAM1/POFUT2	24	2.33
GO:0030335	positive regulation of cell migration	57/1116	569/18614	9.89768e-05	0.0106741	0.00958447	TNFRSF18/ZC3H12A/PTGS2/CYP1B1/SLC8A1/STK39/ITGA4/CX3CR1/CCR1/CCR2/SEMA3F/SEMA3B/FGF18/PLA2G7/PDGFA/HDAC9/IL6/SEMA3C/HGF/SERPINE1/SMO/MOSPD2/MIR221/BAG4/AGO2/JAK2/LPAR1/TRIM32/TLR4/HRAS/MDK/WNT11/FUT4/MCAM/JAM3/GATA3/SHTN1/ADAM8/SP1/ITGA5/IRS2/PGF/LGMN/SEMA7A/CIB1/RIPOR1/MYO1C/MAP2K3/COL1A1/SPHK1/SRC/MMP9/SEMA6B/CALR/WDR62/TGFB1/TIAM1	57	1.67
GO:0010942	positive regulation of cell death	61/1116	621/18614	9.94596e-05	0.0106741	0.00958447	MTCO2P12/PLEKHN1/ZC3H12A/GADD45A/TXNIP/S100A8/MNDA/PTGS2/NLRC4/CYP1B1/ACVR1C/ITGA4/BARD1/C3orf38/TLR6/REST/EGR1/PRR7/SPDEF/MTCH1/VNN1/IL6/STK17A/CD36/MIR221/RBM10/USP27X/CCAR2/TP53INP1/JAK2/GADD45G/LPAR1/TLR4/PIP5KL1/PIDD1/PHLDA2/HBB/RAPSN/WNT11/BACE1/KCNMA1/ADAM8/LRRK2/WNT10B/DUSP6/HCAR2/HIP1R/EFNB2/HBA1/HP/CRYBA1/NGFR/MAP2K6/PLAGL2/SRC/MMP9/GADD45B/MAP2K7/SIRT2/BBC3/PRODH	61	1.64
GO:0030162	regulation of proteolysis	69/1116	727/18614	0.000102084	0.0107528	0.00965518	SFN/ZC3H12A/PLK3/ECM1/S100A8/EFNA3/EFNA1/PTGS2/CR1/DISC1/NLRC4/ASTL/ACVR1C/DNAJB2/ITIH3/SERPINI1/REST/SPOCK1/TNIP1/F12/PRR7/MTCH1/SNX9/HGF/SERPINE1/TMEM168/ARAF/PCSK1N/UBQLN2/CCAR2/TRIB1/HSF1/JAK2/TRIM32/PIDD1/LDLRAD3/CASP1/SPOCK2/CASC2/PRDX3/ADAM8/PZP/LRRK2/WNT10B/HIP1R/LGMN/BAG5/MAP1A/BCL2L10/FURIN/PLK1/ATP2A3/OSBPL7/NGFR/QRICH2/SMAD7/SRC/MMP9/TMEM259/SGTA/FZR1/RAD23A/SIRT2/APOE/BBC3/NOP53/NR1H…	69	1.58
GO:0030282	bone mineralization	19/1116	121/18614	0.000104278	0.0107562	0.0096582	MATN1/ECM1/TUFT1/BGLAP/PTGS2/SLC8A1/CCR1/FGFR3/FBN2/ADRB2/PHEX/LTBP3/WNT11/WNT10B/CYP27B1/TMEM119/RFLNA/ZNF664-RFLNA/SBNO2	19	2.62
GO:0032496	response to lipopolysaccharide	39/1116	345/18614	0.000105917	0.0107562	0.0096582	ZC3H12A/S100A8/PTGS2/ARID5A/CX3CR1/CCR5/SPON2/NFKB1/NOCT/CD14/TNIP1/OPRM1/IL6/CD36/SERPINE1/LY96/TRIB1/HSF1/JAK2/TLR4/CD6/RELA/CASP1/MRC1/PRDX3/CYP27B1/EFNB2/MAP2K3/RARA/SRC/SBNO2/CACTIN/MAP2K7/PTGER1/JUND/HAMP/NFKBIB/PAF1/TGFB1	39	1.89
GO:0050867	positive regulation of cell activation	43/1116	394/18614	0.000107789	0.0107562	0.0096582	TNFRSF4/FCGR3A/CR1/HLX/CCR2/BST1/TLR6/VNN1/IL6/CRLF2/TOX/IL7/JAK2/TLR4/MDK/CD6/SART1/GATA3/ADAM8/CLEC4D/LRRK2/WNT10B/HSPH1/EFNB2/TNFSF13B/IRS2/TP53BP1/KLHL25/SOCS1/IL4R/SOX15/RARA/SIRPB1/SIRPG/SRC/ZNF335/CD70/JUND/HAMP/NFKBID/TGFB1/IL4I1/KMT5C	43	1.82
GO:0032732	positive regulation of interleukin-1 production	14/1116	74/18614	0.000110659	0.0108522	0.00974441	MNDA/NLRC4/TLR6/EGR1/IL6/CD36/TLR8/JAK2/TLR4/CASP1/PYDC1/AZU1/NLRP12/PANX2	14	3.16
GO:0032611	interleukin-1 beta production	18/1116	112/18614	0.000115862	0.0109837	0.00986253	ZC3H12A/MNDA/NLRC4/CX3CR1/TLR6/EGR1/IL6/CD36/TLR8/JAK2/S1PR3/TLR4/CASP1/APOA1/PYDC1/SPHK1/AZU1/NLRP12	18	2.68
GO:0032651	regulation of interleukin-1 beta production	18/1116	112/18614	0.000115862	0.0109837	0.00986253	ZC3H12A/MNDA/NLRC4/CX3CR1/TLR6/EGR1/IL6/CD36/TLR8/JAK2/S1PR3/TLR4/CASP1/APOA1/PYDC1/SPHK1/AZU1/NLRP12	18	2.68
GO:0006979	response to oxidative stress	46/1116	434/18614	0.000125989	0.011748	0.0105488	SESN2/ZC3H12A/PLK3/TXNIP/PTGS2/CYP1B1/SLC8A1/LANCL1/PTPRN/TLR6/REST/DHFR/VNN1/IL6/CD36/HGF/EZH2/AGAP3/STAU2/TP53INP1/HSF1/JAK2/TLR4/HBB/CAT/RELA/PRDX3/MGST1/LRRK2/SP1/BAG5/NEIL1/HBA1/HP/KDM6B/COL1A1/SPHK1/PCNA/MAP1LC3A/SRC/MMP9/LONP1/KLF2/SIRT2/APOE/PRODH	46	1.77
GO:0062197	cellular response to chemical stress	39/1116	349/18614	0.000135246	0.0124077	0.0111412	SESN2/ZC3H12A/PTGS2/CYP1B1/STK39/LANCL1/TLR6/REST/DHFR/VNN1/IL6/CD36/HGF/EZH2/AGAP3/STAU2/TP53INP1/PLEC/HSF1/JAK2/TLR4/CAT/RELA/CASP1/PRDX3/MGST1/LRRK2/BAG5/KDM6B/SPHK1/PCNA/MAP1LC3A/SRC/MMP9/LONP1/KLF2/SIRT2/RELB/PRODH	39	1.86
GO:0010718	positive regulation of epithelial to mesenchymal transition	12/1116	58/18614	0.000139036	0.0125057	0.0112291	TNXB/IL6/EZH2/MIR221/ENG/MDK/BCL9L/BAMBI/TGFB1I1/COL1A1/TGFB1/TIAM1	12	3.45
GO:1903131	mononuclear cell differentiation	49/1116	474/18614	0.000141672	0.0125057	0.0112291	ZC3H12A/CR1/HLX/RSAD2/ITGA4/CCR2/EGR1/PRR7/THEMIS/VNN1/DLL1/HDAC9/IL6/FGL2/CDK6/EZH2/HMGB3/TOX/IL7/SLC46A2/MDK/SYVN1/SART1/GATA3/ADAM8/CLEC4D/WNT10B/LMBR1L/PDE1B/LIG4/TNFSF13B/GPR68/JAG2/KLHL25/SOCS1/IL4R/ARMC5/ZFPM1/RARA/FOXJ1/JMJD6/FASN/SMAD7/MAFB/NFKBID/BCL3/RELB/IL4I1/NCAPH2	49	1.72
GO:0034599	cellular response to oxidative stress	34/1116	290/18614	0.000142909	0.0125057	0.0112291	SESN2/ZC3H12A/CYP1B1/LANCL1/TLR6/REST/DHFR/VNN1/IL6/CD36/HGF/EZH2/AGAP3/STAU2/TP53INP1/HSF1/JAK2/TLR4/CAT/RELA/PRDX3/MGST1/LRRK2/BAG5/KDM6B/SPHK1/PCNA/MAP1LC3A/SRC/MMP9/LONP1/KLF2/SIRT2/PRODH	34	1.96
GO:0090026	positive regulation of monocyte chemotaxis	7/1116	21/18614	0.000150937	0.013008	0.0116802	CX3CR1/CCR1/CCR2/PLA2G7/SERPINE1/MOSPD2/LGMN	7	5.56
GO:0032760	positive regulation of tumor necrosis factor production	17/1116	105/18614	0.000161916	0.013746	0.0123428	FCGR3A/ARID5A/CCR2/SPON2/TLR1/CD14/IL6/CD36/CYBB/LY96/JAK2/TLR4/LRRK2/OAS1/OAS3/OAS2/AZU1	17	2.7
GO:0019915	lipid storage	15/1116	86/18614	0.000166046	0.0138893	0.0124715	ZC3H12A/LDAH/ACVR1C/CDS1/NFKB1/IL6/CD36/PNPLA2/EHD1/APOA1/SREBF1/FITM2/APOE/NR1H2/SREBF2	15	2.91
GO:2000147	positive regulation of cell motility	58/1116	594/18614	0.000171587	0.0141352	0.0126923	TNFRSF18/ZC3H12A/PTGS2/CYP1B1/SLC8A1/STK39/ITGA4/CX3CR1/CCR1/CCR2/SEMA3F/SEMA3B/FGF18/PLA2G7/PDGFA/HDAC9/IL6/SEMA3C/HGF/SERPINE1/SMO/MOSPD2/MIR221/BAG4/AGO2/JAK2/LPAR1/TRIM32/TLR4/HRAS/MDK/WNT11/FUT4/MCAM/JAM3/GATA3/SPOCK2/SHTN1/ADAM8/SP1/ITGA5/IRS2/PGF/LGMN/SEMA7A/CIB1/RIPOR1/MYO1C/MAP2K3/COL1A1/SPHK1/SRC/MMP9/SEMA6B/CALR/WDR62/TGFB1/TIAM1	58	1.63
GO:0007159	leukocyte cell-cell adhesion	44/1116	415/18614	0.000173956	0.0141352	0.0126923	ZC3H12A/TNFAIP8L2/S100A8/SELL/CR1/HLX/ITGA4/CX3CR1/CCR2/TNIP1/VNN1/EZR/IL6/FGL2/MIR221/VSIG4/IL7/JAK2/MDK/CD6/RELA/SART1/LRRC32/FUT4/GATA3/ADAM8/WNT10B/ITGA5/HSPH1/EFNB2/TNFSF13B/KLHL25/SOCS1/IL4R/RARA/FOXJ1/SMAD7/SIRPB1/SIRPG/SRC/SDC4/CD70/NFKBID/IL4I1	44	1.77
GO:0040017	positive regulation of locomotion	59/1116	609/18614	0.000186475	0.0147456	0.0132404	TNFRSF18/ZC3H12A/PTGS2/CYP1B1/SLC8A1/STK39/ITGA4/CX3CR1/CCR1/CCR2/SEMA3F/SEMA3B/FGF18/PLA2G7/PDGFA/HDAC9/IL6/SEMA3C/HGF/SERPINE1/SMO/MOSPD2/MIR221/BAG4/AGO2/JAK2/LPAR1/TRIM32/TLR4/HRAS/MDK/WNT11/FUT4/MCAM/JAM3/GATA3/SPOCK2/SHTN1/ADAM8/SP1/ITGA5/IRS2/PGF/LGMN/SEMA7A/CIB1/RIPOR1/MYO1C/MAP2K3/COL1A1/SPHK1/SRC/MMP9/AZU1/SEMA6B/CALR/WDR62/TGFB1/TIAM1	59	1.62
GO:0001503	ossification	45/1116	429/18614	0.000188126	0.0147456	0.0132404	DHRS3/MATN1/SORT1/ECM1/TUFT1/BGLAP/PTGS2/CRIM1/SLC8A1/CCR1/CHRD/FGFR3/REST/NOCT/VCAN/FBN2/SMAD5/ADRB2/FGF18/PDLIM7/IL6/HGF/CDK6/ACHE/SMO/PHEX/CAT/MDK/LTBP3/WNT11/BAMBI/WNT10B/CYP27B1/TMEM119/RFLNA/ZNF664-RFLNA/SEMA7A/COL1A1/MRC2/MAP2K6/FASN/SMAD7/TP53INP2/SBNO2/JUND	45	1.75
GO:0034097	response to cytokine	83/1116	933/18614	0.000189245	0.0147456	0.0132404	TNFRSF18/TNFRSF4/TNFRSF25/PADI2/ZC3H12A/ECM1/BGLAP/MNDA/SELL/PTGS2/CYP1B1/STK39/ITGA4/CXCR1/CX3CR1/CCR1/CCR2/CCR5/PDE12/PARP9/NFKB1/OTULIN/EGR1/CD14/SPRY4/MFAP3/IL6/SH2B2/CRLF2/USP27X/CXCR3/BAG4/IL7/FOXH1/JAK2/TRIM32/TLR4/RELA/PDE2A/CASP1/APOA1/CXCR5/GATA3/MRC1/SPOCK2/NFKB2/EPS8/LRRK2/GPD1/PDE1B/CYP27B1/OAS1/OAS3/OAS2/TNFSF13B/CIB1/SOCS1/IL4R/IL21R/PYDC1/MYO1C/MIR324/TRAF4/RARA/CCR10/COL1A1/SPHK1…	83	1.48
GO:2000630	positive regulation of miRNA metabolic process	12/1116	60/18614	0.000195299	0.0150117	0.0134793	ZC3H12A/NFKB1/EGR1/HRAS/RELA/GATA3/MRTFB/SREBF1/NGFR/TGFB1/NR1H2/SREBF2	12	3.34
GO:0043549	regulation of kinase activity	67/1116	720/18614	0.000226296	0.0171623	0.0154104	SFN/SESN2/GADD45A/FCGR1A/EFNA1/MAPRE3/SLC8A1/ADRA2B/STRADB/FGFR3/TLR6/CENPE/EGR1/SPRY4/ADRB2/CCNJL/FGF18/TNXB/SNX9/PDGFA/HGF/ARHGEF5/EZH2/TSPYL2/TENM1/SPRY3/DEPTOR/TRIB1/PLEC/JAK2/TESK1/GNAQ/TLR4/HRAS/MAPK8IP1/CCND1/PRDX3/ADAM8/LRRK2/IRS2/CIB1/WDR24/SOCS1/PLK1/LAT/PYDC1/CAMKK1/MAP2K3/TRAF4/TOM1L1/GH1/MAP2K6/HGS/SRC/SDC4/DBNDD2/LIME1/AZU1/MIDN/GADD45B/MAP2K7/PKN1/CCNP/SERTAD1/TGFB1/APOE/ANKRD54	67	1.55
GO:0042327	positive regulation of phosphorylation	72/1116	788/18614	0.000230516	0.0172523	0.0154912	TNFRSF18/SESN2/CLDN19/BCAR3/FCGR1A/EFNA1/PTGS2/MAPRE3/ADRA2B/STRADB/CX3CR1/PARP9/FGFR3/TLR6/CENPE/EGR1/ADRB2/FGF18/TNXB/SNX9/PDGFA/IL6/MLXIPL/CD36/HGF/ARHGEF5/EZH2/MIR221/ARAF/TENM1/BAG4/HSF1/JAK2/TESK1/TLR4/ENG/HRAS/CD6/CCND1/ADAM8/LRRK2/GPD1/ITGA5/INHBE/TMEM119/HSPA2/PGF/EHD4/SEMA7A/CIB1/WDR24/SOCS1/PLK1/LAT/CAMKK1/FXR2/MAP2K3/TRAF4/TOM1L1/GH1/MAP2K6/SPHK1/SRC/SDC4/MMP9/FGF22/AZU1/SH2D3A/MAP2K7…	72	1.52
GO:0010721	negative regulation of cell development	33/1116	286/18614	0.000239501	0.0176919	0.0158859	ZC3H12A/CR1/HLX/DLX2/SEMA3F/SEMA3B/REST/IL6/FGL2/SEMA3C/CDK6/IFRD1/MIR221/HMGB3/TRIB1/S1PR3/TLR4/MDK/GPR137/RFLNA/ZNF664-RFLNA/ULK1/GPR68/SEMA7A/SOCS1/IL4R/ZFPM1/RARA/FOXJ1/SMAD7/MAFB/SEMA6B/SIRT2	33	1.92
GO:0002819	regulation of adaptive immune response	26/1116	205/18614	0.000245381	0.0178939	0.0160673	ZC3H12A/FCGR1A/CD1A/CD1B/C4BPB/CR1/HLX/RSAD2/ARID5A/CCR2/ULBP2/ULBP1/IL6/JAK2/GATA3/TNFSF13B/TP53BP1/IL4R/SUPT6H/FOXJ1/SMAD7/PKN1/NFKBID/TGFB1/IL4I1/KMT5C	26	2.12
GO:0031214	biomineral tissue development	23/1116	173/18614	0.000276015	0.0197638	0.0177463	MATN1/WLS/ECM1/TUFT1/BGLAP/PTGS2/SLC8A1/CCR1/FGFR3/ENAM/FBN2/ADRB2/PHEX/LTBP3/WNT11/WNT10B/CYP27B1/TMEM119/RFLNA/ZNF664-RFLNA/COL1A1/SBNO2/TGFB1	23	2.22
GO:0071345	cellular response to cytokine stimulus	75/1116	834/18614	0.000277972	0.0197638	0.0177463	TNFRSF18/TNFRSF4/TNFRSF25/PADI2/ZC3H12A/ECM1/MNDA/CYP1B1/STK39/ITGA4/CXCR1/CX3CR1/CCR1/CCR2/CCR5/PDE12/PARP9/NFKB1/OTULIN/EGR1/SPRY4/MFAP3/IL6/SH2B2/CRLF2/USP27X/CXCR3/BAG4/IL7/FOXH1/JAK2/TRIM32/TLR4/RELA/PDE2A/CASP1/APOA1/CXCR5/GATA3/MRC1/SPOCK2/EPS8/LRRK2/GPD1/PDE1B/OAS1/OAS3/OAS2/TNFSF13B/CIB1/SOCS1/IL4R/IL21R/PYDC1/MYO1C/MIR324/TRAF4/CCR10/COL1A1/SPHK1/FASN/SMAD7/SRC/SBNO2/SPPL2B/CACTIN/RFX2/…	75	1.5
GO:0050920	regulation of chemotaxis	28/1116	230/18614	0.000288131	0.0202332	0.0181678	PADI2/NBL1/MICOS10-NBL1/STK39/CX3CR1/CCR1/CCR2/SEMA3F/SEMA3B/BST1/FGF18/TUBB2B/PLA2G7/IL6/SEMA3C/SERPINE1/MOSPD2/LPAR1/MDK/JAM3/EFNB2/PGF/LGMN/SEMA7A/AZU1/SEMA6B/CALR/TGFB1	28	2.03
GO:2000628	regulation of miRNA metabolic process	14/1116	81/18614	0.000299245	0.0204097	0.0183262	ZC3H12A/REST/NFKB1/EGR1/HRAS/RELA/GATA3/MRTFB/SREBF1/RARA/NGFR/TGFB1/NR1H2/SREBF2	14	2.88
GO:0032612	interleukin-1 production	19/1116	131/18614	0.000301408	0.0204097	0.0183262	ZC3H12A/MNDA/NLRC4/CX3CR1/TLR6/EGR1/IL6/CD36/TLR8/JAK2/S1PR3/TLR4/CASP1/APOA1/PYDC1/SPHK1/AZU1/NLRP12/PANX2	19	2.42
GO:0032652	regulation of interleukin-1 production	19/1116	131/18614	0.000301408	0.0204097	0.0183262	ZC3H12A/MNDA/NLRC4/CX3CR1/TLR6/EGR1/IL6/CD36/TLR8/JAK2/S1PR3/TLR4/CASP1/APOA1/PYDC1/SPHK1/AZU1/NLRP12/PANX2	19	2.42
GO:0071214	cellular response to abiotic stimulus	37/1116	339/18614	0.000316592	0.0205405	0.0184437	SCNN1D/GADD45A/PTGS2/OPN3/STK39/BARD1/SLC38A3/REST/NFKB1/EGR1/TLR7/TLR8/TP53INP1/TSPYL5/PLEC/HSF1/HABP4/TLR4/ENG/HRAS/SIPA1/PDE2A/WNT11/CASP1/H2AX/GATA3/LIG4/GPR68/TP53BP1/PKD1L3/COL1A1/PCNA/MMP9/CALR/HAMP/RELB/KCNE1	37	1.82
GO:0104004	cellular response to environmental stimulus	37/1116	339/18614	0.000316592	0.0205405	0.0184437	SCNN1D/GADD45A/PTGS2/OPN3/STK39/BARD1/SLC38A3/REST/NFKB1/EGR1/TLR7/TLR8/TP53INP1/TSPYL5/PLEC/HSF1/HABP4/TLR4/ENG/HRAS/SIPA1/PDE2A/WNT11/CASP1/H2AX/GATA3/LIG4/GPR68/TP53BP1/PKD1L3/COL1A1/PCNA/MMP9/CALR/HAMP/RELB/KCNE1	37	1.82
GO:0050727	regulation of inflammatory response	43/1116	414/18614	0.000320047	0.0205405	0.0184437	C1QTNF12/FCGR1A/TNFAIP8L2/S100A8/PTGS2/FNDC4/NLRC4/STK39/CCR2/MGLL/BST1/NFKB1/OTULIN/TNIP1/F12/PLA2G7/IL6/HGF/SERPINE1/TLR7/MIR221/MFHAS1/JAK2/AKNA/TLR4/MDK/RELA/PDE2A/CASP1/APOA1/GATA3/ADAM8/LRRK2/SEMA7A/FURIN/SPHK1/SRC/MMP9/SBNO2/BRD4/HAMP/APOE/NLRP12	43	1.73
GO:0051090	regulation of DNA-binding transcription factor activity	47/1116	465/18614	0.000321259	0.0205405	0.0184437	TNFRSF4/ZC3H12A/S100A8/CRTC2/NLRC4/CYP1B1/ANXA4/CARF/HES6/CX3CR1/TLR6/OTULIN/SGK1/IL6/CD36/SMO/ARHGEF5/EZH2/TRIB1/HSF1/FOXH1/JAK2/TRIM32/TLR4/PIDD1/CAT/RELA/PRDX3/ADAM8/ERC1/LRRK2/WNT10B/RHEBL1/TP53BP1/CIB1/GLIS2/PYDC1/FOXJ1/SPHK1/SMAD7/AMH/CACTIN/JUND/NFKBIB/BCL3/NLRP12/RIPK4	47	1.69
GO:0051251	positive regulation of lymphocyte activation	36/1116	327/18614	0.000321397	0.0205405	0.0184437	TNFRSF4/FCGR3A/CR1/HLX/CCR2/BST1/VNN1/IL6/TOX/IL7/JAK2/TLR4/MDK/CD6/SART1/GATA3/ADAM8/WNT10B/HSPH1/EFNB2/TNFSF13B/IRS2/TP53BP1/KLHL25/SOCS1/IL4R/RARA/SIRPB1/SIRPG/SRC/ZNF335/CD70/NFKBID/TGFB1/IL4I1/KMT5C	36	1.84
GO:1903706	regulation of hemopoiesis	43/1116	415/18614	0.000336933	0.0212942	0.0191205	ZC3H12A/BGLAP/CR1/HLX/CCR1/CCR2/MITF/GPR171/VNN1/DLL1/FGL2/CDK6/MIR221/HMGB3/TOX/IL7/TRIB1/HSF1/SLC46A2/TLR4/MDK/GPR137/SART1/GATA3/ADAM8/WNT10B/GPR68/KLHL25/CIB1/SOCS1/IL4R/ZFPM1/RARA/FOXJ1/SIGLEC15/SMAD7/MAFB/FAM210B/NFKBID/PAF1/TGFB1/IL4I1/ANKRD54	43	1.73
GO:0071260	cellular response to mechanical stimulus	13/1116	73/18614	0.000360012	0.0225027	0.0202056	GADD45A/PTGS2/NFKB1/TLR7/TLR8/PLEC/HABP4/TLR4/ENG/PDE2A/WNT11/CASP1/COL1A1	13	2.97
GO:0034612	response to tumor necrosis factor	30/1116	257/18614	0.000369601	0.0227426	0.020421	TNFRSF18/TNFRSF4/TNFRSF25/ZC3H12A/PTGS2/CYP1B1/NFKB1/OTULIN/CD14/BAG4/JAK2/TRIM32/RELA/CASP1/APOA1/GATA3/LRRK2/GPD1/TNFSF13B/CIB1/PYDC1/TRAF4/COL1A1/SPHK1/SPPL2B/CACTIN/CD70/MAP2K7/KLF2/HAMP	30	1.95
GO:1900745	positive regulation of p38MAPK cascade	8/1116	31/18614	0.000371846	0.0227426	0.020421	ZC3H12A/GADD45A/STK39/MFHAS1/GADD45G/MINK1/SPHK1/GADD45B	8	4.3
GO:0000077	DNA damage checkpoint signaling	18/1116	123/18614	0.000384718	0.0232795	0.0209032	PLK3/BARD1/PARP9/DTX3L/HUS1B/PPP1R10/CCAR2/PIDD1/CCND1/H2AX/TP53BP1/TICRR/PLK1/TAOK1/ZNF830/DOT1L/FZR1/NOP53	18	2.44
GO:0098926	postsynaptic signal transduction	9/1116	39/18614	0.000400329	0.0239692	0.0215224	PRR7/OPRM1/ACHE/JAK2/GNAQ/CHRM4/RELA/GRK2/GNA15	9	3.85
GO:1902105	regulation of leukocyte differentiation	35/1116	319/18614	0.000411875	0.0244036	0.0219125	ZC3H12A/BGLAP/CR1/HLX/CCR1/CCR2/MITF/VNN1/FGL2/CDK6/HMGB3/TOX/IL7/TRIB1/HSF1/SLC46A2/TLR4/MDK/GPR137/SART1/GATA3/ADAM8/WNT10B/GPR68/KLHL25/SOCS1/IL4R/ZFPM1/RARA/FOXJ1/SMAD7/MAFB/NFKBID/TGFB1/IL4I1	35	1.83
GO:0033157	regulation of intracellular protein transport	27/1116	224/18614	0.000429631	0.0251859	0.0226149	SFN/ZC3H12A/PLK3/PTGS2/YOD1/BARD1/TMEM30A/CD36/SMO/TENM1/EMD/BAG4/JAK2/HRAS/LRRK2/TAMALIN/LCP1/CIB1/RIPOR1/MYO1C/SREBF1/TGFB1/BBC3/TRIM28/RANGAP1/SREBF2/KCNE1	27	2.01
GO:0001558	regulation of cell growth	43/1116	420/18614	0.000433934	0.0251859	0.0226149	CDK11B/CDK11A/SFN/SESN2/PPT1/PTCH2/S100A8/CRABP2/DISC1/DNAJB2/CPNE9/SEMA3F/SEMA3B/DCBLD2/EAF2/SPOCK1/SGK1/SEMA3C/IFRD1/TSPYL2/L1CAM/CCAR2/TRIM32/ANAPC2/SIPA1/CCDC85B/WNT11/SHTN1/CYP27B1/ULK1/SEMA7A/CIB1/IGFBP4/SPHK1/SMAD7/CTDP1/SEMA6B/HAMP/PAK4/LTBP4/TGFB1/APOE/PRR5	43	1.71
GO:0030099	myeloid cell differentiation	43/1116	421/18614	0.000456088	0.0262044	0.0235294	BGLAP/CCR1/MITF/GPR171/MAEA/SMAD5/OSTM1/DLL1/CDK6/MIR221/ALAS2/HMGB3/MFHAS1/TRIB1/HSF1/JAK2/TLR4/GPR137/GATA3/PRDX3/PDE1B/GPR68/CDIN1/CIB1/SOCS1/ZFPM1/RARA/SLC4A1/JMJD6/FASN/SIGLEC15/SRC/MAFB/MMP9/FAM210B/SBNO2/EFNA2/KLF2/ETV2/PAF1/TGFB1/RELB/ANKRD54	43	1.7
GO:0071674	mononuclear cell migration	25/1116	202/18614	0.000464719	0.0262117	0.023536	PADI2/NBL1/MICOS10-NBL1/ECM1/STK39/ITGA4/CXCR1/CX3CR1/CCR1/CCR2/CCR5/PLA2G7/IL6/SERPINE1/ARHGEF5/MOSPD2/PLEC/MDK/FUT4/GATA3/ADAM8/EPS8/LGMN/CALR/NLRP12	25	2.06
GO:0014070	response to organic cyclic compound	81/1116	932/18614	0.000465433	0.0262117	0.023536	SCNN1D/PADI2/ZC3H12A/NASP/TXNIP/BGLAP/PTGS2/CYP1B1/SLC8A1/STK39/CCR5/PDE12/P2RY13/REST/NFKB1/DHFR/SMAD5/EGR1/BCKDHB/SGK1/OPRM1/EZR/PDGFA/IL6/CD36/VGF/SMO/EZH2/TLR7/PHEX/CYBB/HSF1/FOXH1/JAK2/MTAP/AQP3/GNAQ/ENG/PTGDS/CAT/SLC1A2/MDK/CHRM4/CCND1/PDE2A/LRRK2/WNT10B/GPD1/SP1/CYP27B1/DUSP6/P2RX2/CKB/SULT1A3/PER1/SREBF1/RARA/IGFBP4/OSBPL7/COL1A1/GH1/EIF4A3/PCNA/MAP1LC3A/SRC/FAM210B/PMEPA1/KLF16/AMH/GNA15…	81	1.45
GO:0031347	regulation of defense response	69/1116	767/18614	0.000478018	0.0266565	0.0239354	C1QTNF12/ZC3H12A/FCGR1A/TNFAIP8L2/S100A8/MNDA/PTGS2/CR1/RSAD2/FNDC4/NLRC4/STK39/CCR2/PARP9/DTX3L/MGLL/BST1/TLR1/TLR6/NFKB1/DDX60/OTULIN/CD14/TNIP1/F12/PLA2G7/IL6/FGL2/CD36/HGF/SERPINE1/TLR7/TLR8/MIR221/USP27X/VSIG4/MFHAS1/LY96/JAK2/SLC46A2/AKNA/TLR4/FCN2/MDK/RELA/PDE2A/CASP1/APOA1/GATA3/ADAM8/LRRK2/OAS1/OAS3/SEMA7A/FURIN/MAP2K6/SPHK1/SRC/MMP9/SBNO2/CACTIN/BRD4/HAMP/SIRT2/TGFB1/APOE/NOP53/NR1H2/NL…	69	1.5
GO:0042092	type 2 immune response	9/1116	40/18614	0.000489391	0.0270258	0.024267	ECM1/HLX/RSAD2/CCR2/IL6/GATA3/IL4R/RARA/BCL3	9	3.75
GO:0009612	response to mechanical stimulus	26/1116	215/18614	0.000517353	0.0281293	0.0252579	GADD45A/TXNIP/BGLAP/PTGS2/SLC8A1/NFKB1/TLR7/TLR8/DMD/PLEC/HABP4/WHRN/TLR4/ENG/MDK/RELA/PDE2A/WNT11/CASP1/BACE1/STRC/PKD1L3/TCAP/COL1A1/SRC/JUND	26	2.02
GO:0010035	response to inorganic substance	54/1116	567/18614	0.000519265	0.0281293	0.0252579	ZC3H12A/TXNIP/S100A8/BGLAP/PTGS2/SLC30A3/CYP1B1/SLC8A1/STK39/CARF/ABCB6/CPNE9/DHFR/CD14/PDGFA/IL6/CD36/HGF/EZH2/PHEX/CYBB/PLEC/HSF1/AQP3/HBB/CAT/SIPA1/RELA/CCND1/BACE1/KCNMA1/PRDX3/LRRK2/LIG4/LGMN/SORD/HBA1/HP/KDM6B/SLFN14/COL1A1/SPHK1/EIF4A3/PCNA/MAP1LC3A/SRC/MMP9/LONP1/CALR/KLF2/JUND/HAMP/ITPKC/SYT5	54	1.59
GO:0001894	tissue homeostasis	30/1116	263/18614	0.000545474	0.0289968	0.0260368	BGLAP/PTGS2/STK39/BARD1/CRACD/JCHAIN/ADRB2/MAK/IL6/SMO/DMD/IL7/ALDH1A1/WHRN/TRIM32/TLR4/GPR137/LTBP3/JAM3/LIPA/ADAM8/LYZ/TMEM119/ZNF830/RAC3/SIGLEC15/TP53INP2/SRC/LSR/HAMP	30	1.9
GO:0060249	anatomical structure homeostasis	30/1116	263/18614	0.000545474	0.0289968	0.0260368	BGLAP/PTGS2/STK39/BARD1/CRACD/JCHAIN/ADRB2/MAK/IL6/SMO/DMD/IL7/ALDH1A1/WHRN/TRIM32/TLR4/GPR137/LTBP3/JAM3/LIPA/ADAM8/LYZ/TMEM119/ZNF830/RAC3/SIGLEC15/TP53INP2/SRC/LSR/HAMP	30	1.9
GO:0046850	regulation of bone remodeling	10/1116	49/18614	0.000554938	0.0292268	0.0262433	BGLAP/IL6/MDK/GPR137/LTBP3/ADAM8/TMEM119/SIGLEC15/SRC/HAMP	10	3.4
GO:1900182	positive regulation of protein localization to nucleus	14/1116	86/18614	0.00056367	0.0294143	0.0264117	SESN2/ZC3H12A/PTGS2/PARP9/DTX3L/SMO/JAK2/TESK1/GLIS2/PLK1/NGFR/SRC/TGFB1/TRIM28	14	2.72
GO:0002262	myeloid cell homeostasis	22/1116	171/18614	0.000586187	0.0296681	0.0266396	MAEA/SMAD5/IL6/CDK6/MIR221/ALAS2/MFHAS1/JAK2/JAM3/GATA3/LIPA/HCAR2/CDIN1/ZFPM1/SLC4A1/JMJD6/MAFB/FAM210B/KLF2/HAMP/ETV2/ANKRD54	22	2.15
GO:0002828	regulation of type 2 immune response	8/1116	33/18614	0.000588119	0.0296681	0.0266396	ECM1/HLX/RSAD2/CCR2/IL6/GATA3/IL4R/RARA	8	4.04
GO:0036336	dendritic cell migration	8/1116	33/18614	0.000588119	0.0296681	0.0266396	CXCR1/CCR1/CCR2/CCR5/ARHGEF5/EPS8/CALR/NLRP12	8	4.04
GO:0010975	regulation of neuron projection development	45/1116	452/18614	0.000589399	0.0296681	0.0266396	EFNA1/CRABP2/CAMSAP2/DISC1/SEMA3F/SEMA3B/SERPINI1/EPHB3/DGKG/SPOCK1/TUBB2B/TMEM30A/FIG4/TMEM106B/SEMA3C/HGF/IFRD1/EZH2/MIR221/GPRASP3/L1CAM/TOX/STAU2/ARC/LPAR1/NCS1/ANAPC2/MDK/EHD1/FEZ1/GATA3/SHTN1/LRRK2/PLXNC1/ULK1/EFNB2/BAG5/SEMA7A/CIB1/LZTS3/SF3A2/SEMA6B/APOE/ZNF296/TIAM1	45	1.66
GO:0051223	regulation of protein transport	50/1116	518/18614	0.000610651	0.0304683	0.0273581	C1QTNF12/SFN/ZC3H12A/PLK3/WLS/PTGS2/YOD1/RSAD2/ACVR1C/BARD1/PER2/GPR27/REST/TMEM30A/OPRM1/EZR/IL6/STX1A/CD36/ACHE/SMO/ARHGEF5/TENM1/EMD/BAG4/JAK2/TLR4/HRAS/ADAM8/LRRK2/TAMALIN/HCAR2/LCP1/IRS2/GPR68/CIB1/BAIAP3/RIPOR1/MYO1C/SREBF1/SRC/MIDN/TGFB1/APOE/BBC3/NR1H2/TRIM28/RANGAP1/SREBF2/KCNE1	50	1.61
GO:0051050	positive regulation of transport	79/1116	913/18614	0.000621029	0.0307166	0.0275811	C1QTNF12/SFN/ZC3H12A/PPT1/PLK3/WLS/FCGR1A/S100A8/PTGS2/GJC2/OPN3/SLC30A3/STK39/CCR1/CCR2/SLC38A3/GPR27/ATPSCKMT/GLRX/CD14/ADRB2/TMEM30A/SGK1/EZR/DLL1/STX1A/CD36/ABCB1/ACHE/SERPINE1/SMO/ARHGEF5/DMD/TENM1/EMD/ARC/JAK2/TLR4/FCN2/HRAS/SLC1A2/EHD1/GRK2/APOA1/FEZ1/ADAM8/ALG10B/LRRK2/HCAR2/HIP1R/P2RX2/IRS2/HSPA2/GPR68/CIB1/BAIAP3/SYNGR3/IL4R/RIPOR1/MYO1C/SPAG5/VMP1/GH1/MAP2K6/GALR2/HGS/SIRPB1/SIRPG/SRC/…	79	1.44
GO:0002250	adaptive immune response	63/1116	693/18614	0.000635666	0.0309745	0.0278126	ZC3H12A/FCGR1A/CD1A/CD1B/FCGR3A/C4BPB/CR1/HLX/RSAD2/IGKV2-30/ARID5A/CX3CR1/CCR2/JCHAIN/GAPT/PRR7/THEMIS/ULBP2/ULBP1/IL6/TRGV8/TRBV6-1/TRBV10-1/TRBV7-6/TRBV12-4/TRBV27/TLR8/JAK2/TLR4/HRAS/CD6/SIPA1/JAM3/GATA3/NFKB2/CLEC4D/LIG4/TNFSF13B/TRAV10/TRAV12-2/TRAV8-4/TP53BP1/IL4R/IL21R/LAT/SUPT6H/FOXJ1/CD7/SMAD7/LIME1/CD70/PKN1/NFKBID/TGFB1/BCL3/RELB/IL4I1/LILRA1/KMT5C/IGLV4-60/IGLV7-46/IGLV7-43/IGLC7	63	1.52
GO:0010586	miRNA metabolic process	15/1116	97/18614	0.000637134	0.0309745	0.0278126	ZC3H12A/REST/NFKB1/EGR1/AGO2/HRAS/RELA/GATA3/MRTFB/SREBF1/RARA/NGFR/TGFB1/NR1H2/SREBF2	15	2.58
GO:0046849	bone remodeling	14/1116	88/18614	0.000714696	0.0340493	0.0305735	BGLAP/MITF/ADRB2/IL6/IL7/MDK/GPR137/LTBP3/ADAM8/TMEM119/SIGLEC15/SRC/EFNA2/HAMP	14	2.65
GO:0045124	regulation of bone resorption	9/1116	42/18614	0.000716403	0.0340493	0.0305735	BGLAP/IL6/GPR137/LTBP3/ADAM8/TMEM119/SIGLEC15/SRC/HAMP	9	3.57
GO:0002285	lymphocyte activation involved in immune response	25/1116	208/18614	0.000718339	0.0340493	0.0305735	ZC3H12A/FCGR3A/CR1/HLX/GAPT/DLL1/IL6/FGL2/TLR4/MDK/GATA3/CLEC4D/LCP1/LIG4/TP53BP1/IL4R/ZFPM1/SUPT6H/RARA/SMAD7/NFKBID/TGFB1/BCL3/RELB/KMT5C	25	2
GO:0046632	alpha-beta T cell differentiation	17/1116	119/18614	0.000731777	0.0343995	0.030888	ZC3H12A/HLX/RSAD2/PRR7/IL6/TOX/GATA3/KLHL25/SOCS1/IL4R/ARMC5/ZFPM1/RARA/SMAD7/NFKBID/BCL3/RELB	17	2.38
GO:0045732	positive regulation of protein catabolic process	25/1116	209/18614	0.00077065	0.03593	0.0322623	PLK3/C4BPB/BARD1/DNAJB2/FBXL5/SNX9/EZR/UBQLN2/AMER1/TRIB1/TRIM32/ADAM8/LRRK2/FURIN/PLK1/OSBPL7/SMAD7/TMEM259/SGTA/FZR1/RAD23A/HAMP/SIRT2/APOE/NOP53	25	2
GO:0043405	regulation of MAP kinase activity	23/1116	186/18614	0.000778628	0.0360068	0.0323312	TLR6/SPRY4/FGF18/TNXB/PDGFA/ARHGEF5/EZH2/TENM1/SPRY3/TRIB1/TLR4/HRAS/MAPK8IP1/ADAM8/LRRK2/GH1/MAP2K6/HGS/SRC/LIME1/MAP2K7/TGFB1/APOE	23	2.06
GO:0051347	positive regulation of transferase activity	50/1116	524/18614	0.000789155	0.0361993	0.0325041	SESN2/FCGR1A/EFNA1/MAPRE3/ADRA2B/STRADB/EPM2AIP1/FGFR3/TLR6/PARM1/CENPE/SERINC5/EGR1/ADRB2/FGF18/SNX9/PDGFA/ARHGEF5/EZH2/TENM1/MAPK15/JAK2/TLR4/HRAS/CCND1/APOA1/ADAM8/LRRK2/RFC3/CIB1/WDR24/SOCS1/PLK1/LAT/ACD/CAMKK1/MAP2K3/TRAF4/TOM1L1/GH1/MAP2K6/PCNA/SRC/SDC4/AZU1/FZR1/MAP2K7/TGFB1/APOE/UBE2S	50	1.59
GO:0120035	regulation of plasma membrane bounded cell projection organization	59/1116	645/18614	0.000803549	0.0365647	0.0328321	EFNA1/CRABP2/CAMSAP2/DISC1/SEMA3F/SEMA3B/SERPINI1/EPHB3/DGKG/ARHGAP24/SPOCK1/TUBB2B/MAK/TMEM30A/FIG4/EZR/FSCN1/TMEM106B/AUTS2/SEMA3C/HGF/IFRD1/EZH2/MIR221/GPRASP3/TENM1/L1CAM/TOX/STAU2/ARC/MAPK15/TESK1/LPAR1/NCS1/ANAPC2/HRAS/MDK/EHD1/FEZ1/GATA3/SHTN1/EPS8/LRRK2/PLXNC1/ULK1/EFNB2/BAG5/SEMA7A/CIB1/FXR2/LZTS3/SRC/SF3A2/SEMA6B/APOE/ZNF296/FUZ/CDC42EP5/TIAM1	59	1.53
GO:0010884	positive regulation of lipid storage	7/1116	27/18614	0.000839982	0.0378606	0.0339958	ZC3H12A/NFKB1/CD36/EHD1/FITM2/NR1H2/SREBF2	7	4.32
GO:0031344	regulation of cell projection organization	60/1116	660/18614	0.000847773	0.0378606	0.0339958	EFNA1/CRABP2/CAMSAP2/DISC1/SEMA3F/SEMA3B/SERPINI1/EPHB3/DGKG/ARHGAP24/SPOCK1/TUBB2B/MAK/TMEM30A/FIG4/EZR/FSCN1/TMEM106B/AUTS2/SEMA3C/HGF/IFRD1/EZH2/MIR221/GPRASP3/TENM1/L1CAM/SPRY3/TOX/STAU2/ARC/MAPK15/TESK1/LPAR1/NCS1/ANAPC2/HRAS/MDK/EHD1/FEZ1/GATA3/SHTN1/EPS8/LRRK2/PLXNC1/ULK1/EFNB2/BAG5/SEMA7A/CIB1/FXR2/LZTS3/SRC/SF3A2/SEMA6B/APOE/ZNF296/FUZ/CDC42EP5/TIAM1	60	1.52
GO:0032386	regulation of intracellular transport	35/1116	332/18614	0.000851996	0.0378606	0.0339958	SFN/ZC3H12A/PLK3/PTGS2/YOD1/BARD1/TMEM30A/EZR/CD36/SMO/TENM1/EMD/BAG4/JAK2/HRAS/MYBPC3/EHD1/CNIH2/FEZ1/LRRK2/TAMALIN/LCP1/CIB1/RIPOR1/MYO1C/SREBF1/SPAG5/SUPT6H/SRC/TGFB1/BBC3/TRIM28/RANGAP1/SREBF2/KCNE1	35	1.76
GO:0060485	mesenchyme development	34/1116	320/18614	0.000875238	0.0385919	0.0346524	EFNA1/SEMA3F/SEMA3B/USF3/TNXB/RADIL/IL6/SEMA3C/HGF/SMO/EZH2/MIR221/AMER1/FOXH1/AKNA/ENG/MDK/WNT11/BCL9L/GATA3/BAMBI/ELL3/SEMA7A/TGFB1I1/COL1A1/SMAD7/AMH/SEMA6B/SPRED3/TGFB1/FUZ/TRIM28/TIAM1/POFUT2	34	1.77
GO:0002292	T cell differentiation involved in immune response	13/1116	80/18614	0.000892105	0.0387351	0.034781	ZC3H12A/HLX/IL6/FGL2/GATA3/CLEC4D/IL4R/ZFPM1/RARA/SMAD7/NFKBID/BCL3/RELB	13	2.71
GO:0030500	regulation of bone mineralization	13/1116	80/18614	0.000892105	0.0387351	0.034781	MATN1/ECM1/BGLAP/SLC8A1/CCR1/FBN2/ADRB2/LTBP3/WNT10B/CYP27B1/TMEM119/RFLNA/ZNF664-RFLNA	13	2.71
GO:0071356	cellular response to tumor necrosis factor	27/1116	235/18614	0.000904018	0.038764	0.034807	TNFRSF18/TNFRSF4/TNFRSF25/ZC3H12A/CYP1B1/NFKB1/OTULIN/BAG4/JAK2/TRIM32/RELA/CASP1/APOA1/GATA3/LRRK2/GPD1/TNFSF13B/CIB1/PYDC1/TRAF4/COL1A1/SPHK1/SPPL2B/CACTIN/CD70/KLF2/HAMP	27	1.92
GO:0031570	DNA integrity checkpoint signaling	18/1116	132/18614	0.000906402	0.038764	0.034807	PLK3/BARD1/PARP9/DTX3L/HUS1B/PPP1R10/CCAR2/PIDD1/CCND1/H2AX/TP53BP1/TICRR/PLK1/TAOK1/ZNF830/DOT1L/FZR1/NOP53	18	2.27
GO:0045596	negative regulation of cell differentiation	64/1116	717/18614	0.000923427	0.0391974	0.0351961	ZC3H12A/SORT1/EFNA1/CR1/HLX/CRIM1/DLX2/SEMA3F/SEMA3B/USF3/GPR171/CHRD/REST/NOCT/SPDEF/DLL1/IL6/FGL2/SEMA3C/CDK6/IFRD1/SMO/EZH2/MIR221/MBNL3/HMGB3/TP53INP1/TRIB1/S1PR3/TLR4/MDK/GPR137/LTBP3/CCDC85B/CCND1/GATA3/BAMBI/WNT10B/TMEM119/RFLNA/ZNF664-RFLNA/ULK1/GPR68/SEMA7A/CIB1/SOCS1/IL4R/TRIM72/TGFB1I1/ZFPM1/RARA/FOXJ1/SMAD7/CTDP1/MAFB/MMP9/SEMA6B/CALR/SPRED3/SIRT2/PAF1/TGFB1/FUZ/NR1H2	64	1.49
GO:0051345	positive regulation of hydrolase activity	53/1116	569/18614	0.000969453	0.040094	0.0360012	EVI5/BCAR3/S100A8/EFNA3/EFNA1/RALGPS2/RGL1/CR1/NLRC4/ACVR1C/FGFR3/REST/ARHGAP24/PRR7/MTCH1/SNX9/TMEM106B/CHN2/ARHGEF5/EZH2/AGAP3/HSF1/JAK2/GNAQ/LPAR1/RALGDS/HRAS/PIDD1/SIPA1/WNT11/CASP1/APOA1/CASC2/LRRK2/HIP1R/GRTP1/LGMN/BCL2L10/RGS11/SGSM2/ATP2A3/RAPGEFL1/NGFR/FOXJ1/PCNA/ARHGAP45/GNA15/BBC3/TBC1D17/NR1H2/NLRP12/RANGAP1/TIAM1	53	1.55
GO:0002221	pattern recognition receptor signaling pathway	23/1116	189/18614	0.000970963	0.040094	0.0360012	RSAD2/NLRC4/TLR1/TLR6/DDX60/OTULIN/CD14/TNIP1/CD36/TLR7/TLR8/MFHAS1/LY96/SLC46A2/TLR4/FCN2/RELA/CASP1/OAS1/OAS3/MAP2K6/CACTIN/NOP53	23	2.03
GO:0002467	germinal center formation	5/1116	14/18614	0.000974257	0.040094	0.0360012	NFKB2/TNFSF13B/FOXJ1/PKN1/BCL3	5	5.96
GO:0010389	regulation of G2/M transition of mitotic cell cycle	15/1116	101/18614	0.000979794	0.040094	0.0360012	CENPF/BARD1/HUS1B/CDK6/CCND1/WNT10B/HSPA2/RAD51B/TICRR/PLK1/TAOK1/ZNF830/FZR1/BRD4/NOP53	15	2.48
GO:0070167	regulation of biomineral tissue development	15/1116	101/18614	0.000979794	0.040094	0.0360012	MATN1/ECM1/BGLAP/SLC8A1/CCR1/ENAM/FBN2/ADRB2/LTBP3/WNT10B/CYP27B1/TMEM119/RFLNA/ZNF664-RFLNA/TGFB1	15	2.48
GO:0002252	immune effector process	58/1116	637/18614	0.000989622	0.0402069	0.0361026	TNFRSF4/PLEKHM2/ZC3H12A/FCGR1A/CD1A/CD1B/FCGR3A/C4BPB/CR1/HLX/RSAD2/ARID5A/CX3CR1/CCR2/SPON2/DDX60/GAPT/ULBP2/ULBP1/DLL1/IL6/FGL2/CD36/TLR7/TLR8/VSIG4/PLEC/TLR4/FCN2/PTGDS/TUBB4B/MDK/APOA1/GATA3/CLEC4D/LCP1/LIG4/TP53BP1/SEMA7A/IL4R/IL21R/LAT/ZFPM1/SUPT6H/RARA/FOXJ1/SMAD7/SRC/AZU1/SBNO2/CD70/PKN1/NFKBID/TGFB1/BCL3/RELB/IL4I1/KMT5C	58	1.52
GO:0051403	stress-activated MAPK cascade	27/1116	237/18614	0.00102749	0.041222	0.0370141	ZC3H12A/GADD45A/STK39/STRADB/NFKB1/EZR/HGF/TLR7/MFHAS1/TRIB1/GADD45G/TLR4/HRAS/MAPK8IP1/LRRK2/MAPK8IP3/MINK1/PER1/MAP2K3/TRAF4/TAOK1/MAP2K6/SPHK1/GADD45B/SH2D3A/MAP2K7/CDC42EP5	27	1.9
GO:0043030	regulation of macrophage activation	11/1116	62/18614	0.0010351	0.041222	0.0370141	ZC3H12A/TLR6/IL6/VSIG4/MFHAS1/TLR4/LRRK2/IL4R/SPHK1/JUND/HAMP	11	2.96
GO:0071706	tumor necrosis factor superfamily cytokine production	23/1116	190/18614	0.0010436	0.041222	0.0370141	ZC3H12A/FCGR3A/ARID5A/CX3CR1/CCR2/SPON2/TLR1/CD14/IL6/CD36/CYBB/LY96/JAK2/TLR4/ADAM8/LRRK2/OAS1/OAS3/OAS2/RARA/AZU1/CACTIN/BCL3	23	2.02
GO:1903555	regulation of tumor necrosis factor superfamily cytokine production	23/1116	190/18614	0.0010436	0.041222	0.0370141	ZC3H12A/FCGR3A/ARID5A/CX3CR1/CCR2/SPON2/TLR1/CD14/IL6/CD36/CYBB/LY96/JAK2/TLR4/ADAM8/LRRK2/OAS1/OAS3/OAS2/RARA/AZU1/CACTIN/BCL3	23	2.02
GO:0010883	regulation of lipid storage	10/1116	53/18614	0.00105937	0.0415566	0.0373145	ZC3H12A/NFKB1/IL6/CD36/PNPLA2/EHD1/SREBF1/FITM2/NR1H2/SREBF2	10	3.15
GO:0000165	MAPK cascade	69/1116	791/18614	0.00109242	0.0425596	0.0382151	ZC3H12A/GADD45A/BCAR3/EFNA1/ADRA2B/STK39/STRADB/CCR1/CCR5/FGFR3/TLR6/NFKB1/SPRY4/ADRB2/TNIP1/MFAP3/FGF18/OPRM1/EZR/PDGFA/IL6/CD36/HGF/ARHGEF5/EZH2/TLR7/MIR221/TENM1/SPRY3/MFHAS1/TRIB1/MAPK15/HSF1/JAK2/GADD45G/LPAR1/TLR4/HRAS/DUSP8/MAPK8IP1/CASC2/ADAM8/LRRK2/DUSP6/PAK6/SEMA7A/CIB1/MAPK8IP3/SULT1A3/MINK1/PER1/MAP2K3/TRAF4/CRYBA1/TAOK1/IGFBP4/GH1/MAP2K6/SPHK1/SRC/GADD45B/SH2D3A/MAP2K7/SPRED3/PAK4/TG…	69	1.45
GO:0000122	negative regulation of transcription by RNA polymerase II	81/1116	961/18614	0.00114742	0.0440847	0.0395845	ZBTB17/PLK3/GADD45A/TXNIP/EFNA1/ZBTB37/ZNF281/ZNF124/ARID5A/DLX2/HES6/PER2/MITF/PARP9/REST/NFKB1/IRF2/SMAD5/EGR1/SPDEF/EZR/HDAC9/MLXIPL/CD36/CDK6/TFEC/SMO/EZH2/RBM10/MAGEE1/ZBTB33/PHF6/HSF1/FOXH1/ZBTB6/ZBTB26/NR6A1/ZBTB34/RELA/OVOL1/CCND1/PDE2A/USP2/GATA3/ZNF25/WNT10B/ZNF219/E4F1/ZNF174/GLIS2/PLK1/ZFPM1/SOX15/PER1/SREBF1/RARA/HOXB4/FOXJ1/CBX4/SMAD7/PCNA/MAFB/KLF16/ZNF559/CALR/KLF2/JUND/HAMP/ZBTB3…	81	1.41
GO:0006935	chemotaxis	56/1116	614/18614	0.0011549	0.0440847	0.0395845	PADI2/NBL1/MICOS10-NBL1/S100A8/EFNA3/EFNA1/STK39/CXCR1/CX3CR1/CCR1/CCR2/CCR5/SEMA3F/SEMA3B/EPHB3/BST1/FGF18/TUBB2B/PLA2G7/PDGFA/IL6/SEMA3C/HGF/SERPINE1/SMO/ARHGEF5/MOSPD2/CXCR3/CYSLTR1/L1CAM/PLEC/LPAR1/NIBAN2/LHX3/HRAS/MDK/APOA1/CXCR5/FEZ1/JAM3/GATA3/ADAM8/PLXNC1/EFNB2/RNASE2/PGF/LGMN/SEMA7A/TUBB3/NGFR/RAC3/AZU1/EFNA2/SEMA6B/CALR/TGFB1	56	1.52
GO:0040007	growth	78/1116	919/18614	0.0011616	0.0440847	0.0395845	CDK11B/CDK11A/SFN/SESN2/MATN1/PPT1/PTCH2/ECM1/S100A8/CRABP2/HLX/DISC1/ACVR1C/ITGA4/DNAJB2/CPNE9/SEMA3F/SEMA3B/DCBLD2/EAF2/FGFR3/SPOCK1/ADRB2/SGK1/EZR/DLL1/AUTS2/SEMA3C/IFRD1/SMO/EZH2/TSPYL2/L1CAM/CCAR2/GPAT4/IL7/PLEC/TRIM32/ANAPC2/PHLDA2/SLC1A2/MDK/SIPA1/CCDC85B/WNT11/GATA3/SHTN1/NINJ2/WNT10B/TNS2/CYP27B1/DUSP6/ULK1/RAD51B/LGMN/PAK6/SEMA7A/CIB1/SOX15/ZNF830/RARA/IGFBP4/GH1/SPHK1/SMAD7/CTDP1/SRC/A…	78	1.42
GO:0045580	regulation of T cell differentiation	22/1116	180/18614	0.00116945	0.0440847	0.0395845	ZC3H12A/CR1/HLX/CCR2/VNN1/FGL2/TOX/IL7/SLC46A2/MDK/SART1/GATA3/ADAM8/WNT10B/KLHL25/SOCS1/IL4R/RARA/FOXJ1/SMAD7/NFKBID/IL4I1	22	2.04
GO:0043280	positive regulation of cysteine-type endopeptidase activity involved in apoptotic process	17/1116	124/18614	0.00117032	0.0440847	0.0395845	S100A8/NLRC4/ACVR1C/REST/PRR7/MTCH1/HSF1/JAK2/PIDD1/CASP1/CASC2/HIP1R/BCL2L10/ATP2A3/NGFR/BBC3/NLRP12	17	2.29
GO:0050863	regulation of T cell activation	38/1116	377/18614	0.00121343	0.0452204	0.0406043	ZC3H12A/TNFAIP8L2/CR1/HLX/CCR2/VNN1/IL6/FGL2/VSIG4/TOX/IL7/JAK2/SLC46A2/MAPK8IP1/MDK/CD6/SART1/LRRC32/GATA3/ADAM8/WNT10B/HSPH1/EFNB2/TNFSF13B/KLHL25/SOCS1/IL4R/LAT/RARA/FOXJ1/SMAD7/SIRPB1/SIRPG/SRC/SDC4/CD70/NFKBID/IL4I1	38	1.68
GO:0007015	actin filament organization	43/1116	442/18614	0.00122293	0.0452204	0.0406043	ESPN/MARCKSL1/ARPC5/CRACD/SYNPO2/SNX9/EZR/FSCN1/FSCN3/ARHGEF5/TENM1/BAG4/PLEC/JAK2/TESK1/LPAR1/MICAL2/SSH3/WNT11/APOA1/SHTN1/EPS8/RND1/RHOF/HIP1R/RFLNA/ZNF664-RFLNA/LCP1/TMOD2/CORO7/FHOD1/MYO1C/MYO15A/CORO6/TCAP/SAMD14/RAC3/SRC/SDC4/PLEKHG2/SPTBN4/CDC42EP5/GAS2L1	43	1.62
GO:1902075	cellular response to salt	24/1116	204/18614	0.00122571	0.0452204	0.0406043	SCNN1D/ZC3H12A/PTGS2/STK39/CARF/CPNE9/EGR1/OPRM1/ACHE/PLEC/HSF1/GNAQ/SLC1A2/CHRM4/SIPA1/GRK2/LIG4/LGMN/COL1A1/GNA15/CALR/JUND/ITPKC/SYT5	24	1.96
GO:0033993	response to lipid	78/1116	921/18614	0.00123406	0.0452204	0.0406043	SCNN1D/PADI2/ZC3H12A/NASP/TXNIP/S100A8/BGLAP/PTGS2/CYP1B1/ARID5A/STK39/CX3CR1/ZNF35/CCR5/SPON2/REST/NFKB1/NOCT/CD14/TNIP1/BCKDHB/SGK1/OPRM1/PDGFA/IL6/CD36/SERPINE1/SMO/EZH2/PHEX/CYBB/LY96/TRIB1/HSF1/FOXH1/JAK2/MTAP/AQP3/LPAR1/TLR4/ENG/PTGDS/CAT/MDK/CD6/RELA/CCND1/WNT11/CASP1/MRC1/PRDX3/MGST1/WNT10B/CYP27B1/EFNB2/DNAAF2/PER1/SREBF1/MAP2K3/RARA/OSBPL7/COL1A1/GH1/PCNA/SRC/FAM210B/PMEPA1/SBNO2/CACTIN…	78	1.41
GO:0042330	taxis	56/1116	616/18614	0.00124431	0.0452204	0.0406043	PADI2/NBL1/MICOS10-NBL1/S100A8/EFNA3/EFNA1/STK39/CXCR1/CX3CR1/CCR1/CCR2/CCR5/SEMA3F/SEMA3B/EPHB3/BST1/FGF18/TUBB2B/PLA2G7/PDGFA/IL6/SEMA3C/HGF/SERPINE1/SMO/ARHGEF5/MOSPD2/CXCR3/CYSLTR1/L1CAM/PLEC/LPAR1/NIBAN2/LHX3/HRAS/MDK/APOA1/CXCR5/FEZ1/JAM3/GATA3/ADAM8/PLXNC1/EFNB2/RNASE2/PGF/LGMN/SEMA7A/TUBB3/NGFR/RAC3/AZU1/EFNA2/SEMA6B/CALR/TGFB1	56	1.52
GO:0070301	cellular response to hydrogen peroxide	14/1116	93/18614	0.00124817	0.0452204	0.0406043	CYP1B1/IL6/HGF/EZH2/HSF1/CAT/RELA/LRRK2/KDM6B/SPHK1/PCNA/MAP1LC3A/SRC/KLF2	14	2.51
GO:1903037	regulation of leukocyte cell-cell adhesion	38/1116	378/18614	0.0012734	0.0458424	0.0411628	ZC3H12A/TNFAIP8L2/CR1/HLX/ITGA4/CCR2/VNN1/IL6/FGL2/MIR221/VSIG4/IL7/JAK2/MDK/CD6/RELA/SART1/LRRC32/FUT4/GATA3/ADAM8/WNT10B/HSPH1/EFNB2/TNFSF13B/KLHL25/SOCS1/IL4R/RARA/FOXJ1/SMAD7/SIRPB1/SIRPG/SRC/SDC4/CD70/NFKBID/IL4I1	38	1.68
GO:0000086	G2/M transition of mitotic cell cycle	18/1116	136/18614	0.00128566	0.0458702	0.0411877	PLK3/CENPF/BARD1/HUS1B/ABCB1/CDK6/CCND1/WNT10B/HSPA2/RAD51B/TICRR/PLK1/TAOK1/ZNF830/FZR1/BRD4/NOP53/BACH1	18	2.21
GO:0043065	positive regulation of apoptotic process	50/1116	536/18614	0.0012903	0.0458702	0.0411877	PLEKHN1/ZC3H12A/GADD45A/TXNIP/S100A8/MNDA/PTGS2/NLRC4/CYP1B1/ACVR1C/ITGA4/BARD1/C3orf38/REST/PRR7/SPDEF/MTCH1/VNN1/IL6/STK17A/MIR221/RBM10/USP27X/CCAR2/TP53INP1/JAK2/GADD45G/LPAR1/PIP5KL1/PIDD1/PHLDA2/RAPSN/WNT11/BACE1/KCNMA1/ADAM8/WNT10B/DUSP6/HCAR2/HIP1R/CRYBA1/NGFR/MAP2K6/PLAGL2/SRC/MMP9/GADD45B/MAP2K7/SIRT2/BBC3	50	1.56
GO:0045860	positive regulation of protein kinase activity	37/1116	366/18614	0.00132598	0.0468457	0.0420636	SESN2/FCGR1A/EFNA1/MAPRE3/ADRA2B/STRADB/TLR6/CENPE/EGR1/ADRB2/FGF18/SNX9/PDGFA/ARHGEF5/EZH2/TENM1/JAK2/TLR4/HRAS/CCND1/ADAM8/LRRK2/CIB1/WDR24/SOCS1/LAT/CAMKK1/MAP2K3/TRAF4/TOM1L1/GH1/MAP2K6/SRC/SDC4/AZU1/MAP2K7/TGFB1	37	1.69
GO:0045453	bone resorption	11/1116	64/18614	0.00135749	0.0476631	0.0427977	BGLAP/ADRB2/IL6/IL7/GPR137/LTBP3/ADAM8/TMEM119/SIGLEC15/SRC/HAMP	11	2.87
GO:0035710	CD4-positive, alpha-beta T cell activation	16/1116	115/18614	0.00137788	0.048082	0.0431738	ZC3H12A/HLX/RSAD2/IL6/TOX/GATA3/KLHL25/SOCS1/IL4R/ARMC5/ZFPM1/RARA/SMAD7/NFKBID/BCL3/RELB	16	2.32
GO:0046348	amino sugar catabolic process	5/1116	15/18614	0.00138967	0.0481978	0.0432778	OVGP1/NPL/GNPDA2/GNPDA1/ALDH1A1	5	5.56
GO:0002688	regulation of leukocyte chemotaxis	17/1116	126/18614	0.00139958	0.0482475	0.0433224	PADI2/NBL1/MICOS10-NBL1/STK39/CX3CR1/CCR1/CCR2/BST1/PLA2G7/IL6/SERPINE1/MOSPD2/MDK/JAM3/PGF/LGMN/CALR	17	2.25
GO:0010950	positive regulation of endopeptidase activity	21/1116	171/18614	0.00140833	0.0482564	0.0433304	S100A8/EFNA3/EFNA1/CR1/NLRC4/ACVR1C/REST/PRR7/MTCH1/HSF1/JAK2/PIDD1/CASP1/CASC2/HIP1R/LGMN/BCL2L10/ATP2A3/NGFR/BBC3/NLRP12	21	2.05
GO:0043068	positive regulation of programmed cell death	51/1116	553/18614	0.00148405	0.0505465	0.0453867	PLEKHN1/ZC3H12A/GADD45A/TXNIP/S100A8/MNDA/PTGS2/NLRC4/CYP1B1/ACVR1C/ITGA4/BARD1/C3orf38/REST/PRR7/SPDEF/MTCH1/VNN1/IL6/STK17A/MIR221/RBM10/USP27X/CCAR2/TP53INP1/JAK2/GADD45G/LPAR1/PIP5KL1/PIDD1/PHLDA2/RAPSN/WNT11/BACE1/KCNMA1/ADAM8/LRRK2/WNT10B/DUSP6/HCAR2/HIP1R/CRYBA1/NGFR/MAP2K6/PLAGL2/SRC/MMP9/GADD45B/MAP2K7/SIRT2/BBC3	51	1.54
GO:0040008	regulation of growth	56/1116	621/18614	0.00149515	0.0506213	0.0454539	CDK11B/CDK11A/SFN/SESN2/PPT1/PTCH2/S100A8/CRABP2/HLX/DISC1/DNAJB2/CPNE9/SEMA3F/SEMA3B/DCBLD2/EAF2/FGFR3/SPOCK1/ADRB2/SGK1/EZR/DLL1/SEMA3C/IFRD1/SMO/TSPYL2/L1CAM/CCAR2/GPAT4/IL7/TRIM32/ANAPC2/SIPA1/CCDC85B/WNT11/SHTN1/CYP27B1/DUSP6/ULK1/LGMN/SEMA7A/CIB1/SOX15/IGFBP4/GH1/SPHK1/SMAD7/CTDP1/SEMA6B/HAMP/PAK4/SPTBN4/LTBP4/TGFB1/APOE/PRR5	56	1.5
GO:0032103	positive regulation of response to external stimulus	53/1116	581/18614	0.00153981	0.0518251	0.0465348	FCGR1A/S100A8/MNDA/PTGS2/RSAD2/NLRC4/STK39/CX3CR1/CCR1/CCR2/PARP9/TLR1/TLR6/DDX60/OTULIN/CD14/TNIP1/FGF18/PLA2G7/OPRM1/IL6/CD36/SERPINE1/TLR7/TLR8/MOSPD2/MIR221/USP27X/MFHAS1/LY96/JAK2/LPAR1/SLC46A2/TLR4/FCN2/MDK/RELA/PDE2A/CASP1/ADAM8/LRRK2/OAS1/OAS3/PGF/LGMN/MAP2K6/SRC/AZU1/CACTIN/CALR/TGFB1/NOP53/NLRP12	53	1.52
GO:0042770	signal transduction in response to DNA damage	22/1116	184/18614	0.001558	0.0519294	0.0466285	SESN2/PLK3/GADD45A/BARD1/PARP9/DTX3L/HUS1B/PPP1R10/CCAR2/PIDD1/CCND1/H2AX/TP53BP1/TICRR/PLK1/TAOK1/ZNF830/MAP2K6/DOT1L/FZR1/BCL3/NOP53	22	1.99
GO:1901652	response to peptide	48/1116	514/18614	0.00156117	0.0519294	0.0466285	C1QTNF12/SCNN1D/SESN2/EIF2B3/BCAR3/SORT1/BGLAP/PTGS2/CYP1B1/ACVR1C/ITGA4/EPM2AIP1/TLR6/NFKB1/EGR1/ADRB2/HDAC9/CD36/VGF/SH2B2/PHEX/CYBB/HSF1/GPT/JAK2/TLR4/HRAS/CAT/RELA/BACE1/TNS2/SP1/CYSLTR2/IRS2/LGMN/SOCS1/TRIM72/MYO1C/SREBF1/NGFR/COL1A1/GH1/SRC/MMP9/LONP1/KLF2/JUND/RANGAP1	48	1.56
GO:0042326	negative regulation of phosphorylation	38/1116	383/18614	0.00161379	0.0533678	0.04792	SFN/ZC3H12A/GADD45A/SLC8A1/SPRY4/MLXIPL/HGF/DMD/SPRY3/DEPTOR/TRIB1/PLEC/TESK1/GNAQ/ENG/PIP5KL1/MAPK8IP1/PRDX3/LRRK2/DUSP6/DYNLL1/IRS2/CIB1/SOCS1/PLK1/PYDC1/SLC4A1/SMAD7/DBNDD2/PMEPA1/MIDN/GADD45B/CACTIN/PKN1/SIRT2/TGFB1/APOE/NLRP12	38	1.65
GO:0032640	tumor necrosis factor production	22/1116	185/18614	0.00167079	0.0545816	0.0490099	ZC3H12A/FCGR3A/ARID5A/CX3CR1/CCR2/SPON2/TLR1/CD14/IL6/CD36/CYBB/LY96/JAK2/TLR4/LRRK2/OAS1/OAS3/OAS2/RARA/AZU1/CACTIN/BCL3	22	1.98
GO:0032680	regulation of tumor necrosis factor production	22/1116	185/18614	0.00167079	0.0545816	0.0490099	ZC3H12A/FCGR3A/ARID5A/CX3CR1/CCR2/SPON2/TLR1/CD14/IL6/CD36/CYBB/LY96/JAK2/TLR4/LRRK2/OAS1/OAS3/OAS2/RARA/AZU1/CACTIN/BCL3	22	1.98
GO:0031098	stress-activated protein kinase signaling cascade	27/1116	245/18614	0.00167929	0.0545816	0.0490099	ZC3H12A/GADD45A/STK39/STRADB/NFKB1/EZR/HGF/TLR7/MFHAS1/TRIB1/GADD45G/TLR4/HRAS/MAPK8IP1/LRRK2/MAPK8IP3/MINK1/PER1/MAP2K3/TRAF4/TAOK1/MAP2K6/SPHK1/GADD45B/SH2D3A/MAP2K7/CDC42EP5	27	1.84
GO:0070201	regulation of establishment of protein localization	50/1116	543/18614	0.00169735	0.0548552	0.0492556	C1QTNF12/SFN/ZC3H12A/PLK3/WLS/PTGS2/YOD1/RSAD2/ACVR1C/BARD1/PER2/GPR27/REST/TMEM30A/OPRM1/EZR/IL6/STX1A/CD36/ACHE/SMO/ARHGEF5/TENM1/EMD/BAG4/JAK2/TLR4/HRAS/ADAM8/LRRK2/TAMALIN/HCAR2/LCP1/IRS2/GPR68/CIB1/BAIAP3/RIPOR1/MYO1C/SREBF1/SRC/MIDN/TGFB1/APOE/BBC3/NR1H2/TRIM28/RANGAP1/SREBF2/KCNE1	50	1.54
GO:0002758	innate immune response-activating signaling pathway	24/1116	209/18614	0.00170766	0.0548765	0.0492747	RSAD2/NLRC4/TLR1/TLR6/DDX60/OTULIN/CD14/TNIP1/CD36/TLR7/TLR8/MFHAS1/LY96/SLC46A2/TLR4/FCN2/RELA/CASP1/OAS1/OAS3/MAP2K6/SRC/CACTIN/NOP53	24	1.92
GO:0031175	neuron projection development	80/1116	962/18614	0.00178614	0.0570762	0.0512499	NBL1/MICOS10-NBL1/FOXO6/EFNA3/EFNA1/CRABP2/CAMSAP2/DISC1/ITGA4/CPNE9/SEMA3F/SEMA3B/RAB6B/SERPINI1/EPHB3/DGKG/DHFR/SPOCK1/TUBB2B/TNXB/TMEM30A/FIG4/SGK1/TMEM106B/IL6/AUTS2/SEMA3C/HGF/IFRD1/SMO/EZH2/MIR221/GPRASP3/L1CAM/SPRY3/TOX/STAU2/ARC/JAK2/LPAR1/WHRN/TRIM32/NIBAN2/NCS1/LHX3/ANAPC2/MDK/EHD1/FEZ1/GATA3/SHTN1/LRRK2/PLXNC1/ULK1/EFNB2/BAG5/PAK6/MAP1A/STRC/SEMA7A/CIB1/MAPK8IP3/TUBB3/MINK1/NGFR/SAMD14…	80	1.39
GO:0046683	response to organophosphorus	17/1116	129/18614	0.00181395	0.0575313	0.0516585	PTGS2/CYP1B1/SLC8A1/BCKDHB/EZR/VGF/TLR7/LPAR1/PDE2A/WNT10B/GPD1/P2RX2/RFC3/PER1/SREBF1/COL1A1/KCNE1	17	2.2
GO:0070848	response to growth factor	65/1116	751/18614	0.00182284	0.0575313	0.0516585	NBL1/MICOS10-NBL1/SORT1/BGLAP/FNDC4/CRIM1/ACVR1C/CX3CR1/CHRD/FGFR3/FBN2/SMAD5/EGR1/SPRY4/FGF18/TNXB/OPRM1/DLL1/PDGFA/HGF/MCM7/EMD/SPRY3/BAG4/FOXH1/TLR4/NIBAN2/ENG/CAT/EHD1/LTBP3/RELA/PDE2A/LRRC32/BCL9L/FEZ1/GATA3/BAMBI/ITGA5/INHBE/DUSP6/PGF/LGMN/EHD4/CIB1/FURIN/TGFB1I1/MYO1C/FAM83G/MAP2K3/NGFR/COL1A1/SPHK1/EIF4A3/HGS/SMAD7/SRC/PMEPA1/FGF22/ETV2/SPRED3/SIRT2/LTBP4/TGFB1/FUZ	65	1.44
GO:0010562	positive regulation of phosphorus metabolic process	73/1116	864/18614	0.00185995	0.0575313	0.0516585	MTCO2P12/TNFRSF18/SESN2/CLDN19/BCAR3/FCGR1A/EFNA1/PTGS2/MAPRE3/ADRA2B/STRADB/CX3CR1/PARP9/FGFR3/TLR6/CENPE/EGR1/ADRB2/FGF18/TNXB/SNX9/PDGFA/IL6/MLXIPL/CD36/HGF/ARHGEF5/EZH2/MIR221/ARAF/TENM1/BAG4/HSF1/JAK2/TESK1/TLR4/ENG/HRAS/CD6/CCND1/ADAM8/LRRK2/GPD1/ITGA5/INHBE/TMEM119/HSPA2/PGF/EHD4/SEMA7A/CIB1/WDR24/SOCS1/PLK1/LAT/CAMKK1/FXR2/MAP2K3/TRAF4/TOM1L1/GH1/MAP2K6/SPHK1/SRC/SDC4/MMP9/FGF22/AZU1/SH2D…	73	1.41
GO:0045937	positive regulation of phosphate metabolic process	73/1116	864/18614	0.00185995	0.0575313	0.0516585	MTCO2P12/TNFRSF18/SESN2/CLDN19/BCAR3/FCGR1A/EFNA1/PTGS2/MAPRE3/ADRA2B/STRADB/CX3CR1/PARP9/FGFR3/TLR6/CENPE/EGR1/ADRB2/FGF18/TNXB/SNX9/PDGFA/IL6/MLXIPL/CD36/HGF/ARHGEF5/EZH2/MIR221/ARAF/TENM1/BAG4/HSF1/JAK2/TESK1/TLR4/ENG/HRAS/CD6/CCND1/ADAM8/LRRK2/GPD1/ITGA5/INHBE/TMEM119/HSPA2/PGF/EHD4/SEMA7A/CIB1/WDR24/SOCS1/PLK1/LAT/CAMKK1/FXR2/MAP2K3/TRAF4/TOM1L1/GH1/MAP2K6/SPHK1/SRC/SDC4/MMP9/FGF22/AZU1/SH2D…	73	1.41
GO:0046631	alpha-beta T cell activation	21/1116	175/18614	0.0018815	0.0575313	0.0516585	ZC3H12A/HLX/RSAD2/CCR2/PRR7/IL6/TOX/JAK2/MAPK8IP1/GATA3/HSPH1/KLHL25/SOCS1/IL4R/ARMC5/ZFPM1/RARA/SMAD7/NFKBID/BCL3/RELB	21	2
GO:1901136	carbohydrate derivative catabolic process	21/1116	175/18614	0.0018815	0.0575313	0.0516585	DPYD/OVGP1/NPL/EDEM3/IDUA/GNPDA2/GNPDA1/ENPP4/UPP1/ALDH1A1/PDE2A/GPD1/GNS/NEIL1/NT5M/FITM2/PDE4A/PDE4C/TGFB1/ADA2/NAGA	21	2
GO:0002931	response to ischemia	10/1116	57/18614	0.0018886	0.0575313	0.0516585	PER2/CX3CR1/REST/EGR1/HYOU1/P2RX2/CIB1/MAP2K3/MAP2K6/PANX2	10	2.93
GO:0019221	cytokine-mediated signaling pathway	46/1116	492/18614	0.00188891	0.0575313	0.0516585	TNFRSF18/TNFRSF4/TNFRSF25/PADI2/ECM1/STK39/CXCR1/CX3CR1/CCR1/CCR2/CCR5/PARP9/OTULIN/EGR1/MFAP3/IL6/SH2B2/CRLF2/USP27X/CXCR3/IL7/JAK2/TRIM32/RELA/CASP1/APOA1/CXCR5/OAS1/OAS3/OAS2/TNFSF13B/CIB1/SOCS1/IL4R/IL21R/PYDC1/TRAF4/CCR10/SPHK1/SRC/SPPL2B/CACTIN/CD70/NR1H2/LILRA1/IL17REL	46	1.56
GO:0034614	cellular response to reactive oxygen species	19/1116	152/18614	0.00189141	0.0575313	0.0516585	CYP1B1/DHFR/IL6/CD36/HGF/EZH2/AGAP3/HSF1/CAT/RELA/PRDX3/LRRK2/KDM6B/SPHK1/PCNA/MAP1LC3A/SRC/MMP9/KLF2	19	2.08
GO:0051146	striated muscle cell differentiation	31/1116	297/18614	0.00191411	0.0576061	0.0517257	SORT1/LMNA/SLC8A1/NLN/DLL1/HDAC9/SMO/EZH2/PLEC/MYORG/TRIM32/NIBAN2/TNNT3/EHD1/WNT10B/TMEM119/P2RX2/EFNB2/TMOD2/IL4R/TRIM72/KDM6B/TCAP/RARA/CTDP1/MYL9/RBM38/CALR/HAMP/DYRK1B/TGFB1	31	1.74
GO:0044849	estrous cycle	5/1116	16/18614	0.0019223	0.0576061	0.0517257	CYP1B1/EGR1/OPRM1/MDK/PCNA	5	5.21
GO:0030865	cortical cytoskeleton organization	9/1116	48/18614	0.00195122	0.0576061	0.0517257	RTKN/EZR/PLEC/AKAP11/LCP1/FHOD1/FMNL1/RAC3/CALR	9	3.13
GO:0030218	erythrocyte differentiation	17/1116	130/18614	0.00197314	0.0576061	0.0517257	MAEA/SMAD5/CDK6/MIR221/ALAS2/MFHAS1/JAK2/GATA3/CDIN1/ZFPM1/SLC4A1/JMJD6/MAFB/FAM210B/KLF2/ETV2/ANKRD54	17	2.18
GO:0050864	regulation of B cell activation	17/1116	130/18614	0.00197314	0.0576061	0.0517257	TNFRSF4/MNDA/CR1/BST1/IL6/HMGB3/IL7/TLR4/TNFSF13B/IRS2/TP53BP1/SUPT6H/FOXJ1/PKN1/TGFB1/IL4I1/KMT5C	17	2.18
GO:0030278	regulation of ossification	16/1116	119/18614	0.00197902	0.0576061	0.0517257	DHRS3/MATN1/ECM1/BGLAP/SLC8A1/CCR1/FBN2/ADRB2/MDK/LTBP3/WNT10B/CYP27B1/TMEM119/RFLNA/ZNF664-RFLNA/SMAD7	16	2.24
GO:0070339	response to bacterial lipopeptide	4/1116	10/18614	0.0020154	0.0576061	0.0517257	TLR1/TLR6/CD14/CD36	4	6.67
GO:0070391	response to lipoteichoic acid	4/1116	10/18614	0.0020154	0.0576061	0.0517257	CD14/CD36/TLR4/RELA	4	6.67
GO:0071220	cellular response to bacterial lipoprotein	4/1116	10/18614	0.0020154	0.0576061	0.0517257	TLR1/TLR6/CD14/CD36	4	6.67
GO:0071221	cellular response to bacterial lipopeptide	4/1116	10/18614	0.0020154	0.0576061	0.0517257	TLR1/TLR6/CD14/CD36	4	6.67
GO:0071223	cellular response to lipoteichoic acid	4/1116	10/18614	0.0020154	0.0576061	0.0517257	CD14/CD36/TLR4/RELA	4	6.67
GO:0071803	positive regulation of podosome assembly	4/1116	10/18614	0.0020154	0.0576061	0.0517257	FSCN1/ARHGEF5/LCP1/SRC	4	6.67
GO:1903039	positive regulation of leukocyte cell-cell adhesion	29/1116	273/18614	0.00202716	0.0576524	0.0517673	CR1/HLX/ITGA4/CCR2/VNN1/IL6/IL7/JAK2/MDK/CD6/RELA/SART1/FUT4/GATA3/ADAM8/WNT10B/HSPH1/EFNB2/TNFSF13B/KLHL25/SOCS1/IL4R/RARA/SIRPB1/SIRPG/SRC/CD70/NFKBID/IL4I1	29	1.77
GO:0031668	cellular response to extracellular stimulus	28/1116	261/18614	0.00207718	0.0587812	0.0527808	SESN2/ZC3H12A/PRKAB2/BGLAP/ITGA4/SLC38A3/UPP1/PHEX/LAMP2/PLEC/AQP3/SLC1A2/SIPA1/LRRK2/SP1/CYP27B1/GCN1/ULK1/WDR24/RIPOR1/SREBF1/COL1A1/DSC2/MAP1LC3A/TSSK2/GAS2L1/SREBF2/PRR5	28	1.79
GO:2001056	positive regulation of cysteine-type endopeptidase activity	18/1116	142/18614	0.00210232	0.059198	0.0531551	S100A8/NLRC4/ACVR1C/REST/PRR7/MTCH1/HSF1/JAK2/PIDD1/CASP1/CASC2/HIP1R/LGMN/BCL2L10/ATP2A3/NGFR/BBC3/NLRP12	18	2.11
GO:0016049	cell growth	46/1116	495/18614	0.00212885	0.0593574	0.0532982	CDK11B/CDK11A/SFN/SESN2/PPT1/PTCH2/S100A8/CRABP2/DISC1/ITGA4/DNAJB2/CPNE9/SEMA3F/SEMA3B/DCBLD2/EAF2/SPOCK1/SGK1/AUTS2/SEMA3C/IFRD1/TSPYL2/L1CAM/CCAR2/TRIM32/ANAPC2/SIPA1/CCDC85B/WNT11/SHTN1/CYP27B1/ULK1/PAK6/SEMA7A/CIB1/IGFBP4/SPHK1/SMAD7/CTDP1/SEMA6B/HAMP/PAK4/LTBP4/TGFB1/APOE/PRR5	46	1.55
GO:0043410	positive regulation of MAPK cascade	46/1116	495/18614	0.00212885	0.0593574	0.0532982	ZC3H12A/GADD45A/BCAR3/EFNA1/ADRA2B/STK39/CCR1/FGFR3/TLR6/ADRB2/MFAP3/FGF18/OPRM1/PDGFA/IL6/CD36/HGF/ARHGEF5/EZH2/MIR221/TENM1/MFHAS1/JAK2/GADD45G/LPAR1/TLR4/HRAS/MAPK8IP1/ADAM8/LRRK2/SEMA7A/CIB1/MAPK8IP3/MINK1/MAP2K3/TRAF4/TAOK1/IGFBP4/GH1/MAP2K6/SPHK1/SRC/GADD45B/MAP2K7/TGFB1/APOE	46	1.55
GO:0033209	tumor necrosis factor-mediated signaling pathway	15/1116	109/18614	0.00214139	0.0594158	0.0533506	TNFRSF18/TNFRSF4/TNFRSF25/OTULIN/JAK2/TRIM32/RELA/CASP1/APOA1/TNFSF13B/PYDC1/TRAF4/SPHK1/SPPL2B/CD70	15	2.3
GO:0007162	negative regulation of cell adhesion	32/1116	312/18614	0.00216071	0.0594332	0.0533662	ZC3H12A/TNFAIP8L2/CR1/HLX/CYP1B1/TGFBI/SPOCK1/SPRY4/FGL2/ADAM22/SERPINE1/MIR221/VSIG4/JAK2/AKNA/MDK/SIPA1/LRRC32/APOA1/JAM3/RND1/PLXNC1/SOCS1/IL4R/COL1A1/FOXJ1/ARHGDIA/SMAD7/SRC/SDC4/TGFB1/IL4I1	32	1.71
GO:0045785	positive regulation of cell adhesion	45/1116	482/18614	0.00216292	0.0594332	0.0533662	TNFRSF18/CR1/HLX/DISC1/ITGA4/CCR2/CHRD/VNN1/IL6/CD36/CDK6/BAG4/IL7/JAK2/TESK1/MDK/CD6/RELA/SART1/FUT4/APOA1/GATA3/SPOCK2/ADAM8/WNT10B/ITGA5/HSPH1/EFNB2/TNFSF13B/KLHL25/CIB1/SOCS1/IL4R/RARA/RAC3/SMAD7/SIRPB1/SIRPG/SRC/SDC4/AZU1/CD70/CALR/NFKBID/IL4I1	45	1.56
GO:0030866	cortical actin cytoskeleton organization	8/1116	40/18614	0.0022444	0.060683	0.0544885	RTKN/EZR/PLEC/AKAP11/LCP1/FHOD1/FMNL1/CALR	8	3.34
GO:0043066	negative regulation of apoptotic process	76/1116	913/18614	0.00224506	0.060683	0.0544885	TNFRSF18/SFN/ZC3H12A/PPT1/PLK3/EFNA1/LMNA/PTGS2/OPN3/ANXA4/STRADB/BARD1/CX3CR1/MITF/MAEA/NFKB1/SMAD5/TXNDC5/PPP1R10/DLL1/IL6/HGF/SERPINE1/SMO/MIR221/ARAF/GPRASP3/CCAR2/TNFRSF10D/BAG4/IL7/HSF1/JAK2/SLC46A2/TRIM32/NIBAN2/LHX3/HRAS/PIDD1/CAT/MAPK8IP1/MDK/SYVN1/RELA/CCND1/WNT11/HYOU1/GATA3/PRDX3/ADAM8/LRRK2/ITGA5/HIP1R/LIG4/IRS2/LGMN/BAG5/ELL3/BCL2L10/CIB1/MAPK8IP3/PLK1/ZNF830/SPHK1/CBX4/ARHGDIA/SRC/…	76	1.39
GO:1902893	regulation of miRNA transcription	11/1116	68/18614	0.00224988	0.060683	0.0544885	REST/EGR1/RELA/GATA3/MRTFB/SREBF1/RARA/NGFR/TGFB1/NR1H2/SREBF2	11	2.7
GO:0007264	small GTPase mediated signal transduction	45/1116	483/18614	0.00225107	0.060683	0.0544885	BCAR3/RALGPS2/RGL1/CHML/RTKN/ARHGEF3/ARHGAP24/SPRY4/CHN2/AUTS2/SH2B2/ARHGEF5/GPR174/CHM/RAB33A/SPRY3/ARHGAP39/LPAR1/SCAI/RALGDS/HRAS/SIPA1/APOA1/SHTN1/EPS8/RND1/RHEBL1/RHOF/KBTBD7/LPAR6/RASA3/RHOV/RHOT2/LAT/RIPOR1/RAPGEFL1/NGFR/ARHGDIA/RAC3/SRC/ARFGAP1/ARHGAP45/SH2D3A/APOE/TIAM1	45	1.55
GO:0008284	positive regulation of cell population proliferation	81/1116	986/18614	0.00234173	0.0628291	0.0564155	TNFRSF4/MARCKSL1/ECM1/PBXIP1/FCGR3A/PTGS2/CR1/HLX/GJC2/DISC1/ODC1/EGR4/ITGA4/PTPRN/CX3CR1/CCR2/CHRD/FGFR3/BST1/EGR1/FGF18/TNXB/DLL1/PDGFA/IL6/MLXIPL/CDK6/SMO/EZH2/CRLF2/MIR221/TOX/IL7/TSPYL5/MAPK15/JAK2/S1PR3/TLR4/HRAS/MDK/CD6/LTBP3/RELA/CCND1/BAMBI/PRDX3/NOP2/ST8SIA1/WNT10B/SP1/TMEM119/EFNB2/LIG4/TNFSF13B/IRS2/RAD51B/PGF/LGMN/CRIP2/ELL3/CIB1/MVD/SOX15/RARA/NGFR/SPHK1/SIRPG/SRC/ZNF335/MMP9/FGF22/…	81	1.37
GO:0045087	innate immune response	76/1116	916/18614	0.00244512	0.0652952	0.0586298	PLEKHM2/FCGR1A/TNFAIP8L2/S100A8/MNDA/FCGR3A/C4BPB/CR1/RSAD2/NLRC4/ARID5A/CX3CR1/PDE12/PARP9/DTX3L/SPON2/TLR1/TLR6/JCHAIN/NFKB1/DDX60/OTULIN/TRIM23/SERINC5/CD14/TNIP1/F12/N4BP3/VNN1/ULBP2/ULBP1/TRGV8/CD36/SAMD9/TLR7/TLR8/CYBB/USP27X/VSIG4/HMGB3/MFHAS1/LY96/JAK2/SLC46A2/TRIM32/TLR4/FCN2/TUBB4B/MPEG1/CD6/RELA/CASP1/GATA3/MRC1/IFIT5/NFKB2/ADAM8/CLEC4D/CYP27B1/OAS1/OAS3/OAS2/RNASE2/PYDC1/MYO1C/TRAF4/M…	76	1.38
GO:0071396	cellular response to lipid	54/1116	608/18614	0.00249632	0.0663508	0.0595777	SCNN1D/PADI2/ZC3H12A/BGLAP/CYP1B1/ARID5A/CX3CR1/ZNF35/CCR5/SPON2/REST/NFKB1/CD14/TNIP1/SGK1/IL6/CD36/SERPINE1/SMO/PHEX/LY96/TRIB1/HSF1/FOXH1/JAK2/LPAR1/TLR4/CD6/RELA/WNT11/CASP1/MRC1/MGST1/WNT10B/CYP27B1/EFNB2/PER1/SREBF1/MAP2K3/RARA/OSBPL7/COL1A1/SRC/FAM210B/PMEPA1/SBNO2/CACTIN/MAP2K7/CALR/PKN1/HAMP/NFKBIB/PAF1/TGFB1	54	1.48
GO:0042093	T-helper cell differentiation	11/1116	69/18614	0.00253464	0.0667455	0.0599321	ZC3H12A/HLX/IL6/GATA3/IL4R/ZFPM1/RARA/SMAD7/NFKBID/BCL3/RELB	11	2.66
GO:0061614	miRNA transcription	11/1116	69/18614	0.00253464	0.0667455	0.0599321	REST/EGR1/RELA/GATA3/MRTFB/SREBF1/RARA/NGFR/TGFB1/NR1H2/SREBF2	11	2.66
GO:0071675	regulation of mononuclear cell migration	16/1116	122/18614	0.00256173	0.0671481	0.0602936	PADI2/NBL1/MICOS10-NBL1/ECM1/STK39/ITGA4/CX3CR1/CCR1/CCR2/PLA2G7/SERPINE1/MOSPD2/MDK/ADAM8/LGMN/CALR	16	2.19
GO:0071363	cellular response to growth factor stimulus	62/1116	720/18614	0.00258509	0.0672706	0.0604036	NBL1/MICOS10-NBL1/SORT1/BGLAP/CRIM1/ACVR1C/CX3CR1/CHRD/FGFR3/FBN2/SMAD5/EGR1/SPRY4/FGF18/TNXB/DLL1/PDGFA/HGF/MCM7/EMD/SPRY3/BAG4/FOXH1/TLR4/NIBAN2/ENG/CAT/EHD1/LTBP3/RELA/PDE2A/LRRC32/BCL9L/FEZ1/GATA3/BAMBI/ITGA5/INHBE/PGF/LGMN/EHD4/CIB1/FURIN/TGFB1I1/MYO1C/FAM83G/MAP2K3/NGFR/COL1A1/SPHK1/EIF4A3/HGS/SMAD7/SRC/PMEPA1/FGF22/ETV2/SPRED3/SIRT2/LTBP4/TGFB1/FUZ	62	1.44
GO:0016202	regulation of striated muscle tissue development	5/1116	17/18614	0.00259006	0.0672706	0.0604036	CENPF/MRTFB/SOX15/SIRT2/TGFB1	5	4.91
GO:0050767	regulation of neurogenesis	37/1116	381/18614	0.00266624	0.0686921	0.06168	CRABP2/GJC2/DISC1/DLX2/HES6/PER2/CX3CR1/SEMA3F/SEMA3B/REST/OPRM1/DLL1/IL6/SEMA3C/SRRT/IFRD1/SMO/EZH2/MIR221/GPRASP3/L1CAM/STAU2/TRIM32/ANAPC2/MDK/SHTN1/PLXNC1/ULK1/LIG4/ELL3/SEMA7A/ZNF335/SEMA6B/WDR62/SIRT2/TGFB1/TIAM1	37	1.62
GO:0043281	regulation of cysteine-type endopeptidase activity involved in apoptotic process	23/1116	204/18614	0.00266895	0.0686921	0.06168	SFN/S100A8/PTGS2/NLRC4/ACVR1C/REST/PRR7/MTCH1/HGF/HSF1/JAK2/PIDD1/CASP1/CASC2/PRDX3/HIP1R/BCL2L10/ATP2A3/NGFR/SRC/MMP9/BBC3/NLRP12	23	1.88
GO:0051960	regulation of nervous system development	43/1116	461/18614	0.00272495	0.0695861	0.0624828	CRABP2/GJC2/DISC1/DLX2/HES6/PER2/CX3CR1/SEMA3F/SEMA3B/EPHB3/REST/TPPP/FIG4/OPRM1/DLL1/IL6/SEMA3C/HGF/SRRT/IFRD1/SMO/EZH2/MIR221/GPRASP3/L1CAM/STAU2/TRIM32/ANAPC2/MDK/SHTN1/PLXNC1/ULK1/LIG4/ELL3/SEMA7A/RARA/ZNF335/SEMA6B/LGI4/WDR62/SIRT2/TGFB1/TIAM1	43	1.56
GO:1900180	regulation of protein localization to nucleus	17/1116	134/18614	0.00273192	0.0695861	0.0624828	SESN2/ZC3H12A/LMNA/PTGS2/PARP9/DTX3L/CD36/SMO/MFHAS1/JAK2/TESK1/GLIS2/PLK1/NGFR/SRC/TGFB1/TRIM28	17	2.12
GO:0050776	regulation of immune response	72/1116	863/18614	0.00274038	0.0695861	0.0624828	ZC3H12A/EIF2B3/FCGR1A/ECM1/CD1A/CD1B/MNDA/FCGR3A/C4BPB/CR1/HLX/RSAD2/NLRC4/ARID5A/CCR2/PARP9/TLR1/TLR6/NFKB1/DDX60/OTULIN/CD14/TNIP1/THEMIS/ULBP2/ULBP1/EZR/IL6/FGL2/CD36/SH2B2/TLR7/TLR8/USP27X/VSIG4/MFHAS1/LY96/JAK2/SLC46A2/TLR4/FCN2/HRAS/RELA/CASP1/GATA3/ADAM8/CLEC4D/OAS1/OAS3/TNFSF13B/TP53BP1/FURIN/IL4R/SUPT6H/RARA/MAP2K6/FOXJ1/SMAD7/SRC/LIME1/SPPL2B/CACTIN/MAP2K7/PKN1/NFKBID/TGFB1/APOE/NOP53/I…	72	1.39
GO:0002824	positive regulation of adaptive immune response based on somatic recombination of immune receptors built from immunoglobulin superfamily domains	16/1116	123/18614	0.00278507	0.0699364	0.0627973	FCGR1A/CD1A/CD1B/RSAD2/ARID5A/CCR2/ULBP2/ULBP1/IL6/JAK2/GATA3/TNFSF13B/TP53BP1/NFKBID/TGFB1/KMT5C	16	2.17
GO:0071900	regulation of protein serine/threonine kinase activity	36/1116	369/18614	0.00279826	0.0699364	0.0627973	SFN/SESN2/GADD45A/MAPRE3/SLC8A1/TLR6/SPRY4/ADRB2/CCNJL/FGF18/TNXB/PDGFA/ARHGEF5/EZH2/TENM1/SPRY3/TRIB1/TESK1/TLR4/HRAS/MAPK8IP1/CCND1/ADAM8/LRRK2/CIB1/PLK1/GH1/MAP2K6/HGS/SRC/LIME1/MAP2K7/CCNP/SERTAD1/TGFB1/APOE	36	1.63
GO:1902749	regulation of cell cycle G2/M phase transition	15/1116	112/18614	0.00280179	0.0699364	0.0627973	CENPF/BARD1/HUS1B/CDK6/CCND1/WNT10B/HSPA2/RAD51B/TICRR/PLK1/TAOK1/ZNF830/FZR1/BRD4/NOP53	15	2.23
GO:0045620	negative regulation of lymphocyte differentiation	10/1116	60/18614	0.00280336	0.0699364	0.0627973	ZC3H12A/CR1/HLX/FGL2/HMGB3/MDK/SOCS1/IL4R/FOXJ1/SMAD7	10	2.78
GO:1902074	response to salt	37/1116	383/18614	0.00291249	0.0723417	0.064957	SCNN1D/ZC3H12A/TXNIP/PTGS2/SLC8A1/STK39/CARF/CPNE9/DHFR/EGR1/OPRM1/CD36/ACHE/PHEX/PLEC/HSF1/AQP3/GNAQ/CAT/SLC1A2/CHRM4/SIPA1/GRK2/CCND1/KCNMA1/P2RX2/LIG4/LGMN/COL1A1/PCNA/MAP1LC3A/GNA15/CALR/JUND/ITPKC/PRKCG/SYT5	37	1.61
GO:1903050	regulation of proteolysis involved in protein catabolic process	25/1116	230/18614	0.00293899	0.0726826	0.0652632	PLK3/EFNA1/DISC1/DNAJB2/TMEM168/ARAF/UBQLN2/CCAR2/TRIB1/LRRK2/WNT10B/BAG5/MAP1A/PLK1/OSBPL7/QRICH2/SMAD7/TMEM259/SGTA/FZR1/RAD23A/SIRT2/APOE/NOP53/PRKCG	25	1.81
GO:0007249	I-kappaB kinase/NF-kappaB signaling	30/1116	293/18614	0.00299361	0.0727197	0.0652965	MIB2/ZC3H12A/WLS/ECM1/CX3CR1/TLR6/NFKB1/TNIP1/CD36/TLR7/TLR8/LPAR1/TRIM32/TLR4/PIDD1/RELA/CASP1/IFIT5/NFKB2/ERC1/CLEC4D/PER1/TRAF4/LIME1/CACTIN/BRD4/NFKBIB/BCL3/RELB/NLRP12	30	1.71
GO:0007254	JNK cascade	20/1116	170/18614	0.00300644	0.0727197	0.0652965	GADD45A/STRADB/NFKB1/TLR7/MFHAS1/TRIB1/GADD45G/TLR4/HRAS/MAPK8IP1/LRRK2/MAPK8IP3/MINK1/PER1/TRAF4/TAOK1/GADD45B/SH2D3A/MAP2K7/CDC42EP5	20	1.96
GO:1902895	positive regulation of miRNA transcription	9/1116	51/18614	0.00301372	0.0727197	0.0652965	EGR1/RELA/GATA3/MRTFB/SREBF1/NGFR/TGFB1/NR1H2/SREBF2	9	2.94
GO:0032490	detection of molecule of bacterial origin	4/1116	11/18614	0.00301758	0.0727197	0.0652965	TLR1/TLR6/LY96/TLR4	4	6.07
GO:0032493	response to bacterial lipoprotein	4/1116	11/18614	0.00301758	0.0727197	0.0652965	TLR1/TLR6/CD14/CD36	4	6.07
GO:0071417	cellular response to organonitrogen compound	58/1116	669/18614	0.00301902	0.0727197	0.0652965	C1QTNF12/SCNN1D/SESN2/BCAR3/BGLAP/PTGS2/CYP1B1/SLC8A1/ITGA4/TLR6/NFKB1/EGR1/ADRB2/OPRM1/EZR/HDAC9/CD36/ACHE/SH2B2/EZH2/CYBB/HSF1/GPT/JAK2/GNAQ/TLR4/HRAS/SLC1A2/CHRM4/RELA/GRK2/PDE2A/BACE1/LRRK2/WNT10B/GPD1/TNS2/SP1/CYSLTR2/IRS2/LGMN/SOCS1/SULT1A3/TRIM72/MYO1C/SREBF1/NGFR/COL1A1/GH1/SRC/KLF16/GNA15/LONP1/PTGER1/KLF2/SIRT2/RANGAP1/KCNE1	58	1.45
GO:0002532	production of molecular mediator involved in inflammatory response	14/1116	102/18614	0.00303856	0.0727197	0.0652965	ZC3H12A/PBXIP1/TLR6/IL6/CD36/SERPINE1/EZH2/MIR221/TLR4/CD6/ABCD2/IL4R/MIR324/PER1	14	2.29
GO:0002697	regulation of immune effector process	37/1116	384/18614	0.00304277	0.0727197	0.0652965	TNFRSF4/ZC3H12A/FCGR1A/CD1A/CD1B/C4BPB/CR1/HLX/RSAD2/ARID5A/CX3CR1/CCR2/SPON2/DDX60/ULBP2/ULBP1/IL6/FGL2/CD36/TLR7/VSIG4/TLR4/FCN2/APOA1/GATA3/TP53BP1/SEMA7A/IL4R/SUPT6H/RARA/FOXJ1/SMAD7/PKN1/NFKBID/TGFB1/IL4I1/KMT5C	37	1.61
GO:0002294	CD4-positive, alpha-beta T cell differentiation involved in immune response	11/1116	71/18614	0.00319142	0.0759532	0.0681999	ZC3H12A/HLX/IL6/GATA3/IL4R/ZFPM1/RARA/SMAD7/NFKBID/BCL3/RELB	11	2.58
GO:0045936	negative regulation of phosphate metabolic process	41/1116	439/18614	0.00329904	0.0781873	0.0702059	SFN/ZC3H12A/GADD45A/SLC8A1/SPRY4/PDGFA/MLXIPL/HGF/DMD/SPRY3/MFHAS1/BAG4/DEPTOR/TRIB1/PLEC/TESK1/GNAQ/ENG/PIP5KL1/MAPK8IP1/PRDX3/LRRK2/DUSP6/DYNLL1/IRS2/CIB1/SOCS1/PLK1/PYDC1/SLC4A1/SMAD7/DBNDD2/PMEPA1/MIDN/GADD45B/CACTIN/PKN1/SIRT2/TGFB1/APOE/NLRP12	41	1.56
GO:0002830	positive regulation of type 2 immune response	5/1116	18/18614	0.00341111	0.0791578	0.0710774	RSAD2/IL6/GATA3/IL4R/RARA	5	4.63
GO:0033194	response to hydroperoxide	5/1116	18/18614	0.00341111	0.0791578	0.0710774	CD36/TP53INP1/JAK2/MGST1/SP1	5	4.63
GO:0045064	T-helper 2 cell differentiation	5/1116	18/18614	0.00341111	0.0791578	0.0710774	HLX/GATA3/IL4R/RARA/BCL3	5	4.63
GO:0051770	positive regulation of nitric-oxide synthase biosynthetic process	5/1116	18/18614	0.00341111	0.0791578	0.0710774	JAK2/TLR4/LRRK2/MAP2K3/MAP2K6	5	4.63
GO:0071391	cellular response to estrogen stimulus	5/1116	18/18614	0.00341111	0.0791578	0.0710774	ARID5A/SP1/CKB/PELP1/RARA	5	4.63
GO:0010563	negative regulation of phosphorus metabolic process	41/1116	440/18614	0.00343413	0.0791578	0.0710774	SFN/ZC3H12A/GADD45A/SLC8A1/SPRY4/PDGFA/MLXIPL/HGF/DMD/SPRY3/MFHAS1/BAG4/DEPTOR/TRIB1/PLEC/TESK1/GNAQ/ENG/PIP5KL1/MAPK8IP1/PRDX3/LRRK2/DUSP6/DYNLL1/IRS2/CIB1/SOCS1/PLK1/PYDC1/SLC4A1/SMAD7/DBNDD2/PMEPA1/MIDN/GADD45B/CACTIN/PKN1/SIRT2/TGFB1/APOE/NLRP12	41	1.55
GO:1902107	positive regulation of leukocyte differentiation	21/1116	184/18614	0.00345637	0.0791578	0.0710774	CR1/HLX/CCR1/VNN1/TOX/IL7/TRIB1/HSF1/MDK/SART1/GATA3/ADAM8/WNT10B/GPR68/KLHL25/SOCS1/IL4R/RARA/NFKBID/TGFB1/IL4I1	21	1.9
GO:1903708	positive regulation of hemopoiesis	21/1116	184/18614	0.00345637	0.0791578	0.0710774	CR1/HLX/CCR1/VNN1/TOX/IL7/TRIB1/HSF1/MDK/SART1/GATA3/ADAM8/WNT10B/GPR68/KLHL25/SOCS1/IL4R/RARA/NFKBID/TGFB1/IL4I1	21	1.9
GO:0002366	leukocyte activation involved in immune response	30/1116	296/18614	0.00347851	0.0791578	0.0710774	ZC3H12A/FCGR3A/CR1/HLX/CX3CR1/CCR2/GAPT/DLL1/IL6/FGL2/TLR4/PTGDS/MDK/GATA3/CLEC4D/LCP1/LIG4/TP53BP1/IL4R/LAT/ZFPM1/SUPT6H/RARA/SMAD7/SBNO2/NFKBID/TGFB1/BCL3/RELB/KMT5C	30	1.69
GO:0002218	activation of innate immune response	25/1116	233/18614	0.00348883	0.0791578	0.0710774	MNDA/RSAD2/NLRC4/TLR1/TLR6/DDX60/OTULIN/CD14/TNIP1/CD36/TLR7/TLR8/MFHAS1/LY96/SLC46A2/TLR4/FCN2/RELA/CASP1/OAS1/OAS3/MAP2K6/SRC/CACTIN/NOP53	25	1.79
GO:0009896	positive regulation of catabolic process	49/1116	549/18614	0.00350526	0.0791578	0.0710774	PLEKHN1/SESN2/ZC3H12A/PLK3/C4BPB/DISC1/BARD1/DNAJB2/PDE12/DTX3L/FBXL5/NOCT/ADRB2/ZC3H12D/SNX9/EZR/IL6/MLXIPL/UBQLN2/AMER1/TP53INP1/TRIB1/AGO2/HSF1/TRIM32/PNPLA2/ATG2A/PAFAH1B2/ADAM8/ABCD2/LRRK2/GPD1/ULK1/IRS2/FURIN/WDR24/PLK1/OSBPL7/SMAD7/TMEM259/SGTA/FZR1/RAD23A/NANOS3/HAMP/SIRT2/SUPT5H/APOE/NOP53	49	1.49
GO:0051222	positive regulation of protein transport	31/1116	309/18614	0.00350699	0.0791578	0.0710774	C1QTNF12/SFN/ZC3H12A/PLK3/WLS/PTGS2/GPR27/TMEM30A/EZR/ACHE/SMO/ARHGEF5/TENM1/EMD/JAK2/TLR4/HRAS/ADAM8/HCAR2/IRS2/GPR68/CIB1/BAIAP3/RIPOR1/MYO1C/SRC/TGFB1/BBC3/NR1H2/TRIM28/SREBF2	31	1.67
GO:0002287	alpha-beta T cell activation involved in immune response	11/1116	72/18614	0.00356752	0.0795768	0.0714536	ZC3H12A/HLX/IL6/GATA3/IL4R/ZFPM1/RARA/SMAD7/NFKBID/BCL3/RELB	11	2.55
GO:0002293	alpha-beta T cell differentiation involved in immune response	11/1116	72/18614	0.00356752	0.0795768	0.0714536	ZC3H12A/HLX/IL6/GATA3/IL4R/ZFPM1/RARA/SMAD7/NFKBID/BCL3/RELB	11	2.55
GO:0071677	positive regulation of mononuclear cell migration	11/1116	72/18614	0.00356752	0.0795768	0.0714536	STK39/ITGA4/CX3CR1/CCR1/CCR2/PLA2G7/SERPINE1/MOSPD2/ADAM8/LGMN/CALR	11	2.55
GO:1990748	cellular detoxification	15/1116	115/18614	0.00362174	0.0804706	0.0722562	SESN2/PTGS2/MTARC1/ABCB6/DHFR/CD36/TP53INP1/ALDH1A1/HBB/CAT/PRDX3/MGST1/HBA1/HP/APOE	15	2.18
GO:2000058	regulation of ubiquitin-dependent protein catabolic process	20/1116	173/18614	0.00367892	0.081157	0.0728725	PLK3/DISC1/DNAJB2/TMEM168/ARAF/UBQLN2/CCAR2/TRIB1/LRRK2/WNT10B/BAG5/MAP1A/PLK1/QRICH2/SMAD7/SGTA/FZR1/RAD23A/SIRT2/NOP53	20	1.93
GO:0010952	positive regulation of peptidase activity	21/1116	185/18614	0.00368501	0.081157	0.0728725	S100A8/EFNA3/EFNA1/CR1/NLRC4/ACVR1C/REST/PRR7/MTCH1/HSF1/JAK2/PIDD1/CASP1/CASC2/HIP1R/LGMN/BCL2L10/ATP2A3/NGFR/BBC3/NLRP12	21	1.89
GO:0052548	regulation of endopeptidase activity	33/1116	336/18614	0.00369544	0.081157	0.0728725	SFN/S100A8/EFNA3/EFNA1/PTGS2/CR1/NLRC4/ACVR1C/SERPINI1/REST/SPOCK1/PRR7/MTCH1/HGF/SERPINE1/PCSK1N/HSF1/JAK2/PIDD1/CASP1/SPOCK2/CASC2/PRDX3/HIP1R/LGMN/BCL2L10/FURIN/ATP2A3/NGFR/SRC/MMP9/BBC3/NLRP12	33	1.64
GO:0002407	dendritic cell chemotaxis	6/1116	26/18614	0.00373975	0.0818143	0.0734627	CXCR1/CCR1/CCR2/CCR5/ARHGEF5/CALR	6	3.85
GO:0045582	positive regulation of T cell differentiation	15/1116	116/18614	0.00393516	0.0857593	0.077005	CR1/HLX/VNN1/IL7/MDK/SART1/GATA3/ADAM8/WNT10B/KLHL25/SOCS1/IL4R/RARA/NFKBID/IL4I1	15	2.16
GO:0034101	erythrocyte homeostasis	17/1116	139/18614	0.00400714	0.0869948	0.0781144	MAEA/SMAD5/CDK6/MIR221/ALAS2/MFHAS1/JAK2/GATA3/CDIN1/ZFPM1/SLC4A1/JMJD6/MAFB/FAM210B/KLF2/ETV2/ANKRD54	17	2.04
GO:0030522	intracellular receptor signaling pathway	30/1116	299/18614	0.00402849	0.0871257	0.0782319	DHRS3/PADI2/RSAD2/ASXL2/DCBLD2/DDX60/OTULIN/EZH2/TLR7/TLR8/FOXH1/JAK2/SLC46A2/TLR4/NR6A1/RELA/CYP27B1/OAS1/OAS3/PER1/SREBF1/RARA/MAP2K6/SRC/PMEPA1/CALR/PKN1/KLF2/NOP53/NR1H2	30	1.67
GO:0044839	cell cycle G2/M phase transition	18/1116	151/18614	0.00411371	0.0886317	0.0795842	PLK3/CENPF/BARD1/HUS1B/ABCB1/CDK6/CCND1/WNT10B/HSPA2/RAD51B/TICRR/PLK1/TAOK1/ZNF830/FZR1/BRD4/NOP53/BACH1	18	1.99
GO:1904646	cellular response to amyloid-beta	8/1116	44/18614	0.00418504	0.089512	0.0803746	ITGA4/TLR6/ADRB2/CD36/TLR4/BACE1/LGMN/NGFR	8	3.03
GO:0051336	regulation of hydrolase activity	79/1116	979/18614	0.00418604	0.089512	0.0803746	SFN/PPT1/EVI5/BCAR3/SORT1/ECM1/S100A8/EFNA3/EFNA1/RALGPS2/RGL1/PTGS2/CR1/NLRC4/ACVR1C/ITIH3/SERPINI1/EPHB3/FGFR3/REST/ARHGAP24/SPOCK1/PRR7/MTCH1/SNX9/TMEM106B/HDAC9/CHN2/HGF/SERPINE1/ARHGEF5/EZH2/AGAP3/PCSK1N/BAG4/HSF1/JAK2/GNAQ/LPAR1/RALGDS/HRAS/PIDD1/SIPA1/WNT11/CASP1/APOA1/SPOCK2/CASC2/PRDX3/PZP/LRRK2/PLXNC1/OAS1/OAS3/OAS2/HIP1R/GRTP1/RASA3/LGMN/BCL2L10/NEIL1/FURIN/RGS11/SGSM2/ATP2A3/RAPGEFL1/…	79	1.35
GO:0050870	positive regulation of T cell activation	26/1116	249/18614	0.00422545	0.0897224	0.0805636	CR1/HLX/CCR2/VNN1/IL6/IL7/JAK2/MDK/CD6/SART1/GATA3/ADAM8/WNT10B/HSPH1/EFNB2/TNFSF13B/KLHL25/SOCS1/IL4R/RARA/SIRPB1/SIRPG/SRC/CD70/NFKBID/IL4I1	26	1.74
GO:0002263	cell activation involved in immune response	30/1116	300/18614	0.00422743	0.0897224	0.0805636	ZC3H12A/FCGR3A/CR1/HLX/CX3CR1/CCR2/GAPT/DLL1/IL6/FGL2/TLR4/PTGDS/MDK/GATA3/CLEC4D/LCP1/LIG4/TP53BP1/IL4R/LAT/ZFPM1/SUPT6H/RARA/SMAD7/SBNO2/NFKBID/TGFB1/BCL3/RELB/KMT5C	30	1.67
GO:0043406	positive regulation of MAP kinase activity	15/1116	117/18614	0.00427037	0.0900403	0.080849	TLR6/FGF18/PDGFA/ARHGEF5/EZH2/TENM1/TLR4/HRAS/ADAM8/LRRK2/GH1/MAP2K6/SRC/MAP2K7/TGFB1	15	2.14
GO:0036363	transforming growth factor beta activation	4/1116	12/18614	0.00431321	0.0900403	0.080849	TNXB/LTBP3/LRRC32/FURIN	4	5.56
GO:0070932	histone H3 deacetylation	4/1116	12/18614	0.00431321	0.0900403	0.080849	PER2/HDAC9/PER1/SIRT2	4	5.56
GO:0045638	negative regulation of myeloid cell differentiation	13/1116	95/18614	0.00431929	0.0900403	0.080849	GPR171/DLL1/CDK6/HMGB3/TRIB1/TLR4/GPR137/GPR68/CIB1/ZFPM1/RARA/MAFB/PAF1	13	2.28
GO:0045619	regulation of lymphocyte differentiation	23/1116	212/18614	0.00432156	0.0900403	0.080849	ZC3H12A/CR1/HLX/CCR2/VNN1/FGL2/HMGB3/TOX/IL7/SLC46A2/MDK/SART1/GATA3/ADAM8/WNT10B/KLHL25/SOCS1/IL4R/RARA/FOXJ1/SMAD7/NFKBID/IL4I1	23	1.81
GO:0006897	endocytosis	51/1116	583/18614	0.0043772	0.0908547	0.0815803	PPT1/SORT1/FCGR1A/C4BPB/ITGA4/CXCR1/SPON2/CD14/ADRB2/PDLIM7/SNX9/EZR/DLL1/STX1A/CD36/ACHE/SERPINE1/AP1S1/UBQLN2/DPYSL2/ARC/LPAR1/FCN2/HRAS/LDLRAD3/CD6/EHD1/RIN1/GRK2/MRC1/AP3M1/CD163/LRRK2/LMBR1L/HIP1R/EFNB2/HEATR5A/RHOV/EHD4/MRC2/SPHK1/JMJD6/HGS/RAC3/SRC/ARFGAP1/CSNK1G2/TRIP10/APOE/NR1H2/SYT5	51	1.46
GO:0002683	negative regulation of immune system process	44/1116	487/18614	0.00440449	0.0908547	0.0815803	PADI2/NBL1/MICOS10-NBL1/ZC3H12A/TNFAIP8L2/MNDA/C4BPB/CR1/HLX/CX3CR1/CCR2/TLR6/EZR/DLL1/FGL2/CDK6/MIR221/VSIG4/HMGB3/MFHAS1/TRIB1/TLR4/MDK/GPR137/LRRC32/APOA1/OAS1/OAS3/GPR68/FURIN/SOCS1/IL4R/ZFPM1/RARA/FOXJ1/SMAD7/SRC/MAFB/SDC4/CACTIN/PKN1/TGFB1/IL4I1/NR1H2	44	1.51
GO:0043408	regulation of MAPK cascade	59/1116	695/18614	0.00440856	0.0908547	0.0815803	ZC3H12A/GADD45A/BCAR3/EFNA1/ADRA2B/STK39/CCR1/FGFR3/TLR6/SPRY4/ADRB2/TNIP1/MFAP3/FGF18/OPRM1/EZR/PDGFA/IL6/CD36/HGF/ARHGEF5/EZH2/MIR221/TENM1/SPRY3/MFHAS1/JAK2/GADD45G/LPAR1/TLR4/HRAS/DUSP8/MAPK8IP1/CASC2/ADAM8/LRRK2/DUSP6/PAK6/SEMA7A/CIB1/MAPK8IP3/MINK1/PER1/MAP2K3/TRAF4/CRYBA1/TAOK1/IGFBP4/GH1/MAP2K6/SPHK1/SRC/GADD45B/MAP2K7/SPRED3/PAK4/TGFB1/APOE/NLRP12	59	1.42
GO:0001649	osteoblast differentiation	26/1116	250/18614	0.00445519	0.0911925	0.0818836	BGLAP/CRIM1/CHRD/REST/NOCT/VCAN/FBN2/SMAD5/PDLIM7/IL6/HGF/CDK6/ACHE/SMO/CAT/WNT11/BAMBI/WNT10B/TMEM119/SEMA7A/COL1A1/MRC2/MAP2K6/FASN/TP53INP2/JUND	26	1.73
GO:1904645	response to amyloid-beta	9/1116	54/18614	0.00448709	0.0911925	0.0818836	ITGA4/TLR6/ADRB2/CD36/TLR4/BACE1/LGMN/NGFR/MMP9	9	2.78
GO:2000179	positive regulation of neural precursor cell proliferation	9/1116	54/18614	0.00448709	0.0911925	0.0818836	GJC2/DISC1/CX3CR1/SMO/TOX/MDK/ELL3/ZNF335/WDR62	9	2.78
GO:0002821	positive regulation of adaptive immune response	16/1116	129/18614	0.00448908	0.0911925	0.0818836	FCGR1A/CD1A/CD1B/RSAD2/ARID5A/CCR2/ULBP2/ULBP1/IL6/JAK2/GATA3/TNFSF13B/TP53BP1/NFKBID/TGFB1/KMT5C	16	2.07
GO:0042113	B cell activation	28/1116	276/18614	0.00459028	0.0929164	0.0834315	TNFRSF4/MNDA/CR1/ITGA4/BST1/GAPT/DLL1/HDAC9/IL6/SKAP2/EZH2/HMGB3/IL7/TLR4/SYVN1/CXCR5/LIG4/TNFSF13B/IRS2/TP53BP1/SUPT6H/FOXJ1/CD70/PKN1/TGFB1/BCL3/IL4I1/KMT5C	28	1.69
GO:0001933	negative regulation of protein phosphorylation	33/1116	341/18614	0.00463003	0.0932275	0.0837108	SFN/ZC3H12A/GADD45A/SLC8A1/SPRY4/MLXIPL/HGF/DMD/SPRY3/DEPTOR/TRIB1/PLEC/TESK1/GNAQ/ENG/PIP5KL1/MAPK8IP1/LRRK2/DUSP6/CIB1/SOCS1/PLK1/PYDC1/SMAD7/DBNDD2/PMEPA1/GADD45B/CACTIN/PKN1/SIRT2/TGFB1/APOE/NLRP12	33	1.61
GO:0032434	regulation of proteasomal ubiquitin-dependent protein catabolic process	17/1116	141/18614	0.00463843	0.0932275	0.0837108	PLK3/DNAJB2/ARAF/UBQLN2/CCAR2/TRIB1/LRRK2/WNT10B/BAG5/MAP1A/PLK1/SMAD7/SGTA/FZR1/RAD23A/SIRT2/NOP53	17	2.01
GO:0043069	negative regulation of programmed cell death	76/1116	940/18614	0.00469248	0.0939818	0.0843881	TNFRSF18/SFN/ZC3H12A/PPT1/PLK3/EFNA1/LMNA/PTGS2/OPN3/ANXA4/STRADB/BARD1/CX3CR1/MITF/MAEA/NFKB1/SMAD5/TXNDC5/PPP1R10/DLL1/IL6/HGF/SERPINE1/SMO/MIR221/ARAF/GPRASP3/CCAR2/TNFRSF10D/BAG4/IL7/HSF1/JAK2/SLC46A2/TRIM32/NIBAN2/LHX3/HRAS/PIDD1/CAT/MAPK8IP1/MDK/SYVN1/RELA/CCND1/WNT11/HYOU1/GATA3/PRDX3/ADAM8/LRRK2/ITGA5/HIP1R/LIG4/IRS2/LGMN/BAG5/ELL3/BCL2L10/CIB1/MAPK8IP3/PLK1/ZNF830/SPHK1/CBX4/ARHGDIA/SRC/…	76	1.35
GO:0061572	actin filament bundle organization	19/1116	165/18614	0.00476811	0.0951614	0.0854474	ESPN/SYNPO2/EZR/FSCN1/FSCN3/ARHGEF5/BAG4/TESK1/LPAR1/WNT11/APOA1/SHTN1/EPS8/RFLNA/ZNF664-RFLNA/LCP1/FHOD1/SRC/SDC4	19	1.92
GO:0009268	response to pH	8/1116	45/18614	0.004828	0.0959666	0.0861704	SCNN1D/SLC38A3/GPR68/LGMN/CLCN7/PKD1L3/SRC/KCNE1	8	2.97
GO:0045621	positive regulation of lymphocyte differentiation	16/1116	130/18614	0.0048422	0.0959666	0.0861704	CR1/HLX/VNN1/TOX/IL7/MDK/SART1/GATA3/ADAM8/WNT10B/KLHL25/SOCS1/IL4R/RARA/NFKBID/IL4I1	16	2.05
GO:0071479	cellular response to ionizing radiation	11/1116	75/18614	0.00491248	0.0970214	0.0871175	GADD45A/BARD1/EGR1/TSPYL5/HSF1/HRAS/H2AX/GATA3/LIG4/TP53BP1/HAMP	11	2.45
GO:0002068	glandular epithelial cell development	7/1116	36/18614	0.00493018	0.0970341	0.0871288	SPDEF/DLL1/CDK6/SMO/GPAT4/RARA/FASN	7	3.24
GO:0051098	regulation of binding	35/1116	369/18614	0.00496414	0.0973657	0.0874266	DISC1/MAPRE3/ITGA4/DNAJB2/PER2/PARP9/DTX3L/ADRB2/SMO/HSF1/JAK2/HABP4/NIBAN2/PHLDA2/GATA3/BAMBI/LRRK2/HIP1R/PLK1/ACD/ZFPM1/ATP2A3/RARA/EIF4A3/SRC/MMP9/DOT1L/GTF2F1/SIRT2/TGFB1/BCL3/APOE/MED25/TRIM28/TIAM1	35	1.58
GO:0002573	myeloid leukocyte differentiation	24/1116	227/18614	0.00499668	0.0976042	0.0876408	BGLAP/CCR1/MITF/OSTM1/CDK6/TRIB1/HSF1/TLR4/GPR137/GATA3/PDE1B/GPR68/SOCS1/ZFPM1/RARA/FASN/SIGLEC15/SRC/MAFB/MMP9/SBNO2/EFNA2/TGFB1/RELB	24	1.76
GO:0002286	T cell activation involved in immune response	15/1116	119/18614	0.00501063	0.0976042	0.0876408	ZC3H12A/HLX/IL6/FGL2/MDK/GATA3/CLEC4D/LCP1/IL4R/ZFPM1/RARA/SMAD7/NFKBID/BCL3/RELB	15	2.1
GO:0050729	positive regulation of inflammatory response	18/1116	154/18614	0.00506283	0.0976524	0.087684	FCGR1A/S100A8/PTGS2/NLRC4/CCR2/TNIP1/PLA2G7/IL6/SERPINE1/TLR7/JAK2/TLR4/MDK/PDE2A/CASP1/ADAM8/LRRK2/NLRP12	18	1.95
GO:0002764	immune response-regulating signaling pathway	41/1116	450/18614	0.00506712	0.0976524	0.087684	ZC3H12A/EIF2B3/FCGR1A/MNDA/FCGR3A/CR1/RSAD2/NLRC4/TLR1/TLR6/NFKB1/DDX60/OTULIN/CD14/TNIP1/THEMIS/EZR/CD36/SH2B2/TLR7/TLR8/MFHAS1/LY96/SLC46A2/TLR4/FCN2/HRAS/RELA/CASP1/GATA3/CLEC4D/OAS1/OAS3/MAP2K6/SRC/LIME1/CACTIN/MAP2K7/NFKBID/NOP53/IGLC7	41	1.52
GO:0031331	positive regulation of cellular catabolic process	41/1116	450/18614	0.00506712	0.0976524	0.087684	PLEKHN1/SESN2/ZC3H12A/PLK3/DISC1/DNAJB2/PDE12/DTX3L/NOCT/ADRB2/ZC3H12D/SNX9/IL6/MLXIPL/UBQLN2/TP53INP1/TRIB1/AGO2/HSF1/TRIM32/PNPLA2/ATG2A/PAFAH1B2/ADAM8/ABCD2/LRRK2/GPD1/ULK1/IRS2/FURIN/WDR24/PLK1/SMAD7/SGTA/FZR1/RAD23A/NANOS3/SIRT2/SUPT5H/APOE/NOP53	41	1.52
GO:0043370	regulation of CD4-positive, alpha-beta T cell differentiation	9/1116	55/18614	0.00508607	0.0976524	0.087684	ZC3H12A/HLX/GATA3/KLHL25/SOCS1/IL4R/RARA/SMAD7/NFKBID	9	2.73
GO:0033077	T cell differentiation in thymus	12/1116	86/18614	0.00510895	0.0976524	0.087684	PRR7/VNN1/CDK6/TOX/GATA3/ADAM8/LIG4/JAG2/FOXJ1/JMJD6/MAFB/NCAPH2	12	2.33
GO:0002274	myeloid leukocyte activation	25/1116	240/18614	0.00511611	0.0976524	0.087684	ZC3H12A/FCGR3A/STK39/CX3CR1/CCR2/TLR1/TLR6/IL6/CRLF2/VSIG4/MFHAS1/JAK2/TLR4/PTGDS/CLEC4D/LRRK2/IL4R/LAT/SPHK1/JMJD6/AZU1/SBNO2/JUND/HAMP/RELB	25	1.74
GO:0051153	regulation of striated muscle cell differentiation	13/1116	97/18614	0.00516887	0.0983296	0.0882921	NLN/DLL1/HDAC9/EZH2/TRIM32/NIBAN2/TMEM119/EFNB2/TRIM72/CTDP1/RBM38/HAMP/TGFB1	13	2.24
GO:0030595	leukocyte chemotaxis	25/1116	241/18614	0.00539336	0.101998	0.0915857	PADI2/NBL1/MICOS10-NBL1/S100A8/STK39/CXCR1/CX3CR1/CCR1/CCR2/CCR5/BST1/PLA2G7/IL6/SERPINE1/ARHGEF5/MOSPD2/PLEC/MDK/CXCR5/JAM3/ADAM8/PGF/LGMN/AZU1/CALR	25	1.73
GO:0001818	negative regulation of cytokine production	35/1116	371/18614	0.00539755	0.101998	0.0915857	ZC3H12A/CR1/ANXA4/CX3CR1/TLR6/NFKB1/EZR/DLL1/HDAC9/IL6/HGF/EZH2/TLR8/MIR221/VSIG4/TLR4/WNT11/LRRC32/APOA1/GATA3/ABCD2/OAS1/OAS3/FURIN/ZFPM1/CRYBA1/RARA/FOXJ1/SMAD7/CACTIN/KLF2/TGFB1/BCL3/RELB/NLRP12	35	1.57
GO:0032355	response to estradiol	15/1116	120/18614	0.00541793	0.102044	0.091627	TXNIP/PTGS2/CYP1B1/PDGFA/EZH2/HSF1/CAT/CCND1/RARA/COL1A1/GH1/PCNA/FAM210B/CALR/TGFB1	15	2.08
GO:0006919	activation of cysteine-type endopeptidase activity involved in apoptotic process	11/1116	76/18614	0.00544053	0.102131	0.0917056	S100A8/NLRC4/MTCH1/JAK2/PIDD1/HIP1R/BCL2L10/ATP2A3/NGFR/BBC3/NLRP12	11	2.41
GO:0009314	response to radiation	41/1116	452/18614	0.00546272	0.10221	0.0917767	PLK3/GADD45A/PTGS2/OPN3/BARD1/PER2/CDS1/XRCC4/EGR1/OPRM1/CACNA1F/CCAR2/TP53INP1/TSPYL5/HSF1/GNAQ/TRIM32/HRAS/CAT/SLC1A2/RELA/CCND1/PLEKHB1/BACE1/H2AX/USP2/GATA3/PDE1B/FBXL3/LIG4/TP53BP1/TICRR/PER1/MYO15A/PCNA/MMP9/MAP2K7/JUND/HAMP/BCL3/KCNE1	41	1.51
GO:0042088	T-helper 1 type immune response	8/1116	46/18614	0.00554397	0.103053	0.092533	HLX/ARID5A/CCR2/TLR4/HRAS/IL4R/BCL3/RELB	8	2.9
GO:1901861	regulation of muscle tissue development	8/1116	46/18614	0.00554397	0.103053	0.092533	CENPF/DLL1/NIBAN2/WNT10B/MRTFB/SOX15/SIRT2/TGFB1	8	2.9
GO:0018107	peptidyl-threonine phosphorylation	14/1116	109/18614	0.00556676	0.103139	0.0926108	STK39/CDC42BPG/GRK2/LRRK2/ULK1/PLK1/SPHK1/SMAD7/AZU1/S1PR2/SIRT2/DYRK1B/HIPK4/TGFB1	14	2.14
GO:0098754	detoxification	17/1116	144/18614	0.00573607	0.105931	0.0951176	AKR7A3/SESN2/PTGS2/MTARC1/ABCB6/DHFR/CD36/ABCB1/TP53INP1/ALDH1A1/HBB/CAT/PRDX3/MGST1/HBA1/HP/APOE	17	1.97
GO:0048741	skeletal muscle fiber development	7/1116	37/18614	0.00577222	0.106254	0.0954072	HDAC9/SMO/PLEC/MYORG/NIBAN2/WNT10B/P2RX2	7	3.16
GO:0007265	Ras protein signal transduction	32/1116	333/18614	0.00580647	0.106539	0.0956639	RALGPS2/RGL1/RTKN/ARHGEF3/ARHGAP24/SPRY4/AUTS2/SH2B2/GPR174/RAB33A/SPRY3/LPAR1/SCAI/RALGDS/HRAS/APOA1/SHTN1/EPS8/KBTBD7/LPAR6/RASA3/RHOV/LAT/RIPOR1/RAPGEFL1/NGFR/ARHGDIA/RAC3/SRC/ARFGAP1/APOE/TIAM1	32	1.6
GO:0031669	cellular response to nutrient levels	24/1116	230/18614	0.0058766	0.107213	0.0962689	SESN2/ZC3H12A/PRKAB2/BGLAP/SLC38A3/UPP1/PHEX/LAMP2/AQP3/LRRK2/SP1/CYP27B1/GCN1/ULK1/WDR24/RIPOR1/SREBF1/COL1A1/DSC2/MAP1LC3A/TSSK2/GAS2L1/SREBF2/PRR5	24	1.74
GO:0061430	bone trabecula morphogenesis	4/1116	13/18614	0.00593744	0.107213	0.0962689	FBN2/WNT10B/COL1A1/SBNO2	4	5.13
GO:0071801	regulation of podosome assembly	4/1116	13/18614	0.00593744	0.107213	0.0962689	FSCN1/ARHGEF5/LCP1/SRC	4	5.13
GO:1900115	extracellular regulation of signal transduction	4/1116	13/18614	0.00593744	0.107213	0.0962689	NBL1/MICOS10-NBL1/FBN2/ZNF653	4	5.13
GO:1900116	extracellular negative regulation of signal transduction	4/1116	13/18614	0.00593744	0.107213	0.0962689	NBL1/MICOS10-NBL1/FBN2/ZNF653	4	5.13
GO:0050778	positive regulation of immune response	58/1116	691/18614	0.005979	0.107622	0.0966359	ZC3H12A/EIF2B3/FCGR1A/CD1A/CD1B/MNDA/C4BPB/CR1/HLX/RSAD2/NLRC4/ARID5A/CCR2/PARP9/TLR1/TLR6/NFKB1/DDX60/OTULIN/CD14/TNIP1/THEMIS/ULBP2/ULBP1/EZR/IL6/CD36/SH2B2/TLR7/TLR8/USP27X/VSIG4/MFHAS1/LY96/JAK2/SLC46A2/TLR4/FCN2/HRAS/RELA/CASP1/GATA3/ADAM8/OAS1/OAS3/TNFSF13B/TP53BP1/IL4R/RARA/MAP2K6/SRC/LIME1/CACTIN/NFKBID/TGFB1/NOP53/KMT5C/IGLC7	58	1.4
GO:0006809	nitric oxide biosynthetic process	11/1116	77/18614	0.00601235	0.107628	0.0966414	ZC3H12A/PTGS2/MTARC1/CYP1B1/CX3CR1/TLR6/CD36/JAK2/TLR4/HBB/KLF2	11	2.38
GO:0031349	positive regulation of defense response	40/1116	441/18614	0.00601718	0.107628	0.0966414	FCGR1A/S100A8/MNDA/PTGS2/RSAD2/NLRC4/CCR2/PARP9/TLR1/TLR6/DDX60/OTULIN/CD14/TNIP1/PLA2G7/IL6/CD36/SERPINE1/TLR7/TLR8/USP27X/MFHAS1/LY96/JAK2/SLC46A2/TLR4/FCN2/MDK/RELA/PDE2A/CASP1/ADAM8/LRRK2/OAS1/OAS3/MAP2K6/SRC/CACTIN/NOP53/NLRP12	40	1.51
GO:0048771	tissue remodeling	20/1116	181/18614	0.00610586	0.108872	0.0977583	BGLAP/ELF3/CCR2/MITF/NFKB1/ADRB2/IL6/SEMA3C/IL7/MDK/GPR137/LTBP3/LIPA/ADAM8/TMEM119/SIGLEC15/SRC/EFNA2/HAMP/TGFB1	20	1.84
GO:0042176	regulation of protein catabolic process	34/1116	361/18614	0.00619242	0.11007	0.0988343	PLK3/C4BPB/ODC1/BARD1/DNAJB2/FBXL5/SNX9/EZR/ARAF/UBQLN2/AMER1/CCAR2/TRIB1/TRIM32/RELA/ADAM8/LRRK2/WNT10B/BAG5/MAP1A/FURIN/PLK1/OSBPL7/HGS/SMAD7/TMEM259/SGTA/FZR1/RAD23A/HAMP/SIRT2/APOE/NOP53/PRKCG	34	1.57
GO:0071407	cellular response to organic cyclic compound	50/1116	580/18614	0.00626636	0.111038	0.0997028	SCNN1D/PADI2/ZC3H12A/BGLAP/PTGS2/CYP1B1/SLC8A1/PDE12/P2RY13/REST/NFKB1/SMAD5/EGR1/SGK1/OPRM1/EZR/SMO/EZH2/PHEX/HSF1/FOXH1/JAK2/GNAQ/SLC1A2/CHRM4/PDE2A/LRRK2/WNT10B/GPD1/SP1/CYP27B1/CKB/SULT1A3/PER1/OSBPL7/COL1A1/SRC/FAM210B/PMEPA1/KLF16/GNA15/CALR/PKN1/PTGER1/KLF2/HAMP/SIRT2/PAK4/TGFB1/KCNE1	50	1.44
GO:1901699	cellular response to nitrogen compound	59/1116	707/18614	0.00630601	0.111393	0.100022	C1QTNF12/SCNN1D/SESN2/BCAR3/BGLAP/PTGS2/CYP1B1/SLC8A1/ITGA4/PDE12/TLR6/NFKB1/EGR1/ADRB2/OPRM1/EZR/HDAC9/CD36/ACHE/SH2B2/EZH2/CYBB/HSF1/GPT/JAK2/GNAQ/TLR4/HRAS/SLC1A2/CHRM4/RELA/GRK2/PDE2A/BACE1/LRRK2/WNT10B/GPD1/TNS2/SP1/CYSLTR2/IRS2/LGMN/SOCS1/SULT1A3/TRIM72/MYO1C/SREBF1/NGFR/COL1A1/GH1/SRC/KLF16/GNA15/LONP1/PTGER1/KLF2/SIRT2/RANGAP1/KCNE1	59	1.39
GO:0061136	regulation of proteasomal protein catabolic process	21/1116	194/18614	0.00636883	0.112154	0.100706	PLK3/DNAJB2/ARAF/UBQLN2/CCAR2/TRIB1/LRRK2/WNT10B/BAG5/MAP1A/PLK1/OSBPL7/SMAD7/TMEM259/SGTA/FZR1/RAD23A/SIRT2/APOE/NOP53/PRKCG	21	1.81
GO:0050769	positive regulation of neurogenesis	24/1116	232/18614	0.00653161	0.114666	0.102961	CRABP2/GJC2/DISC1/CX3CR1/OPRM1/IL6/SRRT/SMO/MIR221/GPRASP3/L1CAM/STAU2/TRIM32/ANAPC2/MDK/SHTN1/PLXNC1/LIG4/ELL3/SEMA7A/ZNF335/WDR62/TGFB1/TIAM1	24	1.73
GO:0006910	phagocytosis, recognition	6/1116	29/18614	0.00661875	0.115838	0.104014	FCGR1A/C4BPB/SPON2/CD36/FCN2/JMJD6	6	3.45
GO:0051591	response to cAMP	12/1116	89/18614	0.00673424	0.117498	0.105504	CYP1B1/SLC8A1/BCKDHB/EZR/VGF/PDE2A/WNT10B/GPD1/PER1/SREBF1/COL1A1/KCNE1	12	2.25
GO:0007213	G protein-coupled acetylcholine receptor signaling pathway	5/1116	21/18614	0.0069752	0.120587	0.108278	OPRM1/GNAQ/CHRM4/GRK2/GNA15	5	3.97
GO:0030502	negative regulation of bone mineralization	5/1116	21/18614	0.0069752	0.120587	0.108278	ECM1/CCR1/LTBP3/RFLNA/ZNF664-RFLNA	5	3.97
GO:0071498	cellular response to fluid shear stress	5/1116	21/18614	0.0069752	0.120587	0.108278	PTGS2/PLEC/SRC/KLF2/SREBF2	5	3.97
GO:0009617	response to bacterium	60/1116	725/18614	0.00702473	0.120587	0.108278	ZC3H12A/FCGR1A/S100A8/PTGS2/C4BPB/NLRC4/ARID5A/CX3CR1/CCR5/SPON2/TLR1/TLR6/JCHAIN/NFKB1/NOCT/CD14/TNIP1/OPRM1/IL6/CD36/SERPINE1/VGF/LY96/TRIB1/HSF1/JAK2/TLR4/FCN2/MPEG1/CD6/RELA/CASP1/MRC1/PRDX3/CLEC4D/ABCD2/CYP27B1/LYZ/OAS1/OAS3/OAS2/EFNB2/TRAV10/PYGL/HP/MAP2K3/RARA/SRC/AZU1/SBNO2/CACTIN/MAP2K7/PTGER1/JUND/HAMP/SIRT2/NFKBIB/PAF1/TGFB1/BCL3	60	1.38
GO:0002687	positive regulation of leukocyte migration	17/1116	147/18614	0.00703612	0.120587	0.108278	TNFRSF18/STK39/ITGA4/CX3CR1/CCR1/CCR2/PLA2G7/IL6/SERPINE1/MOSPD2/MDK/FUT4/JAM3/ADAM8/PGF/LGMN/CALR	17	1.93
GO:0051092	positive regulation of NF-kappaB transcription factor activity	18/1116	159/18614	0.0070385	0.120587	0.108278	S100A8/NLRC4/CX3CR1/TLR6/CD36/TRIM32/TLR4/PIDD1/CAT/RELA/PRDX3/ADAM8/ERC1/RHEBL1/CIB1/SPHK1/AMH/RIPK4	18	1.89
GO:2000116	regulation of cysteine-type endopeptidase activity	24/1116	234/18614	0.00724567	0.123764	0.11113	SFN/S100A8/PTGS2/NLRC4/ACVR1C/REST/PRR7/MTCH1/HGF/HSF1/JAK2/PIDD1/CASP1/CASC2/PRDX3/HIP1R/LGMN/BCL2L10/ATP2A3/NGFR/SRC/MMP9/BBC3/NLRP12	24	1.71
GO:1904951	positive regulation of establishment of protein localization	31/1116	325/18614	0.00727306	0.12386	0.111216	C1QTNF12/SFN/ZC3H12A/PLK3/WLS/PTGS2/GPR27/TMEM30A/EZR/ACHE/SMO/ARHGEF5/TENM1/EMD/JAK2/TLR4/HRAS/ADAM8/HCAR2/IRS2/GPR68/CIB1/BAIAP3/RIPOR1/MYO1C/SRC/TGFB1/BBC3/NR1H2/TRIM28/SREBF2	31	1.59
GO:0032411	positive regulation of transporter activity	15/1116	124/18614	0.0073227	0.123963	0.111309	STK39/CCR2/ATPSCKMT/GLRX/ADRB2/SGK1/ABCB1/DMD/ARC/ALG10B/HSPA2/SYNGR3/VMP1/GALR2/KCNE1	15	2.02
GO:0097237	cellular response to toxic substance	15/1116	124/18614	0.0073227	0.123963	0.111309	SESN2/PTGS2/MTARC1/ABCB6/DHFR/CD36/TP53INP1/ALDH1A1/HBB/CAT/PRDX3/MGST1/HBA1/HP/APOE	15	2.02
GO:0032388	positive regulation of intracellular transport	21/1116	197/18614	0.00755817	0.127569	0.114547	SFN/ZC3H12A/PLK3/PTGS2/TMEM30A/EZR/SMO/TENM1/EMD/JAK2/HRAS/EHD1/FEZ1/CIB1/RIPOR1/MYO1C/SPAG5/TGFB1/BBC3/TRIM28/SREBF2	21	1.78
GO:0050900	leukocyte migration	36/1116	393/18614	0.00761516	0.128151	0.115069	TNFRSF18/PADI2/NBL1/MICOS10-NBL1/ECM1/S100A8/SELL/STK39/ITGA4/CXCR1/CX3CR1/CCR1/CCR2/CCR5/BST1/PLA2G7/IL6/SERPINE1/ARHGEF5/MOSPD2/CXCR3/PLEC/MDK/FUT4/CXCR5/JAM3/GATA3/ADAM8/EPS8/PGF/LGMN/FOXJ1/SRC/AZU1/CALR/NLRP12	36	1.53
GO:0002062	chondrocyte differentiation	14/1116	113/18614	0.00763905	0.128174	0.11509	MATN1/ECM1/ARID5A/FGFR3/TGFBI/FGF18/MDK/LTBP3/WNT10B/RFLNA/ZNF664-RFLNA/ZNF219/SMAD7/TGFB1	14	2.07
GO:0030279	negative regulation of ossification	7/1116	39/18614	0.00777245	0.130029	0.116755	ECM1/CCR1/MDK/LTBP3/RFLNA/ZNF664-RFLNA/SMAD7	7	2.99
GO:0010447	response to acidic pH	6/1116	30/18614	0.00786218	0.130379	0.11707	SCNN1D/SLC38A3/LGMN/PKD1L3/SRC/KCNE1	6	3.34
GO:0043032	positive regulation of macrophage activation	6/1116	30/18614	0.00786218	0.130379	0.11707	TLR6/TLR4/LRRK2/IL4R/JUND/HAMP	6	3.34
GO:0070168	negative regulation of biomineral tissue development	6/1116	30/18614	0.00786218	0.130379	0.11707	ECM1/CCR1/LTBP3/RFLNA/ZNF664-RFLNA/TGFB1	6	3.34
GO:1904044	response to aldosterone	4/1116	14/18614	0.00792271	0.131001	0.117629	SCNN1D/STK39/SGK1/CYBB	4	4.77
GO:0060996	dendritic spine development	12/1116	91/18614	0.00802679	0.132279	0.118776	FOXO6/EFNA1/DISC1/EPHB3/GPRASP3/STAU2/ARC/LPAR1/LRRK2/LZTS3/PAK4/APOE	12	2.2
GO:0051493	regulation of cytoskeleton organization	45/1116	518/18614	0.00804651	0.132279	0.118776	S100A8/ARPC5/CAMSAP2/MAPRE3/BST1/CRACD/SYNPO2/TPPP/SNX9/PDGFA/FSCN1/ARHGEF5/TENM1/BAG4/STAU2/MAPK15/TESK1/LPAR1/HRAS/MDK/EML3/SSH3/CDK2AP2/WNT11/APOA1/JAM3/EPS8/HIP1R/MAP1A/TMOD2/CIB1/PLK1/FHOD1/SPAG5/TAOK1/ARHGDIA/RAC3/SIGLEC15/SDC4/PEAK3/FSD1/PLEKHG2/SPTBN4/CDC42EP5/GAS2L1	45	1.45
GO:0002526	acute inflammatory response	14/1116	114/18614	0.00824245	0.13483	0.121067	FCGR1A/S100A8/FCGR3A/PTGS2/F12/VNN1/OPRM1/IL6/CD6/GATA3/ADAM8/CD163/HP/HAMP	14	2.05
GO:0022407	regulation of cell-cell adhesion	43/1116	491/18614	0.00824912	0.13483	0.121067	ZC3H12A/TNFAIP8L2/CR1/HLX/ITGA4/CCR2/EPHB3/VNN1/IL6/FGL2/MIR221/VSIG4/IL7/JAK2/AKNA/MDK/CD6/RELA/SART1/LRRC32/FUT4/APOA1/GATA3/ADAM8/WNT10B/HSPH1/EFNB2/TNFSF13B/KLHL25/SOCS1/IL4R/MINK1/RARA/FOXJ1/SMAD7/SIRPB1/SIRPG/SRC/SDC4/CD70/NFKBID/TGFB1/IL4I1	43	1.46
GO:0007596	blood coagulation	23/1116	224/18614	0.00833508	0.135845	0.121978	F5/C4BPB/ADRA2B/DGKG/F12/ENPP4/PDGFA/IL6/CD36/SERPINE1/C1GALT1C1/JAK2/GNAQ/TLR4/HBB/ENTPD1/HPS6/VWF/DGKH/SLC4A1/MYL9/SRC/APOE	23	1.71
GO:0032069	regulation of nuclease activity	5/1116	22/18614	0.00858893	0.137937	0.123857	OAS1/OAS3/OAS2/NEIL1/PCNA	5	3.79
GO:0048634	regulation of muscle organ development	5/1116	22/18614	0.00858893	0.137937	0.123857	CENPF/MRTFB/SOX15/SIRT2/TGFB1	5	3.79
GO:0051767	nitric-oxide synthase biosynthetic process	5/1116	22/18614	0.00858893	0.137937	0.123857	JAK2/TLR4/LRRK2/MAP2K3/MAP2K6	5	3.79
GO:0051769	regulation of nitric-oxide synthase biosynthetic process	5/1116	22/18614	0.00858893	0.137937	0.123857	JAK2/TLR4/LRRK2/MAP2K3/MAP2K6	5	3.79
GO:0032722	positive regulation of chemokine production	10/1116	70/18614	0.00860895	0.137937	0.123857	EGR1/IL6/TLR7/IL7/TRIM32/TLR4/OAS1/OAS3/IL4R/AZU1	10	2.38
GO:0043627	response to estrogen	10/1116	70/18614	0.00860895	0.137937	0.123857	BGLAP/ARID5A/CCND1/GATA3/SP1/CYP27B1/CKB/IL4R/PELP1/RARA	10	2.38
GO:0042692	muscle cell differentiation	37/1116	410/18614	0.00867129	0.138546	0.124403	SORT1/LMNA/SLC8A1/NLN/DLL1/HDAC9/IFRD1/SMO/EZH2/DMD/MIR221/PLEC/MYORG/TRIM32/NIBAN2/ENG/TNNT3/EHD1/WNT10B/TMEM119/P2RX2/EFNB2/TMOD2/MRTFB/IL4R/TRIM72/KDM6B/SUPT6H/TCAP/RARA/CTDP1/MYL9/RBM38/CALR/HAMP/DYRK1B/TGFB1	37	1.51
GO:0044773	mitotic DNA damage checkpoint signaling	11/1116	81/18614	0.00878603	0.139932	0.125648	PLK3/HUS1B/PPP1R10/PIDD1/CCND1/TICRR/PLK1/TAOK1/ZNF830/FZR1/NOP53	11	2.27
GO:0048511	rhythmic process	29/1116	303/18614	0.00880726	0.139932	0.125648	OPN3/CYP1B1/PTPRN/PER2/NOCT/EGR1/OPRM1/EZH2/ENOX2/CCAR2/GNAQ/PTGDS/MDK/USP2/NFKB2/SP1/FBXL3/GPR176/PER1/SREBF1/ZNF830/NGFR/MAP2K6/PCNA/SRC/AMH/JUND/RELB/PRKCG	29	1.6
GO:0014902	myotube differentiation	15/1116	127/18614	0.00907542	0.143791	0.129113	SORT1/NLN/HDAC9/SMO/PLEC/MYORG/NIBAN2/EHD1/WNT10B/TMEM119/P2RX2/IL4R/TRIM72/RBM38/DYRK1B	15	1.97
GO:0034504	protein localization to nucleus	29/1116	304/18614	0.00919735	0.144385	0.129646	SESN2/ZC3H12A/TXNIP/LMNA/PTGS2/BARD1/PARP9/DTX3L/PPP1R10/CD36/SMO/MFHAS1/JAK2/RANBP6/TESK1/LRRK2/GLIS2/PLK1/NGFR/COL1A1/SRC/LMNB2/CALR/PAF1/TGFB1/BCL3/NOP53/TRIM28/RANGAP1	29	1.59
GO:0002066	columnar/cuboidal epithelial cell development	8/1116	50/18614	0.00924087	0.144385	0.129646	SPDEF/DLL1/CDK6/SMO/GPAT4/RARA/FASN/SRC	8	2.67
GO:0045581	negative regulation of T cell differentiation	8/1116	50/18614	0.00924087	0.144385	0.129646	ZC3H12A/HLX/FGL2/MDK/SOCS1/IL4R/FOXJ1/SMAD7	8	2.67
GO:1904894	positive regulation of receptor signaling pathway via STAT	8/1116	50/18614	0.00924087	0.144385	0.129646	CYP1B1/IL6/CRLF2/MIR221/JAK2/SOCS1/GH1/TGFB1	8	2.67
GO:0010464	regulation of mesenchymal cell proliferation	6/1116	31/18614	0.00926518	0.144385	0.129646	LMNA/CHRD/PDGFA/SMO/WNT11/IRS2	6	3.23
GO:0095500	acetylcholine receptor signaling pathway	6/1116	31/18614	0.00926518	0.144385	0.129646	OPRM1/ACHE/GNAQ/CHRM4/GRK2/GNA15	6	3.23
GO:0009725	response to hormone	70/1116	880/18614	0.0093319	0.145027	0.130223	C1QTNF12/SCNN1D/PADI2/SESN2/EIF2B3/BCAR3/SORT1/TXNIP/BGLAP/PTGS2/CYP1B1/ARID5A/ACVR1C/STK39/EPM2AIP1/REST/NFKB1/EGR1/BCKDHB/SGK1/HDAC9/IL6/VGF/SH2B2/PHEX/CYBB/HSF1/FOXH1/GPT/JAK2/ENG/LCN8/PTGDS/HRAS/CAT/MDK/RELA/CCND1/GATA3/WNT10B/TNS2/SP1/CYP27B1/RXFP2/CYSLTR2/IRS2/PGF/CKB/SORD/SOCS1/IL4R/TRIM72/MYO1C/PELP1/PER1/SREBF1/RARA/COL1A1/GH1/PCNA/SRC/PMEPA1/LONP1/CALR/PKN1/JUND/TGFB1/NR1H2/GAS2L1/RANGA…	70	1.33
GO:0051099	positive regulation of binding	19/1116	176/18614	0.00941253	0.145881	0.13099	MAPRE3/PARP9/DTX3L/HSF1/JAK2/NIBAN2/GATA3/BAMBI/LRRK2/HIP1R/ACD/RARA/MMP9/SIRT2/TGFB1/APOE/MED25/TRIM28/TIAM1	19	1.8
GO:0002548	monocyte chemotaxis	10/1116	71/18614	0.00949707	0.146528	0.13157	NBL1/MICOS10-NBL1/CX3CR1/CCR1/CCR2/PLA2G7/IL6/SERPINE1/MOSPD2/LGMN	10	2.35
GO:0032436	positive regulation of proteasomal ubiquitin-dependent protein catabolic process	12/1116	93/18614	0.00950577	0.146528	0.13157	PLK3/DNAJB2/UBQLN2/TRIB1/LRRK2/PLK1/SMAD7/SGTA/FZR1/RAD23A/SIRT2/NOP53	12	2.15
GO:0001824	blastocyst development	14/1116	116/18614	0.00956205	0.146997	0.131992	SLC25A34/NASP/ELF3/ACVR1C/PHF6/WDR74/LPAR6/RAD51B/FURIN/SUPT6H/ZNF830/XAB2/ETV2/ZFP14	14	2.01
GO:0031329	regulation of cellular catabolic process	66/1116	823/18614	0.0096064	0.147281	0.132246	PLEKHN1/SESN2/ZC3H12A/PLK3/EXOC8/DISC1/FASTKD1/DNAJB2/PDE12/DTX3L/NOCT/ADRB2/ZC3H12D/SNX9/IL6/MLXIPL/HGF/TMEM168/RBM10/ARAF/UBQLN2/CCAR2/TP53INP1/TRIB1/AGO2/MAPK15/HSF1/TRIM32/PNPLA2/GPR137/ATG2A/PAFAH1B2/FEZ1/CISD1/ADAM8/ABCD2/LRRK2/WNT10B/GPD1/ULK1/IRS2/BAG5/MAP1A/FURIN/WDR24/PLK1/HP/FXR2/SREBF1/CRYBA1/OSBPL7/QRICH2/EIF4A3/SMAD7/FASTKD5/RBM38/PPP1R3D/SGTA/FZR1/RAD23A/NANOS3/SIRT2/SUPT5H/APOE/NO…	66	1.34
GO:0002685	regulation of leukocyte migration	23/1116	227/18614	0.00971083	0.148089	0.132972	TNFRSF18/PADI2/NBL1/MICOS10-NBL1/ECM1/STK39/ITGA4/CX3CR1/CCR1/CCR2/BST1/PLA2G7/IL6/SERPINE1/MOSPD2/CXCR3/MDK/FUT4/JAM3/ADAM8/PGF/LGMN/CALR	23	1.69
GO:0002700	regulation of production of molecular mediator of immune response	20/1116	189/18614	0.00971117	0.148089	0.132972	TNFRSF4/CR1/RSAD2/ARID5A/CCR2/SPON2/IL6/CD36/TLR7/TLR4/APOA1/GATA3/TP53BP1/SEMA7A/IL4R/SUPT6H/SMAD7/PKN1/TGFB1/KMT5C	20	1.76
GO:0043434	response to peptide hormone	38/1116	427/18614	0.00978779	0.148858	0.133663	C1QTNF12/SCNN1D/SESN2/EIF2B3/BCAR3/SORT1/BGLAP/PTGS2/CYP1B1/ACVR1C/EPM2AIP1/NFKB1/EGR1/HDAC9/VGF/SH2B2/PHEX/CYBB/HSF1/GPT/JAK2/HRAS/CAT/RELA/TNS2/SP1/CYSLTR2/IRS2/SOCS1/TRIM72/MYO1C/SREBF1/COL1A1/GH1/SRC/LONP1/JUND/RANGAP1	38	1.48
GO:0032956	regulation of actin cytoskeleton organization	32/1116	346/18614	0.00998686	0.151124	0.135697	ARPC5/BST1/CRACD/SYNPO2/SNX9/PDGFA/FSCN1/ARHGEF5/TENM1/BAG4/STAU2/TESK1/LPAR1/HRAS/MDK/SSH3/WNT11/APOA1/JAM3/EPS8/HIP1R/TMOD2/FHOD1/TAOK1/ARHGDIA/RAC3/SIGLEC15/SDC4/PEAK3/PLEKHG2/SPTBN4/CDC42EP5	32	1.54
GO:0061387	regulation of extent of cell growth	13/1116	105/18614	0.00998991	0.151124	0.135697	CRABP2/DISC1/SEMA3F/SEMA3B/SEMA3C/IFRD1/L1CAM/ANAPC2/SHTN1/ULK1/SEMA7A/SEMA6B/APOE	13	2.07
GO:0045599	negative regulation of fat cell differentiation	9/1116	61/18614	0.0100791	0.152069	0.136546	SORT1/IL6/CCDC85B/GATA3/WNT10B/TGFB1I1/ZFPM1/SIRT2/TGFB1	9	2.46
GO:0002691	regulation of cellular extravasation	7/1116	41/18614	0.0102422	0.153343	0.13769	ITGA4/CCR2/BST1/MDK/FUT4/JAM3/ADAM8	7	2.85
GO:0014904	myotube cell development	7/1116	41/18614	0.0102422	0.153343	0.13769	HDAC9/SMO/PLEC/MYORG/NIBAN2/WNT10B/P2RX2	7	2.85
GO:0002699	positive regulation of immune effector process	26/1116	267/18614	0.0102603	0.153343	0.13769	TNFRSF4/FCGR1A/CD1A/CD1B/CR1/HLX/RSAD2/ARID5A/CCR2/SPON2/DDX60/ULBP2/ULBP1/IL6/CD36/TLR7/TLR4/FCN2/GATA3/TP53BP1/SEMA7A/IL4R/RARA/NFKBID/TGFB1/KMT5C	26	1.62
GO:1901800	positive regulation of proteasomal protein catabolic process	14/1116	117/18614	0.0102813	0.153343	0.13769	PLK3/DNAJB2/UBQLN2/TRIB1/LRRK2/PLK1/OSBPL7/SMAD7/TMEM259/SGTA/FZR1/RAD23A/SIRT2/NOP53	14	2
GO:0003376	sphingosine-1-phosphate receptor signaling pathway	4/1116	15/18614	0.0102984	0.153343	0.13769	EZR/S1PR3/SPHK1/S1PR2	4	4.45
GO:0044818	mitotic G2/M transition checkpoint	8/1116	51/18614	0.0103994	0.154311	0.138559	BARD1/HUS1B/TICRR/PLK1/TAOK1/ZNF830/FZR1/NOP53	8	2.62
GO:0032874	positive regulation of stress-activated MAPK cascade	15/1116	129/18614	0.0104176	0.154311	0.138559	ZC3H12A/GADD45A/STK39/MFHAS1/GADD45G/TLR4/HRAS/MAPK8IP1/MAPK8IP3/MINK1/TRAF4/TAOK1/SPHK1/GADD45B/MAP2K7	15	1.94
GO:0046209	nitric oxide metabolic process	11/1116	83/18614	0.0104998	0.155125	0.139289	ZC3H12A/PTGS2/MTARC1/CYP1B1/CX3CR1/TLR6/CD36/JAK2/TLR4/HBB/KLF2	11	2.21
GO:0000902	cell morphogenesis	73/1116	929/18614	0.0105688	0.155739	0.139841	NBL1/MICOS10-NBL1/MATN1/EFNA3/EFNA1/CRABP2/DISC1/ITGA4/STRADB/CPNE9/SEMA3F/SEMA3B/EPHB3/TUBB2B/SGK1/EZR/TMEM106B/AUTS2/SEMA3C/HGF/IFRD1/SMO/GPRASP3/C1GALT1C1/L1CAM/SPRY3/STAU2/ARC/PLEC/LPAR1/WHRN/NIBAN2/LHX3/ANAPC2/MDK/SIPA1/BCL9L/FEZ1/GATA3/BAMBI/LIPA/SHTN1/ADAM8/EPS8/LRRK2/PLXNC1/ULK1/EFNB2/PAK6/MAP1A/STRC/SEMA7A/CIB1/ZFPM1/TUBB3/MINK1/FMNL1/NGFR/RAC3/LZTS3/SRC/FITM2/ZNF335/EFNA2/PEAK3/SEMA6B/K…	73	1.31
GO:0050878	regulation of body fluid levels	33/1116	361/18614	0.0105972	0.155755	0.139855	MTCO2P12/F5/C4BPB/ADRA2B/STK39/DGKG/F12/ENPP4/PDSS2/PDGFA/IL6/CD36/SERPINE1/C1GALT1C1/GPAT4/JAK2/AQP3/GNAQ/TLR4/CEL/HBB/CCND1/ENTPD1/HPS6/VWF/OAS2/DGKH/AKAP11/SLC4A1/MYL9/SRC/APOE/NR1H2	33	1.52
GO:0050817	coagulation	23/1116	229/18614	0.0107262	0.156867	0.140854	F5/C4BPB/ADRA2B/DGKG/F12/ENPP4/PDGFA/IL6/CD36/SERPINE1/C1GALT1C1/JAK2/GNAQ/TLR4/HBB/ENTPD1/HPS6/VWF/DGKH/SLC4A1/MYL9/SRC/APOE	23	1.68
GO:0022409	positive regulation of cell-cell adhesion	30/1116	321/18614	0.0107475	0.156867	0.140854	CR1/HLX/ITGA4/CCR2/VNN1/IL6/IL7/JAK2/MDK/CD6/RELA/SART1/FUT4/GATA3/ADAM8/WNT10B/HSPH1/EFNB2/TNFSF13B/KLHL25/SOCS1/IL4R/RARA/SMAD7/SIRPB1/SIRPG/SRC/CD70/NFKBID/IL4I1	30	1.56
GO:1901653	cellular response to peptide	34/1116	375/18614	0.0107775	0.156867	0.140854	C1QTNF12/SCNN1D/BCAR3/BGLAP/CYP1B1/ITGA4/TLR6/NFKB1/ADRB2/HDAC9/CD36/SH2B2/HSF1/GPT/JAK2/TLR4/HRAS/RELA/BACE1/TNS2/SP1/CYSLTR2/IRS2/LGMN/SOCS1/TRIM72/MYO1C/SREBF1/NGFR/GH1/SRC/LONP1/KLF2/RANGAP1	34	1.51
GO:0031960	response to corticosteroid	18/1116	166/18614	0.0108079	0.156867	0.140854	SCNN1D/BGLAP/PTGS2/CYP1B1/STK39/REST/BCKDHB/SGK1/IL6/CYBB/JAK2/ENG/PTGDS/MDK/CCND1/COL1A1/PCNA/SRC	18	1.81
GO:0010165	response to X-ray	6/1116	32/18614	0.0108381	0.156867	0.140854	XRCC4/CCND1/GATA3/LIG4/TP53BP1/HAMP	6	3.13
GO:0030308	negative regulation of cell growth	20/1116	191/18614	0.0108384	0.156867	0.140854	SESN2/PPT1/DNAJB2/SEMA3F/SEMA3B/DCBLD2/EAF2/SEMA3C/IFRD1/TSPYL2/CCAR2/SIPA1/CCDC85B/WNT11/CYP27B1/ULK1/SEMA7A/CTDP1/SEMA6B/TGFB1	20	1.75
GO:0033674	positive regulation of kinase activity	38/1116	430/18614	0.0108838	0.157124	0.141085	SESN2/FCGR1A/EFNA1/MAPRE3/ADRA2B/STRADB/FGFR3/TLR6/CENPE/EGR1/ADRB2/FGF18/SNX9/PDGFA/ARHGEF5/EZH2/TENM1/JAK2/TLR4/HRAS/CCND1/ADAM8/LRRK2/CIB1/WDR24/SOCS1/LAT/CAMKK1/MAP2K3/TRAF4/TOM1L1/GH1/MAP2K6/SRC/SDC4/AZU1/MAP2K7/TGFB1	38	1.47
GO:0032609	type II interferon production	14/1116	118/18614	0.0110423	0.158303	0.142143	ZC3H12A/CR1/ARID5A/CCR2/CD14/TLR7/TLR8/JAK2/TLR4/HRAS/GATA3/ZFPM1/RARA/BCL3	14	1.98
GO:0032649	regulation of type II interferon production	14/1116	118/18614	0.0110423	0.158303	0.142143	ZC3H12A/CR1/ARID5A/CCR2/CD14/TLR7/TLR8/JAK2/TLR4/HRAS/GATA3/ZFPM1/RARA/BCL3	14	1.98
GO:0038061	NIK/NF-kappaB signaling	16/1116	142/18614	0.0111225	0.158303	0.142143	ZC3H12A/TLR6/NFKB1/NR3C2/CD14/TLR7/TLR4/RELA/NFKB2/TRAF4/SPHK1/LIME1/CALR/BCL3/RELB/NLRP12	16	1.88
GO:0022617	extracellular matrix disassembly	9/1116	62/18614	0.0111813	0.158303	0.142143	PBXIP1/EXOC8/FSCN1/IL6/ADAM8/LCP1/FURIN/MMP9/TGFB1	9	2.42
GO:0032233	positive regulation of actin filament bundle assembly	9/1116	62/18614	0.0111813	0.158303	0.142143	SYNPO2/ARHGEF5/BAG4/TESK1/LPAR1/WNT11/APOA1/FHOD1/SDC4	9	2.42
GO:0045428	regulation of nitric oxide biosynthetic process	9/1116	62/18614	0.0111813	0.158303	0.142143	ZC3H12A/PTGS2/CX3CR1/TLR6/CD36/JAK2/TLR4/HBB/KLF2	9	2.42
GO:0002753	cytosolic pattern recognition receptor signaling pathway	12/1116	95/18614	0.0111881	0.158303	0.142143	RSAD2/DDX60/OTULIN/TLR7/TLR8/SLC46A2/TLR4/RELA/OAS1/OAS3/MAP2K6/NOP53	12	2.11
GO:0046330	positive regulation of JNK cascade	12/1116	95/18614	0.0111881	0.158303	0.142143	GADD45A/MFHAS1/GADD45G/TLR4/HRAS/MAPK8IP1/MAPK8IP3/MINK1/TRAF4/TAOK1/GADD45B/MAP2K7	12	2.11
GO:0007599	hemostasis	23/1116	230/18614	0.011265	0.158846	0.142631	F5/C4BPB/ADRA2B/DGKG/F12/ENPP4/PDGFA/IL6/CD36/SERPINE1/C1GALT1C1/JAK2/GNAQ/TLR4/HBB/ENTPD1/HPS6/VWF/DGKH/SLC4A1/MYL9/SRC/APOE	23	1.67
GO:0006898	receptor-mediated endocytosis	25/1116	256/18614	0.0112823	0.158846	0.142631	PPT1/FCGR1A/ITGA4/CXCR1/CD14/ADRB2/PDLIM7/SNX9/EZR/DLL1/CD36/ACHE/SERPINE1/AP1S1/UBQLN2/ARC/LPAR1/LDLRAD3/GRK2/MRC1/LMBR1L/HIP1R/EFNB2/HGS/APOE	25	1.63
GO:2001057	reactive nitrogen species metabolic process	11/1116	84/18614	0.0114474	0.160622	0.144226	ZC3H12A/PTGS2/MTARC1/CYP1B1/CX3CR1/TLR6/CD36/JAK2/TLR4/HBB/KLF2	11	2.18
GO:0022603	regulation of anatomical structure morphogenesis	73/1116	933/18614	0.0116096	0.160622	0.144226	ZC3H12A/GADD45A/ECM1/EFNA3/EFNA1/CRABP2/DISC1/CYP1B1/CPNE9/CX3CR1/CCR2/SEMA3F/SEMA3B/EPHB3/FGF18/EZR/DLL1/PDGFA/IL6/SEMA3C/HGF/SERPINE1/IFRD1/SMO/CYBB/MIR221/GPRASP3/L1CAM/SPRY3/STAU2/AGO2/ARC/LPAR1/NIBAN2/ENG/ANAPC2/MDK/WNT11/BCL9L/GATA3/BAMBI/SHTN1/EPS8/LRRK2/SP1/ITGA5/PLXNC1/ULK1/EFNB2/TNFSF13B/PGF/SEMA7A/FMNL1/NGFR/FOXJ1/SPHK1/HGS/RAC3/LZTS3/SRC/FITM2/PEAK3/SEMA6B/PKN1/KLF2/YJEFN3/PAK4/TGFB1/…	73	1.31
GO:0022600	digestive system process	13/1116	107/18614	0.0116198	0.160622	0.144226	STK39/CRACD/SGK1/EZR/CD36/TLR4/CEL/MDK/APOA1/HIP1R/ZNF830/HAMP/NR1H2	13	2.03
GO:0002762	negative regulation of myeloid leukocyte differentiation	8/1116	52/18614	0.0116621	0.160622	0.144226	CDK6/TRIB1/TLR4/GPR137/GPR68/ZFPM1/RARA/MAFB	8	2.57
GO:0048013	ephrin receptor signaling pathway	8/1116	52/18614	0.0116621	0.160622	0.144226	EFNA3/EFNA1/EPHB3/EFNB2/SRC/MMP9/EFNA2/TIAM1	8	2.57
GO:0051496	positive regulation of stress fiber assembly	8/1116	52/18614	0.0116621	0.160622	0.144226	ARHGEF5/BAG4/TESK1/LPAR1/WNT11/APOA1/FHOD1/SDC4	8	2.57
GO:0045429	positive regulation of nitric oxide biosynthetic process	7/1116	42/18614	0.0116711	0.160622	0.144226	PTGS2/TLR6/CD36/JAK2/TLR4/HBB/KLF2	7	2.78
GO:0045622	regulation of T-helper cell differentiation	7/1116	42/18614	0.0116711	0.160622	0.144226	ZC3H12A/HLX/GATA3/IL4R/RARA/SMAD7/NFKBID	7	2.78
GO:0071354	cellular response to interleukin-6	7/1116	42/18614	0.0116711	0.160622	0.144226	NFKB1/IL6/JAK2/RELA/SRC/SBNO2/HAMP	7	2.78
GO:0090316	positive regulation of intracellular protein transport	17/1116	155/18614	0.0116908	0.160622	0.144226	SFN/ZC3H12A/PLK3/PTGS2/TMEM30A/SMO/TENM1/EMD/JAK2/HRAS/CIB1/RIPOR1/MYO1C/TGFB1/BBC3/TRIM28/SREBF2	17	1.83
GO:0032102	negative regulation of response to external stimulus	39/1116	446/18614	0.011738	0.160864	0.144443	C1QTNF12/PADI2/NBL1/MICOS10-NBL1/CLDN19/TNFAIP8L2/CR1/FNDC4/SEMA3F/SEMA3B/NFKB1/OTULIN/F12/PDGFA/FGL2/SEMA3C/HGF/SERPINE1/MIR221/VSIG4/MFHAS1/TRIB1/MDK/APOA1/BACE1/GATA3/OAS1/OAS3/SEMA7A/FURIN/SRC/CACTIN/SEMA6B/HAMP/SIRT2/TGFB1/APOE/NR1H2/NLRP12	39	1.46
GO:0018210	peptidyl-threonine modification	14/1116	119/18614	0.0118465	0.160864	0.144443	STK39/CDC42BPG/GRK2/LRRK2/ULK1/PLK1/SPHK1/SMAD7/AZU1/S1PR2/SIRT2/DYRK1B/HIPK4/TGFB1	14	1.96
GO:0021782	glial cell development	14/1116	119/18614	0.0118465	0.160864	0.144443	POU3F1/EIF2B3/S100A8/TPPP/DLL1/IL6/CDK6/SMO/PLEC/LPAR1/TLR4/MDK/LGI4/SIRT2	14	1.96
GO:0010977	negative regulation of neuron projection development	16/1116	143/18614	0.0118498	0.160864	0.144443	EFNA1/SEMA3F/SEMA3B/SPOCK1/SEMA3C/IFRD1/LPAR1/LRRK2/ULK1/EFNB2/BAG5/SEMA7A/CIB1/SEMA6B/APOE/ZNF296	16	1.87
GO:0050921	positive regulation of chemotaxis	16/1116	143/18614	0.0118498	0.160864	0.144443	STK39/CX3CR1/CCR1/CCR2/FGF18/PLA2G7/IL6/SERPINE1/MOSPD2/LPAR1/MDK/PGF/LGMN/AZU1/CALR/TGFB1	16	1.87
GO:0070304	positive regulation of stress-activated protein kinase signaling cascade	15/1116	131/18614	0.0119113	0.161313	0.144846	ZC3H12A/GADD45A/STK39/MFHAS1/GADD45G/TLR4/HRAS/MAPK8IP1/MAPK8IP3/MINK1/TRAF4/TAOK1/SPHK1/GADD45B/MAP2K7	15	1.91
GO:0002690	positive regulation of leukocyte chemotaxis	12/1116	96/18614	0.0121108	0.163238	0.146574	STK39/CX3CR1/CCR1/CCR2/PLA2G7/IL6/SERPINE1/MOSPD2/MDK/PGF/LGMN/CALR	12	2.08
GO:0032088	negative regulation of NF-kappaB transcription factor activity	12/1116	96/18614	0.0121108	0.163238	0.146574	ZC3H12A/CYP1B1/ANXA4/OTULIN/CAT/LRRK2/PYDC1/FOXJ1/CACTIN/NFKBIB/BCL3/NLRP12	12	2.08
GO:0051091	positive regulation of DNA-binding transcription factor activity	26/1116	271/18614	0.0122754	0.165065	0.148215	S100A8/CRTC2/NLRC4/CX3CR1/TLR6/IL6/CD36/SMO/ARHGEF5/HSF1/JAK2/TRIM32/TLR4/PIDD1/CAT/RELA/PRDX3/ADAM8/ERC1/WNT10B/RHEBL1/TP53BP1/CIB1/SPHK1/AMH/RIPK4	26	1.6
GO:0044774	mitotic DNA integrity checkpoint signaling	11/1116	85/18614	0.0124589	0.16578	0.148857	PLK3/HUS1B/PPP1R10/PIDD1/CCND1/TICRR/PLK1/TAOK1/ZNF830/FZR1/NOP53	11	2.16
GO:0040037	negative regulation of fibroblast growth factor receptor signaling pathway	5/1116	24/18614	0.0125542	0.16578	0.148857	SPRY4/SPRY3/GATA3/NGFR/FUZ	5	3.47
GO:0060907	positive regulation of macrophage cytokine production	5/1116	24/18614	0.0125542	0.16578	0.148857	SPON2/CD36/TLR7/TLR4/SEMA7A	5	3.47
GO:0098581	detection of external biotic stimulus	5/1116	24/18614	0.0125542	0.16578	0.148857	NLRC4/TLR1/TLR6/LY96/TLR4	5	3.47
GO:0045123	cellular extravasation	10/1116	74/18614	0.0125837	0.16578	0.148857	SELL/ITGA4/CX3CR1/CCR2/BST1/MDK/FUT4/JAM3/ADAM8/AZU1	10	2.25
GO:0002063	chondrocyte development	6/1116	33/18614	0.0125909	0.16578	0.148857	MATN1/ECM1/FGF18/RFLNA/ZNF664-RFLNA/SMAD7	6	3.03
GO:0048384	retinoic acid receptor signaling pathway	6/1116	33/18614	0.0125909	0.16578	0.148857	DHRS3/EZH2/RARA/CALR/KLF2/NR1H2	6	3.03
GO:1905145	cellular response to acetylcholine	6/1116	33/18614	0.0125909	0.16578	0.148857	OPRM1/ACHE/GNAQ/CHRM4/GRK2/GNA15	6	3.03
GO:1990776	response to angiotensin	6/1116	33/18614	0.0125909	0.16578	0.148857	PTGS2/NFKB1/CYBB/HSF1/RELA/SRC	6	3.03
GO:0061061	muscle structure development	56/1116	689/18614	0.012651	0.166186	0.149222	SORT1/LMNA/CENPF/HLX/SLC8A1/FOXN2/REST/NLN/EGR1/PDLIM7/DLL1/HDAC9/IFRD1/SMO/EZH2/DMD/MIR221/ITGB1BP2/MBNL3/EMD/PLEC/FOXH1/MYORG/TRIM32/NIBAN2/ENG/TNNT3/MYBPC3/EHD1/BCL9L/USP2/WNT10B/TMEM119/P2RX2/EFNB2/TMOD2/MRTFB/IL4R/TRIM72/ZFPM1/SOX15/KDM6B/SUPT6H/TCAP/RARA/SMAD7/CTDP1/MYL9/RBM38/CALR/BORCS8-MEF2B/MEF2B/HAMP/SIRT2/DYRK1B/TGFB1	56	1.36
GO:0009611	response to wounding	48/1116	575/18614	0.012792	0.167651	0.150538	CLDN19/S100A8/F5/C4BPB/ADRA2B/CX3CR1/CCR1/CCR2/DCBLD2/DGKG/ARHGAP24/DHFR/F12/ENPP4/OPRM1/PDGFA/IL6/CD36/SERPINE1/MIR221/C1GALT1C1/PLEC/JAK2/GNAQ/TLR4/HRAS/HBB/SLC1A2/MDK/MCAM/MYOF/ENTPD1/HPS6/VWF/ITGA5/DGKH/MAPK8IP3/TRIM72/RIPOR1/SLC4A1/COL1A1/MYL9/SRC/SDC4/MAP2K7/TGFB1/APOE/RANGAP1	48	1.39
GO:0045444	fat cell differentiation	24/1116	246/18614	0.0129935	0.169439	0.152142	ZC3H12A/SORT1/PTGS2/ASXL2/PER2/CDS1/NOCT/ADRB2/IL6/STEAP4/SH2B2/TRIM32/CCDC85B/CCND1/GATA3/WNT10B/TMEM120B/SOCS1/TGFB1I1/ZFPM1/SREBF1/MAFB/SIRT2/TGFB1	24	1.63
GO:0045779	negative regulation of bone resorption	4/1116	16/18614	0.0130904	0.169439	0.152142	IL6/GPR137/TMEM119/HAMP	4	4.17
GO:0048385	regulation of retinoic acid receptor signaling pathway	4/1116	16/18614	0.0130904	0.169439	0.152142	DHRS3/EZH2/CALR/KLF2	4	4.17
GO:0051044	positive regulation of membrane protein ectodomain proteolysis	4/1116	16/18614	0.0130904	0.169439	0.152142	SNX9/ADAM8/FURIN/APOE	4	4.17
GO:1902931	negative regulation of alcohol biosynthetic process	4/1116	16/18614	0.0130904	0.169439	0.152142	REST/NFKB1/CYP27B1/APOE	4	4.17
GO:0031346	positive regulation of cell projection organization	32/1116	353/18614	0.0131071	0.169439	0.152142	CRABP2/DISC1/SERPINI1/TUBB2B/TMEM30A/FIG4/FSCN1/TMEM106B/AUTS2/HGF/EZH2/MIR221/GPRASP3/TENM1/L1CAM/TOX/STAU2/ANAPC2/HRAS/MDK/EHD1/FEZ1/SHTN1/EPS8/PLXNC1/SEMA7A/SRC/SF3A2/APOE/FUZ/CDC42EP5/TIAM1	32	1.51
GO:0010976	positive regulation of neuron projection development	17/1116	157/18614	0.0131688	0.169851	0.152512	DISC1/SERPINI1/TUBB2B/TMEM30A/FIG4/TMEM106B/HGF/EZH2/MIR221/GPRASP3/TOX/STAU2/MDK/EHD1/FEZ1/SF3A2/APOE	17	1.81
GO:0009615	response to virus	36/1116	408/18614	0.0132235	0.17017	0.152799	ZC3H12A/RSAD2/ODC1/PDE12/PARP9/DTX3L/RTP4/SPON2/NFKB1/DDX60/IRF2/SERINC5/IL6/FGL2/CDK6/AP1S1/TLR7/TLR8/USP27X/JAK2/TRIM32/RELA/CASP1/GATA3/IFIT5/OAS1/OAS3/OAS2/RNASE2/ARMC5/SRC/AZU1/GTF2F1/CALR/BCL3/TRIM28	36	1.47
GO:0031345	negative regulation of cell projection organization	20/1116	195/18614	0.013406	0.172129	0.154558	EFNA1/SEMA3F/SEMA3B/ARHGAP24/SPOCK1/MAK/SEMA3C/IFRD1/SPRY3/TESK1/LPAR1/LRRK2/ULK1/EFNB2/BAG5/SEMA7A/CIB1/SEMA6B/APOE/ZNF296	20	1.71
GO:0034103	regulation of tissue remodeling	11/1116	86/18614	0.0135369	0.173185	0.155507	BGLAP/IL6/MDK/GPR137/LTBP3/ADAM8/TMEM119/SIGLEC15/SRC/HAMP/TGFB1	11	2.13
GO:1901654	response to ketone	21/1116	208/18614	0.0135531	0.173185	0.155507	SCNN1D/NASP/TXNIP/BGLAP/F5/CYP1B1/STK39/SGK1/CYBB/HSF1/JAK2/MTAP/CCND1/SP1/CKB/SREBF1/PCNA/SRC/CALR/KLF2/TGFB1	21	1.68
GO:0002449	lymphocyte mediated immunity	28/1116	300/18614	0.01361	0.173185	0.155507	PLEKHM2/FCGR1A/CD1A/CD1B/FCGR3A/C4BPB/CR1/RSAD2/ARID5A/CCR2/GAPT/ULBP2/ULBP1/IL6/TLR8/TUBB4B/GATA3/LIG4/TP53BP1/IL21R/SUPT6H/FOXJ1/SMAD7/CD70/TGFB1/BCL3/IL4I1/KMT5C	28	1.56
GO:0045089	positive regulation of innate immune response	28/1116	300/18614	0.01361	0.173185	0.155507	MNDA/RSAD2/NLRC4/PARP9/TLR1/TLR6/DDX60/OTULIN/CD14/TNIP1/CD36/TLR7/TLR8/USP27X/MFHAS1/LY96/SLC46A2/TLR4/FCN2/RELA/CASP1/ADAM8/OAS1/OAS3/MAP2K6/SRC/CACTIN/NOP53	28	1.56
GO:0042698	ovulation cycle	10/1116	75/18614	0.0137638	0.174134	0.156358	CYP1B1/PTPRN/EGR1/OPRM1/MDK/ZNF830/MAP2K6/PCNA/SRC/AMH	10	2.22
GO:0048589	developmental growth	53/1116	649/18614	0.0137727	0.174134	0.156358	MATN1/ECM1/CRABP2/HLX/DISC1/ACVR1C/ITGA4/CPNE9/SEMA3F/SEMA3B/FGFR3/ADRB2/EZR/DLL1/AUTS2/SEMA3C/IFRD1/SMO/EZH2/L1CAM/GPAT4/IL7/PLEC/ANAPC2/PHLDA2/SLC1A2/MDK/WNT11/GATA3/SHTN1/NINJ2/WNT10B/TNS2/DUSP6/ULK1/RAD51B/LGMN/PAK6/SEMA7A/SOX15/ZNF830/RARA/GH1/SMAD7/CTDP1/SRC/AMH/SEMA6B/KLF2/HAMP/SPTBN4/APOE/TRIM28	53	1.36
GO:0002757	immune response-activating signaling pathway	37/1116	423/18614	0.0137764	0.174134	0.156358	ZC3H12A/EIF2B3/MNDA/CR1/RSAD2/NLRC4/TLR1/TLR6/NFKB1/DDX60/OTULIN/CD14/TNIP1/THEMIS/EZR/CD36/SH2B2/TLR7/TLR8/MFHAS1/LY96/SLC46A2/TLR4/FCN2/HRAS/RELA/CASP1/GATA3/OAS1/OAS3/MAP2K6/SRC/LIME1/CACTIN/NFKBID/NOP53/IGLC7	37	1.46
GO:0048638	regulation of developmental growth	30/1116	328/18614	0.0142159	0.17929	0.160988	CRABP2/HLX/DISC1/CPNE9/SEMA3F/SEMA3B/FGFR3/ADRB2/EZR/DLL1/SEMA3C/IFRD1/SMO/L1CAM/GPAT4/IL7/ANAPC2/SHTN1/DUSP6/ULK1/LGMN/SEMA7A/SOX15/GH1/SMAD7/CTDP1/SEMA6B/HAMP/SPTBN4/APOE	30	1.53
GO:0060348	bone development	23/1116	235/18614	0.0142947	0.179885	0.161523	DHRS3/MATN1/ECM1/BGLAP/FGFR3/SMAD5/FGF18/PHEX/AMER1/ENG/LTBP3/TMEM119/RFLNA/ZNF664-RFLNA/GPR68/ZFPM1/RARA/HOXB4/COL1A1/GH1/MAP2K6/SIGLEC15/SRC	23	1.63
GO:0002021	response to dietary excess	6/1116	34/18614	0.0145333	0.181299	0.162792	ACVR1C/STK39/ADRB2/VGF/PCSK1N/APOE	6	2.94
GO:0034405	response to fluid shear stress	6/1116	34/18614	0.0145333	0.181299	0.162792	PTGS2/PLEC/SMAD7/SRC/KLF2/SREBF2	6	2.94
GO:0043372	positive regulation of CD4-positive, alpha-beta T cell differentiation	6/1116	34/18614	0.0145333	0.181299	0.162792	HLX/KLHL25/SOCS1/IL4R/RARA/NFKBID	6	2.94
GO:0002698	negative regulation of immune effector process	14/1116	122/18614	0.0145345	0.181299	0.162792	ZC3H12A/C4BPB/CR1/HLX/CX3CR1/CCR2/FGL2/VSIG4/APOA1/IL4R/FOXJ1/SMAD7/TGFB1/IL4I1	14	1.91
GO:0002706	regulation of lymphocyte mediated immunity	19/1116	184/18614	0.0146651	0.182527	0.163895	FCGR1A/CD1A/CD1B/C4BPB/CR1/RSAD2/ARID5A/CCR2/ULBP2/ULBP1/IL6/GATA3/TP53BP1/SUPT6H/FOXJ1/SMAD7/TGFB1/IL4I1/KMT5C	19	1.72
GO:0042060	wound healing	38/1116	439/18614	0.0147921	0.183678	0.164928	CLDN19/S100A8/F5/C4BPB/ADRA2B/DCBLD2/DGKG/ARHGAP24/F12/ENPP4/OPRM1/PDGFA/IL6/CD36/SERPINE1/MIR221/C1GALT1C1/PLEC/JAK2/GNAQ/TLR4/HRAS/HBB/MCAM/MYOF/ENTPD1/HPS6/VWF/ITGA5/DGKH/TRIM72/SLC4A1/COL1A1/MYL9/SRC/SDC4/TGFB1/APOE	38	1.44
GO:0070423	nucleotide-binding oligomerization domain containing signaling pathway	5/1116	25/18614	0.0149357	0.183678	0.164928	OTULIN/SLC46A2/TLR4/RELA/MAP2K6	5	3.34
GO:1904996	positive regulation of leukocyte adhesion to vascular endothelial cell	5/1116	25/18614	0.0149357	0.183678	0.164928	ITGA4/IL6/MDK/RELA/FUT4	5	3.34
GO:0071526	semaphorin-plexin signaling pathway	7/1116	44/18614	0.0149513	0.183678	0.164928	SEMA3F/SEMA3B/SEMA3C/PLXNC1/SEMA7A/ARHGDIA/SEMA6B	7	2.65
GO:0090317	negative regulation of intracellular protein transport	7/1116	44/18614	0.0149513	0.183678	0.164928	YOD1/BARD1/CD36/BAG4/LRRK2/RANGAP1/KCNE1	7	2.65
GO:1904407	positive regulation of nitric oxide metabolic process	7/1116	44/18614	0.0149513	0.183678	0.164928	PTGS2/TLR6/CD36/JAK2/TLR4/HBB/KLF2	7	2.65
GO:0080164	regulation of nitric oxide metabolic process	9/1116	65/18614	0.0150303	0.184251	0.165442	ZC3H12A/PTGS2/CX3CR1/TLR6/CD36/JAK2/TLR4/HBB/KLF2	9	2.31
GO:0120161	regulation of cold-induced thermogenesis	16/1116	147/18614	0.0151399	0.184538	0.1657	PRKAB2/PER2/CCR2/ADRB2/CD36/ACHE/HSF1/JAK2/ALDH1A1/GADD45G/TLR4/WNT10B/IL4R/KDM6B/MAP2K6/NR1H2	16	1.82
GO:0043086	negative regulation of catalytic activity	54/1116	667/18614	0.0151795	0.184538	0.1657	SFN/GADD45A/SORT1/ECM1/PTGS2/CR1/SLC8A1/CCR2/ITIH3/PARP9/DTX3L/P2RY13/SERPINI1/NFKB1/SPOCK1/SPRY4/HDAC9/HGF/SERPINE1/PCSK1N/SPRY3/CCAR2/BAG4/IL7/DEPTOR/TRIB1/PLEC/TESK1/GNAQ/HRAS/MAPK8IP1/APOA1/SPOCK2/PRDX3/PZP/LRRK2/CYP27B1/IRS2/BAG5/NEIL1/PLK1/PYDC1/HP/AOC3/SLC4A1/GALR2/SMAD7/SRC/DBNDD2/MMP9/MIDN/GADD45B/PKN1/APOE	54	1.35
GO:0098869	cellular oxidant detoxification	12/1116	99/18614	0.0152315	0.184538	0.1657	SESN2/PTGS2/DHFR/CD36/TP53INP1/HBB/CAT/PRDX3/MGST1/HBA1/HP/APOE	12	2.02
GO:1990868	response to chemokine	12/1116	99/18614	0.0152315	0.184538	0.1657	PADI2/ZC3H12A/STK39/CXCR1/CX3CR1/CCR1/CCR2/CCR5/CXCR3/CXCR5/CIB1/CCR10	12	2.02
GO:1990869	cellular response to chemokine	12/1116	99/18614	0.0152315	0.184538	0.1657	PADI2/ZC3H12A/STK39/CXCR1/CX3CR1/CCR1/CCR2/CCR5/CXCR3/CXCR5/CIB1/CCR10	12	2.02
GO:0060537	muscle tissue development	37/1116	426/18614	0.0152484	0.184538	0.1657	LMNA/CENPF/HLX/SLC8A1/FOXN2/NLN/SMAD5/EGR1/DLL1/HDAC9/SEMA3C/IFRD1/SMO/DMD/EMD/PLEC/FOXH1/MYORG/NIBAN2/ENG/MYBPC3/BCL9L/WNT10B/P2RX2/EFNB2/MRTFB/ZFPM1/SOX15/KDM6B/TCAP/RARA/SMAD7/CTDP1/CALR/HAMP/SIRT2/TGFB1	37	1.45
GO:0042476	odontogenesis	15/1116	135/18614	0.0153969	0.185939	0.166959	WLS/TUFT1/BGLAP/DLX2/ENAM/SERPINE1/SMO/PHEX/AQP3/RELT/ZNF22/JAG2/NGFR/COL1A1/SRC	15	1.85
GO:2000060	positive regulation of ubiquitin-dependent protein catabolic process	13/1116	111/18614	0.0154902	0.18667	0.167615	PLK3/DISC1/DNAJB2/UBQLN2/TRIB1/LRRK2/PLK1/SMAD7/SGTA/FZR1/RAD23A/SIRT2/NOP53	13	1.95
GO:0033273	response to vitamin	11/1116	88/18614	0.0159027	0.191236	0.171715	BGLAP/F5/PTGS2/PHEX/AQP3/CAT/CCND1/CYP27B1/RARA/COL1A1/HAMP	11	2.08
GO:0106106	cold-induced thermogenesis	16/1116	148/18614	0.0160637	0.192765	0.173087	PRKAB2/PER2/CCR2/ADRB2/CD36/ACHE/HSF1/JAK2/ALDH1A1/GADD45G/TLR4/WNT10B/IL4R/KDM6B/MAP2K6/NR1H2	16	1.8
GO:1902991	regulation of amyloid precursor protein catabolic process	8/1116	55/18614	0.0161265	0.19309	0.173379	EFNA3/EFNA1/RTN3/RELA/SP1/RTN1/APOE/RTN2	8	2.43
GO:0002921	negative regulation of humoral immune response	4/1116	17/18614	0.0163213	0.19309	0.173379	C4BPB/CR1/VSIG4/FOXJ1	4	3.92
GO:0032488	Cdc42 protein signal transduction	4/1116	17/18614	0.0163213	0.19309	0.173379	APOA1/SHTN1/RHOV/APOE	4	3.92
GO:0035729	cellular response to hepatocyte growth factor stimulus	4/1116	17/18614	0.0163213	0.19309	0.173379	HGF/RELA/LGMN/SIRT2	4	3.92
GO:0036005	response to macrophage colony-stimulating factor	4/1116	17/18614	0.0163213	0.19309	0.173379	BGLAP/TLR4/PDE2A/PDE1B	4	3.92
GO:0071468	cellular response to acidic pH	4/1116	17/18614	0.0163213	0.19309	0.173379	SCNN1D/SLC38A3/PKD1L3/KCNE1	4	3.92
GO:0032729	positive regulation of type II interferon production	10/1116	77/18614	0.0163701	0.19309	0.173379	ARID5A/CCR2/CD14/TLR7/TLR8/JAK2/TLR4/HRAS/ZFPM1/BCL3	10	2.17
GO:0031589	cell-substrate adhesion	32/1116	359/18614	0.0163724	0.19309	0.173379	EFNA1/DISC1/ITGA4/EPHB3/BST1/SPOCK1/SPRY4/TNXB/RADIL/CD36/CDK6/SERPINE1/L1CAM/JAK2/TESK1/MDK/APOA1/JAM3/SPOCK2/COL17A1/VWF/ITGA5/STRC/CIB1/MINK1/COL1A1/RAC3/SRC/SDC4/CALR/LYPD3/TIAM1	32	1.49
GO:0034446	substrate adhesion-dependent cell spreading	12/1116	100/18614	0.0163963	0.19309	0.173379	EFNA1/ITGA4/EPHB3/SPRY4/RADIL/TESK1/MDK/APOA1/CIB1/RAC3/SRC/CALR	12	2
GO:0031100	animal organ regeneration	9/1116	66/18614	0.0165073	0.193824	0.174039	IL6/HGF/EZH2/FPGS/CCND1/LCP1/PGF/PCNA/HAMP	9	2.27
GO:0045088	regulation of innate immune response	33/1116	373/18614	0.0165269	0.193824	0.174039	MNDA/CR1/RSAD2/NLRC4/PARP9/TLR1/TLR6/DDX60/OTULIN/CD14/TNIP1/CD36/TLR7/TLR8/USP27X/VSIG4/MFHAS1/LY96/SLC46A2/TLR4/FCN2/RELA/CASP1/ADAM8/OAS1/OAS3/MAP2K6/SRC/CACTIN/TGFB1/APOE/NOP53/NR1H2	33	1.48
GO:0032970	regulation of actin filament-based process	34/1116	387/18614	0.0166489	0.194753	0.174872	ARPC5/BST1/CRACD/SYNPO2/SNX9/PDGFA/FSCN1/ARHGEF5/TENM1/BAG4/STAU2/TESK1/LPAR1/HRAS/MDK/MYBPC3/SSH3/WNT11/APOA1/JAM3/EPS8/HIP1R/TMOD2/FHOD1/TAOK1/ARHGDIA/RAC3/DSC2/SIGLEC15/SDC4/PEAK3/PLEKHG2/SPTBN4/CDC42EP5	34	1.47
GO:0051354	negative regulation of oxidoreductase activity	6/1116	35/18614	0.0166745	0.194753	0.174872	NFKB1/LRRK2/CYP27B1/HP/AOC3/SLC4A1	6	2.86
GO:0002443	leukocyte mediated immunity	35/1116	401/18614	0.0167411	0.194807	0.174921	PLEKHM2/FCGR1A/CD1A/CD1B/FCGR3A/C4BPB/CR1/RSAD2/ARID5A/CX3CR1/CCR2/SPON2/GAPT/ULBP2/ULBP1/IL6/TLR8/TLR4/PTGDS/TUBB4B/GATA3/LIG4/TP53BP1/IL4R/IL21R/LAT/SUPT6H/FOXJ1/SMAD7/AZU1/CD70/TGFB1/BCL3/IL4I1/KMT5C	35	1.46
GO:0010799	regulation of peptidyl-threonine phosphorylation	7/1116	45/18614	0.0168161	0.194807	0.174921	PLK1/SPHK1/SMAD7/AZU1/S1PR2/SIRT2/TGFB1	7	2.59
GO:0062208	positive regulation of pattern recognition receptor signaling pathway	7/1116	45/18614	0.0168161	0.194807	0.174921	RSAD2/TLR1/DDX60/CD14/MFHAS1/SLC46A2/TLR4	7	2.59
GO:0070741	response to interleukin-6	7/1116	45/18614	0.0168161	0.194807	0.174921	NFKB1/IL6/JAK2/RELA/SRC/SBNO2/HAMP	7	2.59
GO:0051302	regulation of cell division	19/1116	187/18614	0.0171435	0.197994	0.177783	SFN/PLK3/TXNIP/MAP10/DLL1/PDGFA/NAP1L2/KLHL9/CAT/MDK/CDK2AP2/CXCR5/PGF/CIB1/PLK1/FSD1/SIRT2/TGFB1/AURKC	19	1.69
GO:0002312	B cell activation involved in immune response	11/1116	89/18614	0.0171957	0.197994	0.177783	CR1/GAPT/DLL1/IL6/TLR4/LIG4/TP53BP1/SUPT6H/TGFB1/BCL3/KMT5C	11	2.06
GO:2000177	regulation of neural precursor cell proliferation	11/1116	89/18614	0.0171957	0.197994	0.177783	GJC2/DISC1/CX3CR1/SMO/TOX/MDK/LRRK2/ELL3/ZNF335/WDR62/SIRT2	11	2.06

## Sheet: Supplementary Table 2
Supplementary Table 2. Gene Ontology (GO) enrichment in participants with intramuscular injection of ICV from cohort 1.
ID	Description	GeneRatio	BgRatio	pvalue	p.adjust	qvalue	geneID	Count	EnrichmentFactor
GO:0045597	positive regulation of cell differentiation	172/2151	902/18888	3.3215e-12	2.07395e-08	1.78312e-08	NBL1/MICOS10-NBL1/SFN/XKR8/FNDC5/ZC3H12A/PTCH2/DAB1/TACSTD2/CTH/AMIGO1/CSF1/CD101/HAPLN2/BCAN/CRABP2/DDR2/PTGS2/RAB7B/HLX/GJC2/DISC1/ASXL2/ADRA2B/PROC/DLX2/BMPR2/EPHA4/CAMK1/PPARG/ACVR2B/CX3CR1/CCR1/CD80/PLXNA1/GATA2/PRKCI/SKIL/ETV5/HOPX/CDS1/NFKB1/NOCT/SMAD1/SEMA5A/AP3B1/VCAN/FBN2/SMAD5/PPARGC1B/FGF18/RIPK1/GCNT2/LTA/BRD2/SPDEF/PPARD/LAMA2/CCN2/TIAM2/FAM20C/GPER1/CD36/HGF/FZD1/SRRT/SERPINE1/NAPE…	172	1.67
GO:0006954	inflammatory response	164/2151	893/18888	2.25582e-10	7.04266e-07	6.05509e-07	TNFRSF4/C1QTNF12/PTAFR/ZC3H12A/F3/CSF1/TXNIP/ECM1/TNFAIP8L2/S100A8/PBXIP1/FCER1A/FCGR3A/PTGS2/ELF3/FNDC4/NLRC4/IL1R1/PROC/TNFAIP6/STK39/CERS6/SLC11A1/IRAK2/PPARG/FBXL2/CX3CR1/XCR1/CCR1/CCR2/HYAL2/BAP1/PROK2/TNIP2/BST1/TLR1/TLR6/SLC39A8/NFKB1/MGST2/SMAD1/OTULIN/NAIP/AP3B1/MACIR/CSF1R/IRGM/TNIP1/HAVCR2/F12/RIPK1/ABCF1/LTA/PPARD/CNR1/FYN/CCR6/GPR31/GPER1/HDAC9/TPST1/ZP3/CD36/HGF/SERPINE1/NAPEPLD/SMO…	164	1.61
GO:0045321	leukocyte activation	172/2151	964/18888	8.05082e-10	1.67564e-06	1.44067e-06	TNFRSF4/TNFRSF9/PTAFR/ZC3H12A/CSF1/TNFAIP8L2/RORC/SH2D2A/FCRL3/CD1C/MNDA/FCER1A/SLAMF9/FCGR3A/HLX/APLF/CD8B/DPP4/STK39/STAT4/HSPD1/FZD7/CTLA4/SLC11A1/PLCL2/CX3CR1/CCR2/HYAL2/CD80/GATA2/TNIP2/BST1/TLR1/TLR6/CASP3/GAPT/SHLD3/AP3B1/EGR1/IRGM/HAVCR2/PRR7/IRF4/HFE/BRD2/TNFRSF21/CNR1/FYN/THEMIS/ULBP2/ULBP1/CCR6/DLL1/GPER1/HDAC9/SKAP2/ZP3/FGL2/CDK6/EZH2/SHH/CRLF2/AKAP17A/VSIG4/EFNB1/CD40LG/HMGB3/MFHAS1/…	172	1.57
GO:0010720	positive regulation of cell development	91/2151	454/18888	4.47567e-08	6.61168e-05	5.68454e-05	AMIGO1/CSF1/CD101/HAPLN2/BCAN/CRABP2/HLX/GJC2/DISC1/PROC/BMPR2/EPHA4/CX3CR1/CCR1/CD80/PLXNA1/PRKCI/SKIL/ETV5/SEMA5A/AP3B1/VCAN/PPARGC1B/RIPK1/LTA/BRD2/TIAM2/GPER1/SRRT/SMO/RHEB/SHH/CYSLTR1/GPRASP3/L1CAM/MECP2/GDI1/TOX/STAU2/TRIB1/HSF1/SHB/TRIM32/NIBAN2/EEIG1/ANAPC2/MDK/RELA/SART1/ACTN3/IL2RA/RET/ZMIZ1/SHTN1/NKX6-2/ADAM8/CD4/PLXNC1/PNP/FOS/GPR68/SPINT1/ITPKA/ELL3/SEMA7A/KLHL25/SOX8/SOCS1/IL4R/SLC7…	91	1.76
GO:0046649	lymphocyte activation	141/2151	799/18888	5.80229e-08	6.61168e-05	5.68454e-05	TNFRSF4/TNFRSF9/ZC3H12A/TNFAIP8L2/RORC/SH2D2A/FCRL3/CD1C/MNDA/SLAMF9/FCGR3A/HLX/APLF/CD8B/DPP4/STAT4/HSPD1/FZD7/CTLA4/SLC11A1/PLCL2/CCR2/CD80/TNIP2/BST1/CASP3/GAPT/SHLD3/AP3B1/EGR1/HAVCR2/PRR7/IRF4/HFE/BRD2/TNFRSF21/FYN/THEMIS/ULBP2/ULBP1/CCR6/DLL1/HDAC9/SKAP2/ZP3/FGL2/CDK6/EZH2/SHH/AKAP17A/VSIG4/EFNB1/CD40LG/HMGB3/TOX/JAK2/SHB/CTSL/SLC46A2/GSN/ABL1/MAPK8IP1/MDK/CD6/SYVN1/SART1/LRRC32/JAML/CXCR5/…	141	1.55
GO:0022603	regulation of anatomical structure morphogenesis	156/2151	907/18888	6.35331e-08	6.61168e-05	5.68454e-05	E2F2/ZC3H12A/DAB1/TACSTD2/GADD45A/F3/SARS1/AMIGO1/CSF1/ECM1/EFNA3/EFNA1/CRABP2/FASLG/VASH2/DISC1/EMILIN1/CDC42EP3/CYP1B1/ERMN/BMPR2/TMBIM1/WNT10A/EPHA4/PPARG/CX3CR1/CCR2/SEMA3F/SEMA3B/PHLDB2/PLXNA1/GATA2/PIK3CB/SKIL/EPHB3/SMAD1/SEMA5A/MYO10/ERAP1/CSF1R/FGF18/FYN/TIAM2/EZR/DLL1/PDGFA/GNA12/RALA/SEMA3C/HGF/FZD1/SERPINE1/IFRD1/SMO/SHH/CYBB/PQBP1/CYSLTR1/GPRASP3/L1CAM/MECP2/GDI1/SPRY3/ANGPT2/DLC1/ADG…	156	1.51
GO:0060284	regulation of cell development	148/2151	853/18888	8.05966e-08	7.18921e-05	6.18109e-05	SKI/ZC3H12A/DAB1/AMIGO1/CSF1/RBM15/CD101/BGLAP/HAPLN2/BCAN/CRABP2/FCRL3/RAB7B/HLX/GJC2/DISC1/PROC/TNFAIP6/DLX2/BMPR2/CTLA4/EPHA4/HES6/PER2/CX3CR1/CCR1/CCR2/SEMA3F/SEMA3B/MITF/CD80/PLXNA1/GATA2/PRKCI/SKIL/ETV5/SEMA5A/AP3B1/VCAN/PPARGC1B/IRF4/RIPK1/LTA/BRD2/TIAM2/DYNLT1/DLL1/GPER1/HDAC9/FGL2/SEMA3C/CDK6/SRRT/IFRD1/SMO/EZH2/RHEB/SHH/CYSLTR1/GPRASP3/HMGB3/L1CAM/MECP2/GDI1/ADGRA2/TOX/STAU2/HEY1/TRIB1/…	148	1.52
GO:0048871	multicellular organismal-level homeostasis	140/2151	801/18888	1.17065e-07	9.13689e-05	7.85565e-05	ERRFI1/ALPL/XKR8/BMP8A/SLC2A1/CSF1/PRKAB2/BGLAP/PTGS2/LPIN1/EPAS1/BCL2L11/STK39/CYBRD1/PLCL1/SLC11A1/PER2/PASK/PLCL2/ACVR2B/CX3CR1/CCR2/HYAL2/BAP1/GATA2/PIK3CB/SKIL/MAEA/FBXL5/PLAC8/SLC39A8/ELOVL6/SLC7A11/CASP3/ACSL1/LPCAT1/GAPT/AP3B1/ARRDC3/SMAD5/EGR1/PPARGC1B/CSF1R/IRF4/GCNT2/TMEM14C/MAK/HFE/PPARD/CNR1/LAMA2/CCN2/DLL1/MLXIPL/CD36/CDK6/ACHE/VGF/SH2B2/NAPEPLD/SMO/BPGM/ARHGEF5/EZH2/RHEB/DMD/ALAS2/…	140	1.53
GO:0001932	regulation of protein phosphorylation	157/2151	925/18888	1.37696e-07	9.55305e-05	8.21345e-05	TNFRSF18/ERRFI1/SFN/SESN2/OPRD1/CLSPN/ZC3H12A/CLDN19/PLPP3/GADD45A/BCAR3/CSF1/EFNA1/IQGAP3/DDR2/PTGS2/RGS2/GJC2/MAPRE3/SLC8A1/ADRA2B/STRADB/SLC11A1/EPHA4/TRAF3IP1/CAMK1/PPARG/GPD1L/CX3CR1/HYAL2/CD80/PARP9/PFN2/CAMK2N2/FGFR3/BST1/TLR6/CENPE/SPRY4/CSF1R/IRGM/FGF18/DUSP1/NSD1/RIPK1/TRIM27/CD109/MICAL1/FYN/SNX9/PDGFA/GPER1/MLXIPL/CD36/HGF/FZD1/PILRB/SMO/ARHGEF5/EZH2/TLR7/TLR8/SYAP1/DMD/ARAF/TSPYL2/IR…	157	1.49
GO:0042110	T cell activation	105/2151	570/18888	3.67457e-07	0.00022944	0.000197266	TNFRSF4/TNFRSF9/ZC3H12A/TNFAIP8L2/RORC/SH2D2A/CD1C/SLAMF9/HLX/CD8B/DPP4/STAT4/HSPD1/FZD7/CTLA4/SLC11A1/CCR2/CD80/CASP3/AP3B1/EGR1/HAVCR2/PRR7/IRF4/HFE/BRD2/TNFRSF21/FYN/THEMIS/CCR6/ZP3/FGL2/CDK6/SHH/VSIG4/EFNB1/CD40LG/TOX/JAK2/SHB/CTSL/SLC46A2/GSN/ABL1/MAPK8IP1/MDK/CD6/SART1/LRRC32/JAML/CRTAM/IL2RA/MAP3K8/ZEB1/ZMIZ1/LIPA/ADAM8/CD4/KLRC1/WNT1/LMBR1L/SLC7A1/HSPH1/EFNB2/TNFSF13B/PNP/JAG2/SMAD3/KLHL2…	105	1.62
GO:0002521	leukocyte differentiation	112/2151	626/18888	6.8452e-07	0.000388558	0.000334072	TNFRSF9/ZC3H12A/CSF1/CD101/RORC/BGLAP/FCRL3/HLX/TNFAIP6/STAT4/FZD7/CTLA4/PPARG/PLCL2/CCR1/CCR2/BAP1/MITF/CD80/GATA2/AP3B1/EGR1/PPARGC1B/CSF1R/PRR7/IRF4/RIPK1/BRD2/CD109/OSTM1/THEMIS/CCR6/DLL1/FAM20C/HDAC9/FGL2/CDK6/EZH2/SHH/CD40LG/HMGB3/TOX/TRIB1/HSF1/SHB/CTSL/SLC46A2/EEIG1/ABL1/IRF7/MDK/SYVN1/SART1/CRTAM/IL2RA/ZEB1/SIRT1/ZMIZ1/LIPA/ADAM8/CD4/KLRC1/WNT1/LMBR1L/PDE1B/FLT3/TNFSF13B/PNP/DHRS2/SRP54/…	112	1.57
GO:0050865	regulation of cell activation	112/2151	630/18888	9.44161e-07	0.000491278	0.000422388	TNFRSF4/TNFRSF9/ZC3H12A/TNFAIP8L2/FCRL3/MNDA/FCGR3A/DDR2/HLX/EMILIN1/APLF/DPP4/HSPD1/CTLA4/CCR2/CD80/TNIP2/BST1/TLR6/CASP3/SHLD3/AP3B1/IRGM/HAVCR2/IRF4/HFE/BRD2/TNFRSF21/CNR1/FYN/PDGFA/GPER1/ZP3/FGL2/SHH/CRLF2/VSIG4/EFNB1/CD40LG/HMGB3/FLNA/MFHAS1/TOX/PLPP6/JAK2/SHB/GNAQ/SLC46A2/ABL1/MAPK8IP1/MDK/CD6/SART1/LRRC32/CRTAM/IL2RA/MAP3K8/ZEB1/ZMIZ1/ADAM8/CD4/KLRC1/LRRK2/SLC7A1/HSPH1/EFNB2/TNFSF13B/IRS2/…	112	1.56
GO:0031344	regulation of cell projection organization	118/2151	676/18888	1.25241e-06	0.000505435	0.000434559	AGRN/DAB1/TACSTD2/AMIGO1/EFNA1/CRABP2/DDR2/RGS2/DISC1/CDC42EP3/ERMN/BMPR2/EPHA4/NEU4/CAMK1/SEMA3F/SEMA3B/CEP97/PLXNA1/PFN2/SERPINI1/PRKCI/SKIL/EPHB3/DGKG/GAK/SEMA5A/MYO10/SPOCK1/DPYSL3/TUBB2B/MAK/MYLIP/DDR1/TMEM30A/CNR1/FYN/TIAM2/EZR/FSCN1/TMEM106B/RALA/AUTS2/STYXL1/SEMA3C/FZD1/IFRD1/EZH2/PQBP1/GPRASP3/L1CAM/FLNA/GDI1/SPRY3/FGFR1/TOX/STAU2/SDC2/ARC/MAPK15/SAXO1/TESK1/LPAR1/TRIM32/NCS1/ABL1/ANAPC2…	118	1.53
GO:0034097	response to cytokine	157/2151	960/18888	1.40758e-06	0.000505435	0.000434559	TNFRSF18/TNFRSF4/TNFRSF25/PADI2/ALPL/ZC3H12A/CTH/F3/CSF1/RBM15/CD58/ECM1/MCL1/BGLAP/MNDA/SELL/FASLG/PTGS2/RAB7B/CYP1B1/IL1R1/CACNB4/STK39/STAT4/HSPD1/NRP2/SLC11A1/IRAK2/PPARG/OXSR1/CX3CR1/XCR1/CCR1/CCR2/HYAL2/FLNB/PARP9/PRKCI/SKIL/TNIP2/NFKB1/CASP3/ACSL1/OTULIN/NAIP/EGR1/SPRY4/DPYSL3/CSF1R/IRGM/DUSP1/GFPT2/RIPK1/SRSF3/TNFRSF21/AKAP12/CCR6/GPER1/SH2B2/SMIM30/CRLF2/CSF2RA/IL3RA/TIMP1/CXCR3/IRAK1/BA…	157	1.44
GO:2000147	positive regulation of cell motility	108/2151	607/18888	1.41691e-06	0.000505435	0.000434559	TNFRSF18/PTAFR/ZC3H12A/PLPP3/F3/CSF1/DDR2/PTGS2/CYP1B1/IL1R1/TNFAIP6/STK39/ITGAV/BMPR2/NRP2/EPHA4/OXSR1/CX3CR1/CCR1/CCR2/SEMA3F/SEMA3B/GATA2/PIK3CB/SEMA5A/CSF1R/FGF18/GCNT2/AKAP12/CCR6/PDGFA/GPER1/HDAC9/ZP3/SEMA3C/HGF/CFAP69/SERPINE1/LAMB1/SMO/FLNA/ADGRA2/BAG4/FGFR1/CPNE3/AGO2/FAM83H/JAK2/GLIPR2/LPAR1/TRIM32/ABL1/HRAS/MDK/VEGFB/FUT4/PDGFD/MCAM/JAM3/RET/SIRT1/TACR2/SPOCK2/SHTN1/DOCK1/ADAM8/SP1/ITG…	108	1.56
GO:0030155	regulation of cell adhesion	136/2151	807/18888	1.4408e-06	0.000505435	0.000434559	TNFRSF18/PTAFR/ZC3H12A/PLPP3/DAB1/TACSTD2/CSF1/TNFAIP8L2/EFNA1/MUC1/HLX/DISC1/EMILIN1/CYP1B1/DPP4/ITGAV/HSPD1/FZD7/CTLA4/EPHA4/CCR2/PHLDB2/CD80/PLXNA1/PIK3CB/CHRD/EPHB3/MELTF/BST1/CASP3/SEMA5A/MYO10/AP3B1/SPOCK1/SPRY4/HAVCR2/DUSP1/GCNT2/HFE/DDR1/BRD2/TNFRSF21/FYN/LAMA2/DLL1/CYTH3/ZP3/FGL2/CD36/ADAM22/CDK6/SERPINE1/LAMB1/SHH/VSIG4/EFNB1/CXCR3/CD40LG/IRAK1/FLNA/ANGPT2/DLC1/BAG4/PLEKHA2/JAK2/TESK1/S…	136	1.48
GO:0043065	positive regulation of apoptotic process	100/2151	552/18888	1.52198e-06	0.000505435	0.000434559	CASP9/ID3/ZC3H12A/GADD45A/TXNIP/MCL1/CTSS/S100A8/MNDA/FASLG/PTGS2/EMILIN1/NLRC4/CYP1B1/BCL2L11/HSPD1/CTLA4/PDCD1/PPARG/HYAL2/RYBP/SHQ1/C3orf38/PIK3CB/PRKCI/SKIL/TNFSF10/TLR6/CASP3/GZMA/PRR7/RIPK1/TRIM39/LTA/SPDEF/MTCH1/CNR1/AKAP12/GPER1/STK17A/STYXL1/RBM10/CD40LG/DLC1/CCAR2/TNFRSF10C/RNF122/TP53INP1/JAK2/CTSL/GADD45G/LPAR1/GSN/PIP5KL1/ABL1/OLFM1/PHLDA2/ADM/PRDM11/RAPSN/FOSL1/WNT11/CASP5/BACE1/AKR…	100	1.59
GO:0002694	regulation of leukocyte activation	103/2151	573/18888	1.53592e-06	0.000505435	0.000434559	TNFRSF4/TNFRSF9/ZC3H12A/TNFAIP8L2/FCRL3/MNDA/FCGR3A/HLX/APLF/DPP4/HSPD1/CTLA4/CCR2/CD80/TNIP2/BST1/TLR6/CASP3/SHLD3/AP3B1/IRGM/HAVCR2/IRF4/HFE/BRD2/TNFRSF21/CNR1/FYN/GPER1/ZP3/FGL2/SHH/CRLF2/VSIG4/EFNB1/CD40LG/HMGB3/MFHAS1/TOX/PLPP6/JAK2/SHB/SLC46A2/ABL1/MAPK8IP1/MDK/CD6/SART1/LRRC32/CRTAM/IL2RA/MAP3K8/ZEB1/ZMIZ1/ADAM8/CD4/KLRC1/LRRK2/SLC7A1/HSPH1/EFNB2/TNFSF13B/IRS2/PNP/TYRO3/TP53BP1/KLHL25/SOCS…	103	1.58
GO:0030335	positive regulation of cell migration	104/2151	580/18888	1.538e-06	0.000505435	0.000434559	TNFRSF18/PTAFR/ZC3H12A/PLPP3/F3/CSF1/DDR2/PTGS2/CYP1B1/IL1R1/TNFAIP6/STK39/ITGAV/BMPR2/NRP2/EPHA4/OXSR1/CX3CR1/CCR1/CCR2/SEMA3F/SEMA3B/GATA2/PIK3CB/SEMA5A/CSF1R/FGF18/GCNT2/AKAP12/CCR6/PDGFA/GPER1/HDAC9/ZP3/SEMA3C/HGF/SERPINE1/LAMB1/SMO/FLNA/ADGRA2/BAG4/FGFR1/CPNE3/AGO2/FAM83H/JAK2/GLIPR2/LPAR1/TRIM32/ABL1/HRAS/MDK/VEGFB/FUT4/PDGFD/MCAM/JAM3/RET/SIRT1/SHTN1/DOCK1/ADAM8/SP1/ITGA5/CMKLR1/SSH1/FGF9/…	104	1.57
GO:0120035	regulation of plasma membrane bounded cell projection organization	115/2151	659/18888	1.73331e-06	0.000541138	0.000465256	AGRN/DAB1/TACSTD2/AMIGO1/EFNA1/CRABP2/DDR2/RGS2/DISC1/CDC42EP3/BMPR2/EPHA4/NEU4/CAMK1/SEMA3F/SEMA3B/CEP97/PLXNA1/PFN2/SERPINI1/PRKCI/SKIL/EPHB3/DGKG/GAK/SEMA5A/MYO10/SPOCK1/DPYSL3/TUBB2B/MAK/MYLIP/DDR1/TMEM30A/CNR1/FYN/TIAM2/EZR/FSCN1/TMEM106B/RALA/AUTS2/STYXL1/SEMA3C/FZD1/IFRD1/EZH2/PQBP1/GPRASP3/L1CAM/FLNA/GDI1/FGFR1/TOX/STAU2/SDC2/ARC/MAPK15/SAXO1/TESK1/LPAR1/TRIM32/NCS1/ABL1/ANAPC2/HRAS/CDHR5…	115	1.53
GO:0048762	mesenchymal cell differentiation	57/2151	269/18888	2.42065e-06	0.000672946	0.000578581	EFNA1/APLF/NRP2/WNT10A/EPHA4/SEMA3F/SEMA3B/PHLDB2/USF3/SEMA5A/GCNT2/RADIL/SEMA3C/HGF/SMO/EZH2/SHH/AMER1/EFNB1/FLNA/FGFR1/HEY1/GLIPR2/AKNA/ENG/OLFM1/MDK/WNT11/PHLDB1/BCL9L/BAMBI/RET/BMPR1A/PDCD4/ADAM8/SPRED1/ELL3/SMAD3/SEMA7A/SOX8/TGFB1I1/SP6/COL1A1/LDLRAD4/SMAD7/JAG1/FAM83D/LAMA5/SEMA6B/NRTN/TGFBR3L/HPN/SPRED3/TGFB1/TRIM28/TIAM1/POFUT2	57	1.86
GO:0040017	positive regulation of locomotion	109/2151	621/18888	2.44433e-06	0.000672946	0.000578581	TNFRSF18/PTAFR/ZC3H12A/PLPP3/F3/CSF1/DDR2/PTGS2/CYP1B1/IL1R1/TNFAIP6/STK39/ITGAV/BMPR2/NRP2/EPHA4/OXSR1/CX3CR1/CCR1/CCR2/SEMA3F/SEMA3B/GATA2/PIK3CB/SEMA5A/CSF1R/FGF18/GCNT2/AKAP12/CCR6/PDGFA/GPER1/HDAC9/ZP3/SEMA3C/HGF/CFAP69/SERPINE1/LAMB1/SMO/FLNA/ADGRA2/BAG4/FGFR1/CPNE3/AGO2/FAM83H/JAK2/GLIPR2/LPAR1/TRIM32/ABL1/HRAS/MDK/VEGFB/FUT4/PDGFD/MCAM/JAM3/RET/SIRT1/TACR2/SPOCK2/SHTN1/DOCK1/ADAM8/SP1/ITG…	109	1.54
GO:0050776	regulation of immune response	151/2151	925/18888	2.50004e-06	0.000672946	0.000578581	PTAFR/ZC3H12A/EIF2B3/ECM1/CTSS/S100A8/FCRL3/CD1A/CD1C/CD1B/CD1E/MNDA/FCER1A/FCGR3A/RAB7B/C4BPB/HLX/NLRC4/APLF/CD8B/ARID5A/IL1R1/CD8B2/CACNB4/HSPD1/CTLA4/SLC11A1/PDCD1/IRAK2/PPARG/PLCL2/FBXL2/CCR2/CD80/PARP9/KLHL6/TNIP2/TLR1/TLR6/NFKB1/DDX60/OTULIN/SHLD3/NAIP/AP3B1/ERAP1/IRGM/TNIP1/HAVCR2/IRF4/SERPINB9/HFE/TRIM27/LTA/BRD2/TNFRSF21/CNR1/FYN/THEMIS/ULBP2/ULBP1/RAET1L/EZR/GPR31/ZP3/FGL2/CD36/SH2B2/SM…	151	1.43
GO:2000630	positive regulation of miRNA metabolic process	22/2151	67/18888	2.5866e-06	0.000672946	0.000578581	ZC3H12A/PPARG/GNL3/GATA2/NFKB1/SMAD1/EGR1/HRAS/RELA/FOSL1/ZSWIM8/BMPR1A/KLF5/FOS/SMAD3/MRTFB/SREBF1/NGFR/NOTCH3/TGFB1/NR1H2/SREBF2	22	2.88
GO:0043068	positive regulation of programmed cell death	102/2151	574/18888	2.93262e-06	0.000732452	0.000629742	CASP9/ID3/ZC3H12A/GADD45A/TXNIP/MCL1/CTSS/S100A8/MNDA/FASLG/PTGS2/EMILIN1/NLRC4/CYP1B1/BCL2L11/HSPD1/CTLA4/PDCD1/PPARG/HYAL2/RYBP/SHQ1/C3orf38/PIK3CB/PRKCI/SKIL/TNFSF10/TLR6/CASP3/GZMA/PRR7/RIPK1/TRIM39/LTA/SPDEF/MTCH1/CNR1/AKAP12/GPER1/STK17A/STYXL1/RBM10/CD40LG/DLC1/CCAR2/TNFRSF10C/RNF122/TP53INP1/JAK2/CTSL/GADD45G/LPAR1/GSN/PIP5KL1/ABL1/OLFM1/PHLDA2/ADM/HTATIP2/PRDM11/RAPSN/FOSL1/WNT11/CASP5/B…	102	1.56
GO:0045785	positive regulation of cell adhesion	89/2151	485/18888	3.31674e-06	0.000788011	0.00067751	TNFRSF18/PTAFR/PLPP3/CSF1/HLX/DISC1/EMILIN1/DPP4/ITGAV/HSPD1/EPHA4/CCR2/CD80/CHRD/MYO10/AP3B1/HAVCR2/GCNT2/BRD2/FYN/LAMA2/CYTH3/ZP3/CD36/CDK6/LAMB1/SHH/EFNB1/CD40LG/IRAK1/FLNA/BAG4/PLEKHA2/JAK2/TESK1/SHB/ABL1/MDK/CD6/RELA/SART1/FUT4/APOA1/IL2RA/MAP3K8/RET/SPOCK2/ZMIZ1/DOCK1/ADAM8/CD4/ITGA5/MIP/SLC7A1/HSPH1/EFNB2/TNFSF13B/PNP/SMAD3/KLHL25/CIB1/SOCS1/IL4R/STX4/ZFHX3/CCL2/RARA/CCR7/RAC3/SMAD7/SIRPB1…	89	1.61
GO:0030036	actin cytoskeleton organization	123/2151	726/18888	3.52033e-06	0.000788011	0.00067751	ESPN/MARCKSL1/CAP1/CLDN19/TACSTD2/CNN3/IQGAP3/INSRR/ARPC5/ACTA1/CDC42EP3/ERMN/CATIP/FLNB/PHLDB2/PFN2/PRKCI/BST1/RAP1GDS1/ARFIP1/SEMA5A/DPYSL3/PPARGC1B/CSF1R/PDLIM7/TRIM27/MICAL1/CCN2/PHACTR2/SNX9/EZR/PDGFA/MICALL2/FSCN1/RALA/AUTS2/ELN/SH2B2/LMOD2/FSCN3/ARHGEF5/DIAPH2/FLNA/DLC1/BAG4/STAU2/PLEC/JAK2/TESK1/TMOD1/LPAR1/TRIM32/MEGF9/GSN/SPTAN1/ABL1/HRAS/BRSK2/TNNT3/MICAL2/MYBPC3/CDC42BPG/ACTN3/SSH3/WN…	123	1.49
GO:0098657	import into cell	152/2151	938/18888	3.53368e-06	0.000788011	0.00067751	SLC2A5/XKR8/FABP3/HPCA/CAP1/PPT1/SLC2A1/SORT1/RGS2/RAB7B/C4BPB/SLC5A6/SLC8A1/SLC1A4/NEURL3/CD302/DPP4/ITGAV/SLC11A1/DGKD/PER2/CCR2/SLC38A3/SLC12A8/GATA2/PIK3CB/ATP1B3/GAK/SLC39A8/SLC7A11/ACSL1/SLC6A3/MARCHF3/SLC36A1/PDLIM7/HFE/FYN/SNX9/SYNJ2/EZR/DLL1/SLC29A4/RALA/STX1A/CD36/ACHE/SERPINE1/AP1S1/SHH/REPS2/CACNA1F/UBQLN2/DPYSL2/ADGRB1/ARC/CTSL/ABCA1/LPAR1/SLC46A2/FKBP15/GSN/USP20/ABL1/FCN2/HRAS/DRD4…	152	1.42
GO:0061061	muscle structure development	120/2151	708/18888	4.53367e-06	0.000927276	0.000797247	SKI/ID3/XKR8/CTH/ACADM/SORT1/PTGFRN/LMNA/RGS2/CENPF/HLX/ACTA1/SLC8A1/EPAS1/FOXN2/CACNB4/FZD7/BMPR2/PLEKHM3/CAMK1/FLNB/FGFRL1/HOPX/SMAD1/CASP3/BASP1/NLN/PTCD2/EGR1/SRA1/PDLIM7/PPARD/LAMA2/DLL1/GPER1/HDAC9/ELN/FZD1/LAMB1/IFRD1/LMOD2/SMO/EZH2/SHH/DMD/ITGB1BP2/MBNL3/MECP2/EMD/MSC/HEY1/ADGRB1/PLEC/FOXH1/MYORG/NINJ1/TMOD1/TRIM32/NIBAN2/ENG/TNNT3/ADM/MYBPC3/EHD1/ACTN3/BCL9L/USP2/ZEB1/SIRT1/BMPR1A/PDCD4/…	120	1.49
GO:0051960	regulation of nervous system development	86/2151	468/18888	4.564e-06	0.000927276	0.000797247	AGRN/SKI/DAB1/AMIGO1/HAPLN2/BCAN/CRABP2/GJC2/DISC1/LPIN1/DLX2/BMPR2/EPHA4/HES6/PER2/CX3CR1/SEMA3F/SEMA3B/PLXNA1/GATA2/PRKCI/SKIL/EPHB3/ETV5/TPPP/SEMA5A/VCAN/LTA/TNFRSF21/FIG4/TIAM2/DYNLT1/DLL1/GPER1/SEMA3C/SRRT/IFRD1/SMO/EZH2/RHEB/SHH/CYSLTR1/GPRASP3/SLITRK4/L1CAM/MECP2/GDI1/STAU2/HEY1/TG/ADGRB1/LINGO2/TRIM32/ANAPC2/MDK/RELA/BMPR1A/SHTN1/NKX6-2/LRTM2/PLXNC1/ULK1/SPINT1/ITPKA/ELL3/SEMA7A/RGMA/SOX8…	86	1.61
GO:0050867	positive regulation of cell activation	73/2151	380/18888	4.77186e-06	0.000927276	0.000797247	TNFRSF4/FCRL3/FCGR3A/DDR2/HLX/DPP4/HSPD1/CCR2/CD80/TNIP2/BST1/TLR6/SHLD3/AP3B1/IRGM/HAVCR2/BRD2/FYN/ZP3/SHH/CRLF2/EFNB1/CD40LG/FLNA/TOX/PLPP6/JAK2/SHB/ABL1/MDK/CD6/SART1/IL2RA/MAP3K8/ZMIZ1/ADAM8/CD4/LRRK2/SLC7A1/HSPH1/EFNB2/TNFSF13B/IRS2/PNP/TP53BP1/KLHL25/SOCS1/IL4R/SOX15/CCL2/RARA/CCR7/CD226/SIRPB1/SIRPG/SRC/ZNF335/AP3D1/EBI3/CD70/TNFSF14/CD209/BRD4/HAMP/NFKBID/AXL/TGFB1/NECTIN2/IL4I1/LILRA2/KM…	73	1.69
GO:0035239	tube morphogenesis	154/2151	958/18888	4.82324e-06	0.000927276	0.000797247	SKI/E2F2/COL8A2/ZC3H12A/TACSTD2/GADD45A/F3/SARS1/CSF1/RBM15/ECM1/EFNA3/EFNA1/SH2D2A/FASLG/PTGS2/VASH2/HLX/EMILIN1/CYP1B1/EPAS1/ADRA2B/BCL2L11/BBS5/ITGAV/NRP2/EPHA4/PPARG/ACVR2B/CX3CR1/CCR2/PROK2/GATA2/PIK3CB/EPHB3/SMAD1/CASP3/SEMA5A/OTULIN/FOXD1/ERAP1/CSF1R/FGF18/DDR1/BRD2/CCN2/MTHFD1L/DLL1/PDGFA/HDAC9/RALA/FZD1/SERPINE1/SMO/SHH/CYBB/MED12/CXCR3/CYSLTR1/MECP2/FLNA/ANGPT2/DLC1/ADGRA2/FGFR1/HEY1/AG…	154	1.41
GO:2000628	regulation of miRNA metabolic process	26/2151	90/18888	4.97199e-06	0.000927276	0.000797247	ZC3H12A/PPARG/GNL3/GATA2/NFKB1/SMAD1/EGR1/PPARD/HRAS/RELA/FOSL1/ZSWIM8/BMPR1A/KLF5/FOS/SMAD3/MRTFB/NFATC3/SREBF1/RARA/NGFR/GATA6/NOTCH3/TGFB1/NR1H2/SREBF2	26	2.54
GO:0042692	muscle cell differentiation	80/2151	428/18888	5.04923e-06	0.000927276	0.000797247	SKI/CTH/ACADM/SORT1/PTGFRN/LMNA/RGS2/ACTA1/SLC8A1/CACNB4/FZD7/BMPR2/CAMK1/HOPX/SMAD1/CASP3/NLN/PTCD2/LAMA2/DLL1/GPER1/HDAC9/LAMB1/IFRD1/LMOD2/SMO/EZH2/SHH/DMD/MECP2/HEY1/ADGRB1/PLEC/MYORG/NINJ1/TMOD1/TRIM32/NIBAN2/ENG/TNNT3/ADM/MYBPC3/EHD1/ACTN3/ZEB1/SIRT1/BMPR1A/PDCD4/DOCK1/WNT1/TMEM119/P2RX2/FGF9/KLF5/EFNB2/ASB2/TMOD2/MRTFB/IL4R/TRIM72/NFATC3/KDM6B/SUPT6H/TCAP/RARA/HDAC5/SPAG9/GATA6/ALPK2/NFATC…	80	1.64
GO:0032496	response to lipopolysaccharide	68/2151	348/18888	5.50071e-06	0.000981326	0.000843717	CASP9/ALPL/PTAFR/ZC3H12A/S100A8/FASLG/PTGS2/CMPK2/ARID5A/SLC11A1/IRAK2/CX3CR1/CD80/TNIP2/NFKB1/NOCT/MGST2/CASP3/IRGM/TNIP1/HAVCR2/LTA/CNR1/AKAP12/CD36/SERPINE1/IRAK1/TRIB1/HSF1/JAK2/ABCA1/ABL1/TRIM5/ADM/CTR9/CD6/RELA/CASP1/MRC1/MAPK8/NFKB2/PDCD4/PRDX3/CYP27B1/PTGER2/FOS/SLC7A5/MAP2K3/CCL2/CSF3/RARA/CCR7/HDAC5/SRC/MMP9/CD40/SBNO2/CACTIN/MAP2K7/ACP5/PTGER1/UPF1/NFKBIB/PAF1/AXL/CARD8/LILRA2/COL6A1	68	1.72
GO:0002237	response to molecule of bacterial origin	71/2151	369/18888	6.04789e-06	0.00104897	0.000901879	CASP9/ALPL/PTAFR/ZC3H12A/S100A8/FASLG/PTGS2/CMPK2/ARID5A/SLC11A1/IRAK2/CX3CR1/CD80/TNIP2/TLR1/TLR6/NFKB1/NOCT/MGST2/CASP3/IRGM/TNIP1/HAVCR2/LTA/CNR1/AKAP12/GPR31/CD36/SERPINE1/IRAK1/TRIB1/HSF1/JAK2/ABCA1/ABL1/TRIM5/ADM/CTR9/CD6/RELA/CASP1/MRC1/MAPK8/NFKB2/PDCD4/PRDX3/CYP27B1/PTGER2/FOS/SLC7A5/MAP2K3/CCL2/CSF3/RARA/CCR7/HDAC5/SRC/MMP9/CD40/SBNO2/CACTIN/MAP2K7/ACP5/PTGER1/UPF1/NFKBIB/PAF1/AXL/CARD8…	71	1.69
GO:0043085	positive regulation of catalytic activity	143/2151	881/18888	6.31365e-06	0.00106547	0.000916063	AGRN/CASP9/CLSPN/CAP1/EVI5/BCAR3/F3/CSF1/CTSS/S100A8/EFNA3/EFNA1/INSRR/FCRL3/DDR2/FASLG/RGS16/RGL1/PSEN2/MAPRE3/NLRC4/RASGRP3/ADRA2B/HSPD1/STRADB/SLC11A1/EPHA4/SETMAR/CAMK1/PPARG/TNFSF10/FGFR3/TLR6/CENPE/NAF1/ATPSCKMT/DHFR/XRCC4/ARRDC3/CSF1R/IRGM/FGF18/PRR7/DDR1/MTCH1/FYN/TIAM2/SNX9/PDGFA/GPER1/GNA12/POR/PILRB/ARHGEF5/EZH2/AGAP3/SYAP1/IRAK1/DLC1/FGFR1/MAPK15/JAK2/TOPORS/GNAQ/CTSL/LPAR1/TNFSF15/GS…	143	1.43
GO:0010975	regulation of neuron projection development	84/2151	460/18888	7.5301e-06	0.00123731	0.00106381	DAB1/AMIGO1/EFNA1/CRABP2/DDR2/RGS2/DISC1/BMPR2/EPHA4/NEU4/CAMK1/SEMA3F/SEMA3B/PLXNA1/SERPINI1/PRKCI/SKIL/EPHB3/DGKG/GAK/SEMA5A/SPOCK1/DPYSL3/TUBB2B/MYLIP/DDR1/TMEM30A/CNR1/FYN/TIAM2/TMEM106B/STYXL1/SEMA3C/FZD1/IFRD1/EZH2/PQBP1/GPRASP3/L1CAM/FLNA/GDI1/FGFR1/TOX/STAU2/SDC2/ARC/LPAR1/NCS1/ABL1/ANAPC2/BRSK2/MDK/EHD1/FEZ1/RET/SHTN1/LRRK2/PLXNC1/ULK1/EFNB2/BAG5/ITPKA/NEDD4/SEMA7A/PTPN9/CIB1/RGMA/NDRG4/…	84	1.6
GO:0010976	positive regulation of neuron projection development	38/2151	161/18888	8.70685e-06	0.00139399	0.00119851	AMIGO1/DDR2/RGS2/DISC1/CAMK1/SERPINI1/PRKCI/DPYSL3/TUBB2B/DDR1/TMEM30A/CNR1/FYN/TMEM106B/STYXL1/FZD1/EZH2/GPRASP3/FLNA/FGFR1/TOX/STAU2/ABL1/MDK/EHD1/FEZ1/RET/ITPKA/RGMA/NDRG4/SCARF1/PAFAH1B1/ATP1B2/BAIAP2/SF3A2/SCN1B/APOE/TIAM1	38	2.07
GO:0050920	regulation of chemotaxis	49/2151	229/18888	9.07381e-06	0.00141642	0.0012178	PADI2/NBL1/MICOS10-NBL1/F3/CSF1/TNFAIP6/DPP4/STK39/BMPR2/OXSR1/CX3CR1/CCR1/CCR2/SEMA3F/SEMA3B/BST1/SEMA5A/CSF1R/FGF18/DUSP1/TUBB2B/CCR6/SEMA3C/SERPINE1/ANGPT2/ADGRA2/FGFR1/LPAR1/MDK/VEGFB/PDGFD/JAM3/CMKLR1/SLC8B1/EFNB2/PGF/LGMN/SMAD3/SEMA7A/STX4/CCL2/CCL7/CCR7/AZU1/SEMA6B/TNFSF14/CALR/TGFB1/TIAM1	49	1.88
GO:0001525	angiogenesis	107/2151	625/18888	9.48256e-06	0.00142151	0.00122217	E2F2/COL8A2/ZC3H12A/GADD45A/F3/SARS1/RBM15/ECM1/EFNA3/EFNA1/SH2D2A/FASLG/PTGS2/VASH2/EMILIN1/CYP1B1/EPAS1/ADRA2B/ITGAV/NRP2/PPARG/CX3CR1/CCR2/PROK2/GATA2/PIK3CB/EPHB3/SMAD1/SEMA5A/OTULIN/ERAP1/FGF18/CCN2/DLL1/PDGFA/HDAC9/SERPINE1/SHH/CYBB/CXCR3/CYSLTR1/MECP2/FLNA/ANGPT2/ADGRA2/FGFR1/HEY1/AGO2/ADGRB1/SHB/NINJ1/COL27A1/NIBAN2/ENG/ABL1/EGFL7/ADM/HTATIP2/TSPAN18/MDK/VEGFB/RELA/AMOTL1/MCAM/JAM3/SIRT1/…	107	1.5
GO:0000165	MAPK cascade	127/2151	770/18888	9.5617e-06	0.00142151	0.00122217	STK40/ZC3H12A/GADD45A/BCAR3/EFNA1/IQGAP3/FCRL3/RGS2/PTPN7/EMILIN1/RASGRP3/ADRA2B/STK39/ITGAV/STRADB/FZD7/EPHA4/PPARG/CCR1/HYAL2/PIK3CB/FGFR3/TLR6/RAP1GDS1/NFKB1/SMAD1/NAIP/SPRY4/CSF1R/TNIP1/HAVCR2/FGF18/DUSP1/RIPK1/GCNT2/CCN2/AKAP12/EZR/PDGFA/GPER1/CD36/HGF/MDFIC/ARHGEF5/EZH2/TLR7/ARAF/RPS6KA6/ARHGEF6/IRAK1/SPRY3/MFHAS1/DUSP4/FGFR1/TRIB1/MAPK15/HSF1/JAK2/GLIPR2/GADD45G/LPAR1/ABL1/NLRP6/HRAS/DRD4/…	127	1.45
GO:0001816	cytokine production	142/2151	881/18888	9.8752e-06	0.00143397	0.00123289	ZBTB17/PTAFR/ZC3H12A/MCOLN2/F3/SARS1/CD58/SLAMF9/FCGR3A/UAP1/ZBTB37/PTGS2/RAB7B/NLRC4/CYP1B1/ANXA4/ARID5A/IL1R1/ITGAV/HSPD1/SLC11A1/TRAF3IP1/CX3CR1/CCR2/HYAL2/BAP1/CD80/TLR1/TLR6/NFKB1/CASP3/NAIP/MACIR/EGR1/CSF1R/IRGM/HAVCR2/IRF4/RIPK1/HFE/TRIM27/LTA/TNFRSF21/AKAP12/EZR/DLL1/HDAC9/ZP3/CD36/HGF/SERPINE1/HILPDA/EZH2/CRLF2/TLR7/TLR8/CYBB/PQBP1/VSIG4/ZBTB33/CD40LG/EOLA1/IRAK1/FGFR1/JAK2/ORM1/ORM2/TRI…	142	1.42
GO:0051249	regulation of lymphocyte activation	90/2151	506/18888	1.06748e-05	0.00151486	0.00130243	TNFRSF4/TNFRSF9/ZC3H12A/TNFAIP8L2/FCRL3/MNDA/FCGR3A/HLX/APLF/DPP4/HSPD1/CTLA4/CCR2/CD80/TNIP2/BST1/CASP3/SHLD3/AP3B1/HAVCR2/IRF4/HFE/BRD2/TNFRSF21/FYN/ZP3/FGL2/SHH/VSIG4/EFNB1/CD40LG/HMGB3/TOX/JAK2/SHB/SLC46A2/ABL1/MAPK8IP1/MDK/CD6/SART1/LRRC32/CRTAM/IL2RA/MAP3K8/ZEB1/ZMIZ1/ADAM8/CD4/KLRC1/SLC7A1/HSPH1/EFNB2/TNFSF13B/IRS2/PNP/TYRO3/TP53BP1/KLHL25/SOCS1/IL4R/LAT/SUPT6H/CCL2/RARA/CCR7/FOXJ1/SMAD7/S…	90	1.56
GO:0002696	positive regulation of leukocyte activation	69/2151	362/18888	1.12899e-05	0.00156653	0.00134686	TNFRSF4/FCRL3/FCGR3A/HLX/DPP4/HSPD1/CCR2/CD80/TNIP2/BST1/TLR6/SHLD3/AP3B1/IRGM/HAVCR2/BRD2/FYN/ZP3/SHH/CRLF2/EFNB1/CD40LG/TOX/PLPP6/JAK2/SHB/ABL1/MDK/CD6/SART1/IL2RA/MAP3K8/ZMIZ1/ADAM8/CD4/LRRK2/SLC7A1/HSPH1/EFNB2/TNFSF13B/IRS2/PNP/TP53BP1/KLHL25/SOCS1/IL4R/CCL2/RARA/CCR7/CD226/SIRPB1/SIRPG/SRC/ZNF335/AP3D1/EBI3/CD70/TNFSF14/CD209/BRD4/HAMP/NFKBID/AXL/TGFB1/NECTIN2/IL4I1/KMT5C/RUNX1/ICOSLG	69	1.67
GO:0033993	response to lipid	148/2151	929/18888	1.20452e-05	0.00159873	0.00137454	ERRFI1/CASP9/PADI2/ALPL/ID3/PTAFR/ZC3H12A/NASP/TXNIP/RORC/S100A8/BGLAP/FASLG/PTGS2/ACTA1/CMPK2/ADCY3/CYP1B1/ARID5A/BCL2L11/STK39/TFPI/FZD7/SLC11A1/OGG1/IRAK2/PPARG/GLB1/CX3CR1/CD80/GATA2/TNIP2/NFKB1/NOCT/MGST2/NR3C2/CASP3/ACSL1/PPARGC1B/IRGM/GPX3/TNIP1/HAVCR2/LTA/PPARD/PAQR8/BCKDHB/CNR1/SGK1/AKAP12/GPER1/CD36/SERPINE1/SMO/TBXAS1/EZH2/CYBB/IRAK1/MECP2/SLC10A3/GNRH1/TRIB1/HSF1/FOXH1/JAK2/MTAP/AQP3/…	148	1.4
GO:0045862	positive regulation of proteolysis	65/2151	336/18888	1.229e-05	0.00159873	0.00137454	CASP9/PLK3/F3/CTSS/S100A8/EFNA3/EFNA1/FASLG/DISC1/NLRC4/ASTL/HSPD1/DNAJB2/EPHA4/PPARG/TNFSF10/MAGEF1/MELTF/NKD2/F12/PRR7/MTCH1/FYN/SNX9/GPER1/UBQLN2/DLC1/TRIB1/JAK2/PABIR1/CTSL/TNFSF15/TRIM32/GSN/CASP1/SIRT1/ADAM8/LRRK2/HIP1R/LGMN/BCL2L10/SMAD3/FURIN/RGMA/PLK1/TGFB1I1/ATP2A3/OSBPL7/NGFR/CSNK1D/SMAD7/TRIB3/SRC/TMEM259/SGTA/FZR1/ANGPTL8/RAD23A/HPN/SIRT2/APOE/BBC3/NOP53/CARD8/NLRP12	65	1.7
GO:0060485	mesenchyme development	65/2151	336/18888	1.229e-05	0.00159873	0.00137454	EFNA1/ACTA1/APLF/BMPR2/NRP2/WNT10A/EPHA4/SEMA3F/SEMA3B/PHLDB2/USF3/SEMA5A/BASP1/FOXD1/GCNT2/RADIL/SEMA3C/HGF/SMO/EZH2/SHH/AMER1/EFNB1/FLNA/FGFR1/HEY1/FOXH1/GLIPR2/AKNA/ENG/OLFM1/MDK/WNT11/PHLDB1/BCL9L/BAMBI/RET/BMPR1A/PDCD4/ADAM8/FGF9/SPRED1/ELL3/SMAD3/SEMA7A/SOX8/NOMO3/TGFB1I1/SP6/COL1A1/LDLRAD4/SMAD7/JAG1/FAM83D/LAMA5/AMH/SEMA6B/NRTN/TGFBR3L/HPN/SPRED3/TGFB1/TRIM28/TIAM1/POFUT2	65	1.7
GO:0007015	actin filament organization	84/2151	467/18888	1.35544e-05	0.00172722	0.00148502	ESPN/MARCKSL1/CAP1/TACSTD2/CNN3/IQGAP3/ARPC5/ACTA1/CDC42EP3/ERMN/CATIP/PHLDB2/PFN2/PRKCI/ARFIP1/SEMA5A/DPYSL3/PPARGC1B/TRIM27/MICAL1/CCN2/SNX9/EZR/MICALL2/FSCN1/ELN/LMOD2/FSCN3/ARHGEF5/DIAPH2/FLNA/DLC1/BAG4/PLEC/JAK2/TESK1/TMOD1/LPAR1/MEGF9/GSN/SPTAN1/ABL1/MICAL2/SSH3/WNT11/APOA1/ESAM/SHTN1/EPS8/RND1/SSH1/MYO1H/RHOF/HIP1R/RFLNA/ZNF664-RFLNA/ANG/GPR65/RHOV/TMOD2/SMAD3/ARPIN/RHOT2/MSRB1/CORO7/FHOD1…	84	1.58
GO:0050769	positive regulation of neurogenesis	51/2151	246/18888	1.51591e-05	0.00189307	0.00162761	AMIGO1/HAPLN2/BCAN/CRABP2/GJC2/DISC1/BMPR2/EPHA4/CX3CR1/PLXNA1/PRKCI/SKIL/ETV5/SEMA5A/VCAN/LTA/TIAM2/GPER1/SRRT/SMO/RHEB/SHH/CYSLTR1/GPRASP3/L1CAM/MECP2/GDI1/STAU2/TRIM32/ANAPC2/MDK/RELA/SHTN1/NKX6-2/PLXNC1/SPINT1/ITPKA/ELL3/SEMA7A/SOX8/SLC7A5/PAFAH1B1/FXR2/BAIAP2/TGM2/ZNF335/WDR62/NUMBL/TGFB1/SHANK3/TIAM1	51	1.82
GO:0009991	response to extracellular stimulus	91/2151	519/18888	1.70232e-05	0.00203865	0.00175277	ALPL/SESN2/YARS1/ZC3H12A/BMP8A/SLC2A1/ACADM/SLC16A1/PRKAB2/BGLAP/F5/PTGS2/ACTA1/CYP1B1/STK39/BMPR2/OGG1/PPARG/UCN2/SLC38A3/NOCT/ACSL1/SIRT5/HFE/LTA/PPARD/BCKDHB/CNR1/UPP1/MLXIPL/VGF/BMT2/RHEB/CYBB/PLEC/HSF1/GPT/AQP3/ABCA1/SCT/ADM/CAT/SLC1A2/SIPA1/RELA/FOSL1/WNT11/CBL/AKR1C3/ZEB1/MAPK8/SIRT1/LIPA/A2M/GABARAPL1/LRRK2/VDR/SP1/CYP27B1/GCN1/ULK1/FOS/RIPOR1/MEAK7/SLC7A5/MYBBP1A/SREBF1/ULK2/RARA/HCRT/CO…	91	1.54
GO:0001817	regulation of cytokine production	139/2151	868/18888	1.70877e-05	0.00203865	0.00175277	ZBTB17/PTAFR/ZC3H12A/MCOLN2/F3/SARS1/CD58/FCGR3A/UAP1/ZBTB37/PTGS2/RAB7B/NLRC4/CYP1B1/ANXA4/ARID5A/IL1R1/ITGAV/HSPD1/SLC11A1/TRAF3IP1/CX3CR1/CCR2/HYAL2/BAP1/CD80/TLR1/TLR6/NFKB1/CASP3/NAIP/MACIR/EGR1/CSF1R/IRGM/HAVCR2/IRF4/RIPK1/HFE/TRIM27/LTA/TNFRSF21/AKAP12/EZR/DLL1/HDAC9/ZP3/CD36/HGF/SERPINE1/HILPDA/EZH2/CRLF2/TLR7/TLR8/CYBB/PQBP1/VSIG4/ZBTB33/CD40LG/EOLA1/IRAK1/FGFR1/JAK2/ORM1/ORM2/TRIM32/ZBT…	139	1.41
GO:1903131	mononuclear cell differentiation	86/2151	484/18888	1.73043e-05	0.00203865	0.00175277	TNFRSF9/ZC3H12A/CSF1/RORC/FCRL3/HLX/STAT4/FZD7/CTLA4/PPARG/PLCL2/CCR2/CD80/AP3B1/EGR1/CSF1R/PRR7/IRF4/BRD2/THEMIS/CCR6/DLL1/HDAC9/FGL2/CDK6/EZH2/SHH/CD40LG/HMGB3/TOX/SHB/CTSL/SLC46A2/ABL1/IRF7/MDK/SYVN1/SART1/CRTAM/IL2RA/ZEB1/ZMIZ1/LIPA/ADAM8/CD4/KLRC1/WNT1/LMBR1L/PDE1B/FLT3/TNFSF13B/PNP/DHRS2/FOS/GPR68/JAG2/TYRO3/KLHL25/SOCS1/IL4R/ARMC5/ADGRG3/NFATC3/ZFPM1/RARA/CCR7/HDAC5/KAT7/FOXJ1/JMJD6/FASN/S…	86	1.56
GO:1902893	regulation of miRNA transcription	22/2151	75/18888	1.99695e-05	0.00224602	0.00193106	PPARG/GNL3/GATA2/SMAD1/EGR1/PPARD/RELA/FOSL1/BMPR1A/KLF5/FOS/SMAD3/MRTFB/NFATC3/SREBF1/RARA/NGFR/GATA6/NOTCH3/TGFB1/NR1H2/SREBF2	22	2.58
GO:0001944	vasculature development	135/2151	841/18888	2.0047e-05	0.00224602	0.00193106	ERRFI1/E2F2/COL8A2/ZC3H12A/PLPP3/GADD45A/CTH/F3/SARS1/RBM15/ECM1/EFNA3/EFNA1/SH2D2A/FASLG/PTGS2/VASH2/EMILIN1/CYP1B1/EPAS1/ADRA2B/ITGAV/BMPR2/NRP2/PPARG/ACVR2B/CX3CR1/CCR2/PROK2/GATA2/PIK3CB/EPHB3/SMAD1/SEMA5A/OTULIN/ERAP1/EGR1/FGF18/CCN2/DLL1/PDGFA/GPER1/HDAC9/SEMA3C/SERPINE1/SMO/SHH/CYBB/CXCR3/CYSLTR1/MECP2/FLNA/ANGPT2/ADGRA2/FGFR1/HEY1/AGO2/ADGRB1/FOXH1/SHB/NINJ1/COL27A1/NIBAN2/ENG/ABL1/EGFL7/…	135	1.41
GO:0001819	positive regulation of cytokine production	88/2151	500/18888	2.01436e-05	0.00224602	0.00193106	PTAFR/MCOLN2/F3/CD58/FCGR3A/UAP1/PTGS2/RAB7B/NLRC4/CYP1B1/ARID5A/IL1R1/HSPD1/SLC11A1/CCR2/HYAL2/CD80/TLR1/TLR6/NAIP/EGR1/CSF1R/HAVCR2/IRF4/RIPK1/TRIM27/LTA/AKAP12/ZP3/CD36/HGF/SERPINE1/HILPDA/CRLF2/TLR7/TLR8/CYBB/PQBP1/CD40LG/IRAK1/JAK2/ORM1/ORM2/TRIM32/ABL1/HRAS/IRF7/MDK/PRG2/CD6/RELA/WNT11/CASP1/CRTAM/SIRT1/BMPR1A/ADAM8/CD4/CLEC6A/LRRK2/OAS1/OAS3/OAS2/PNP/SMAD3/SEMA7A/IL4R/SLC7A5/ZFPM1/MIR324/R…	88	1.55
GO:0010586	miRNA metabolic process	28/2151	108/18888	2.09156e-05	0.00229117	0.00196989	ZC3H12A/PPARG/GNL3/GATA2/NFKB1/SMAD1/EGR1/PPARD/AGO2/HRAS/RELA/FOSL1/ZSWIM8/BMPR1A/KLF5/FOS/OIP5-AS1/SMAD3/MRTFB/NFATC3/SREBF1/RARA/NGFR/GATA6/NOTCH3/TGFB1/NR1H2/SREBF2	28	2.28
GO:0140747	regulation of ncRNA transcription	26/2151	97/18888	2.17146e-05	0.00233769	0.00200988	PPARG/GNL3/GATA2/SMAD1/EGR1/PPARD/MYBL1/IPPK/RELA/FOSL1/BMPR1A/MARS1/KLF5/FOS/SMAD3/MRTFB/NFATC3/SREBF1/RARA/NGFR/GATA6/NOTCH3/TGFB1/NOP53/NR1H2/SREBF2	26	2.35
GO:0071345	cellular response to cytokine stimulus	138/2151	865/18888	2.21254e-05	0.00234154	0.00201319	TNFRSF18/TNFRSF4/TNFRSF25/PADI2/ZC3H12A/CTH/F3/CSF1/RBM15/CD58/ECM1/MNDA/FASLG/RAB7B/CYP1B1/IL1R1/CACNB4/STK39/STAT4/HSPD1/NRP2/IRAK2/PPARG/OXSR1/CX3CR1/XCR1/CCR1/CCR2/HYAL2/FLNB/PARP9/TNIP2/NFKB1/ACSL1/OTULIN/NAIP/EGR1/SPRY4/DPYSL3/CSF1R/IRGM/DUSP1/GFPT2/RIPK1/SRSF3/TNFRSF21/AKAP12/CCR6/GPER1/SH2B2/SMIM30/CRLF2/CSF2RA/IL3RA/CXCR3/IRAK1/BAG4/MSC/FOXH1/JAK2/ABCA1/TRIM32/GSN/NLRP6/IRF7/CTR9/RELA/FO…	138	1.4
GO:0061614	miRNA transcription	22/2151	76/18888	2.51116e-05	0.00259045	0.0022272	PPARG/GNL3/GATA2/SMAD1/EGR1/PPARD/RELA/FOSL1/BMPR1A/KLF5/FOS/SMAD3/MRTFB/NFATC3/SREBF1/RARA/NGFR/GATA6/NOTCH3/TGFB1/NR1H2/SREBF2	22	2.54
GO:0007159	leukocyte cell-cell adhesion	76/2151	419/18888	2.55464e-05	0.00259045	0.0022272	PTAFR/ZC3H12A/TNFAIP8L2/S100A8/SELL/HLX/DPP4/HSPD1/CTLA4/CX3CR1/CCR2/CD80/SLC39A8/CASP3/AP3B1/TNIP1/HAVCR2/HFE/BRD2/TNFRSF21/FYN/EZR/ZP3/FGL2/SHH/VSIG4/EFNB1/CD40LG/IRAK1/JAK2/SHB/ABL1/MDK/CD6/RELA/SART1/LRRC32/FUT4/CRTAM/IL2RA/MAP3K8/ZMIZ1/ADAM8/CD4/OLR1/ITGA5/SLC7A1/HSPH1/EFNB2/TNFSF13B/PNP/KLHL25/SOCS1/IL4R/CCL2/RARA/CCR7/PECAM1/FOXJ1/SMAD7/SIRPB1/SIRPG/SRC/SDC4/AP3D1/EBI3/CD70/TNFSF14/CD209/I…	76	1.59
GO:0030217	T cell differentiation	60/2151	310/18888	2.5722e-05	0.00259045	0.0022272	TNFRSF9/ZC3H12A/RORC/HLX/STAT4/FZD7/CTLA4/CCR2/CD80/AP3B1/EGR1/PRR7/IRF4/BRD2/THEMIS/CCR6/FGL2/CDK6/SHH/TOX/SHB/CTSL/SLC46A2/ABL1/MDK/SART1/CRTAM/IL2RA/ZEB1/ZMIZ1/LIPA/ADAM8/CD4/KLRC1/WNT1/LMBR1L/PNP/JAG2/KLHL25/SOCS1/IL4R/ARMC5/NFATC3/ZFPM1/RARA/CCR7/FOXJ1/JMJD6/SMAD7/MAFB/AP3D1/BRD4/NFKBID/TGFB1/BCL3/CLPTM1/RELB/IL4I1/NCAPH2/RUNX1	60	1.7
GO:0030097	hemopoiesis	150/2151	959/18888	2.78413e-05	0.00274099	0.00235663	TNFRSF9/CASP9/ZC3H12A/CSF1/RBM15/CD101/RORC/PBXIP1/BGLAP/FCRL3/RAB7B/HLX/EPAS1/TNFAIP6/STAT4/FZD7/CTLA4/PPARG/PLCL2/CCR1/CCR2/HYAL2/BAP1/MITF/CD80/GATA2/MAEA/CASP3/AP3B1/SMAD5/EGR1/PPARGC1B/CSF1R/PRR7/IRF4/RIPK1/TMEM14C/BRD2/CD109/OSTM1/THEMIS/CCR6/DLL1/FAM20C/HDAC9/FGL2/CDK6/BPGM/EZH2/SHH/ALAS2/CD40LG/HMGB3/FLNA/MFHAS1/FUT10/TOX/TRIB1/HSF1/JAK2/SHB/CTSL/SLC46A2/EEIG1/ABL1/IRF7/CTR9/MDK/SYVN1/SAR…	150	1.37
GO:1990845	adaptive thermogenesis	38/2151	169/18888	2.80947e-05	0.00274099	0.00235663	ALPL/BMP8A/PRKAB2/LPIN1/EPAS1/PLCL1/PER2/PLCL2/ACVR2B/CCR2/PLAC8/ELOVL6/ACSL1/ARRDC3/PPARGC1B/IRF4/CD36/ACHE/RHEB/FABP5/HSF1/JAK2/ALDH1A1/GADD45G/EHMT1/SCT/ACTN3/LIPA/SCD/CMKLR1/CKB/IL4R/KDM6B/HCRT/MAP2K6/OXT/GNAS/NR1H2	38	1.97
GO:1902895	positive regulation of miRNA transcription	18/2151	56/18888	2.87523e-05	0.00276199	0.00237468	PPARG/GNL3/GATA2/SMAD1/EGR1/RELA/FOSL1/BMPR1A/KLF5/FOS/SMAD3/MRTFB/SREBF1/NGFR/NOTCH3/TGFB1/NR1H2/SREBF2	18	2.82
GO:0050767	regulation of neurogenesis	72/2151	393/18888	2.9433e-05	0.00276611	0.00237822	SKI/DAB1/AMIGO1/HAPLN2/BCAN/CRABP2/GJC2/DISC1/DLX2/BMPR2/EPHA4/HES6/PER2/CX3CR1/SEMA3F/SEMA3B/PLXNA1/GATA2/PRKCI/SKIL/ETV5/SEMA5A/VCAN/LTA/TIAM2/DYNLT1/DLL1/GPER1/SEMA3C/SRRT/IFRD1/SMO/EZH2/RHEB/SHH/CYSLTR1/GPRASP3/L1CAM/MECP2/GDI1/STAU2/HEY1/TRIM32/ANAPC2/MDK/RELA/BMPR1A/SHTN1/NKX6-2/PLXNC1/ULK1/SPINT1/ITPKA/ELL3/SEMA7A/RGMA/SOX8/SLC7A5/PAFAH1B1/FXR2/ULK2/BAIAP2/TGM2/ZNF335/SEMA6B/WDR62/SIRT2/NU…	72	1.61
GO:0002819	regulation of adaptive immune response	44/2151	207/18888	3.01122e-05	0.00276611	0.00237822	ZC3H12A/CD1A/CD1C/CD1B/CD1E/C4BPB/HLX/APLF/ARID5A/IL1R1/HSPD1/SLC11A1/CCR2/CD80/SHLD3/HAVCR2/HFE/TRIM27/LTA/BRD2/ULBP2/ULBP1/RAET1L/ZP3/JAK2/IRF7/SIRT1/CD4/CLEC6A/KLRC1/TNFSF13B/TP53BP1/IL4R/SUPT6H/FOXJ1/SMAD7/CD226/BRD4/NFKBID/TGFB1/NECTIN2/IL4I1/KMT5C/SAMSN1	44	1.87
GO:0051050	positive regulation of transport	135/2151	848/18888	3.01242e-05	0.00276611	0.00237822	C1QTNF12/ATP13A2/SFN/PTAFR/FABP3/ZC3H12A/PPT1/PLK3/WLS/AMIGO1/CTSS/S100A8/BGLAP/FASLG/PTGS2/GJC2/SLC30A3/STK39/SLC11A1/DGKD/CAMK1/PPARG/GPD1L/CCR1/CCR2/SLC38A3/HYAL2/GPR27/GATA2/ATP1B3/PRKCI/ACSL1/ATPSCKMT/HFE/TMEM30A/SGK1/STXBP5/EZR/DLL1/GPER1/EEPD1/STX1A/ZP3/CD36/ABCB1/ACHE/SERPINE1/SMO/TCAF1/ARHGEF5/SHH/DMD/KCNE5/MECP2/FLNA/EMD/BLK/FGFR1/JAK2/ABCA1/PTGES/ABL1/FCN2/SCT/DRD4/TUB/SLC1A2/TMEM132A/…	135	1.4
GO:0031346	positive regulation of cell projection organization	67/2151	360/18888	3.30894e-05	0.00298341	0.00256505	AGRN/AMIGO1/CRABP2/DDR2/RGS2/DISC1/CDC42EP3/BMPR2/EPHA4/CAMK1/PLXNA1/SERPINI1/PRKCI/SKIL/SEMA5A/DPYSL3/TUBB2B/DDR1/TMEM30A/CNR1/FYN/TIAM2/FSCN1/TMEM106B/RALA/AUTS2/STYXL1/FZD1/EZH2/GPRASP3/L1CAM/FLNA/GDI1/FGFR1/TOX/STAU2/SAXO1/ABL1/ANAPC2/HRAS/MDK/EHD1/FEZ1/RET/SHTN1/EPS8/WNT1/PLXNC1/DYNLL1/PLEK2/ITPKA/SEMA7A/RGMA/NDRG4/CARMIL2/SCARF1/PAFAH1B1/ATP1B2/CCR7/BAIAP2/SRC/SF3A2/SCN1B/APOE/CDC42EP5/EPS8…	67	1.63
GO:0010562	positive regulation of phosphorus metabolic process	115/2151	702/18888	3.39241e-05	0.00298341	0.00256505	TNFRSF18/PTAFR/OPRD1/FABP3/CLSPN/CLDN19/PLPP3/BCAR3/CSF1/EFNA1/IQGAP3/INSRR/FCRL3/DDR2/PTGS2/MAPRE3/ADRA2B/STRADB/FZD7/SLC11A1/EPHA4/CAMK1/CX3CR1/CD80/PARP9/PFN2/FGFR3/TLR6/SLC4A4/CENPE/PPARGC1B/CSF1R/IRGM/FGF18/RIPK1/DDR1/FYN/SNX9/PDGFA/GPER1/GNA12/MLXIPL/CD36/HGF/FZD1/PILRB/ARHGEF5/EZH2/SYAP1/ARAF/IRAK1/DLC1/BAG4/FGFR1/HSF1/JAK2/TESK1/TNFSF15/ENG/ABL1/HRAS/DRD4/CD6/VEGFB/CCND1/PDGFD/RET/SIRT1/C…	115	1.44
GO:0045937	positive regulation of phosphate metabolic process	115/2151	702/18888	3.39241e-05	0.00298341	0.00256505	TNFRSF18/PTAFR/OPRD1/FABP3/CLSPN/CLDN19/PLPP3/BCAR3/CSF1/EFNA1/IQGAP3/INSRR/FCRL3/DDR2/PTGS2/MAPRE3/ADRA2B/STRADB/FZD7/SLC11A1/EPHA4/CAMK1/CX3CR1/CD80/PARP9/PFN2/FGFR3/TLR6/SLC4A4/CENPE/PPARGC1B/CSF1R/IRGM/FGF18/RIPK1/DDR1/FYN/SNX9/PDGFA/GPER1/GNA12/MLXIPL/CD36/HGF/FZD1/PILRB/ARHGEF5/EZH2/SYAP1/ARAF/IRAK1/DLC1/BAG4/FGFR1/HSF1/JAK2/TESK1/TNFSF15/ENG/ABL1/HRAS/DRD4/CD6/VEGFB/CCND1/PDGFD/RET/SIRT1/C…	115	1.44
GO:0001659	temperature homeostasis	40/2151	183/18888	3.49585e-05	0.00303168	0.00260655	ALPL/PRKAB2/PTGS2/LPIN1/EPAS1/PLCL1/PER2/PLCL2/ACVR2B/CCR2/PLAC8/ELOVL6/ACSL1/ARRDC3/EGR1/PPARGC1B/IRF4/CNR1/CD36/ACHE/NAPEPLD/RHEB/FABP5/HSF1/JAK2/ALDH1A1/GADD45G/PTGES/EHMT1/ACTN3/SCD/CMKLR1/IL4R/KDM6B/HCRT/MAP2K6/OXT/GNAS/NTSR1/NR1H2	40	1.92
GO:0008284	positive regulation of cell population proliferation	154/2151	994/18888	3.59445e-05	0.00304432	0.00261743	TNFRSF4/PTAFR/MARCKSL1/BCAR3/F3/CSF1/ECM1/PBXIP1/IQGAP3/HAPLN2/BCAN/FCRL3/FCGR3A/DDR2/FASLG/PTGS2/VASH2/HLX/GJC2/DISC1/ODC1/EGR4/DPP4/ITGAV/FZD7/NRP2/PTPRN/EPHA4/CX3CR1/CCR2/CD80/GATA2/PRKCI/CHRD/ETV5/FGFR3/BST1/PLAC8/BRD9/SEMA5A/VCAN/EGR1/CSF1R/HAVCR2/FGF18/GCNT2/LTA/PPARD/DLL1/PDGFA/GPER1/MLXIPL/ZP3/CDK6/LAMB1/HILPDA/SMO/EZH2/SHH/CRLF2/CSF2RA/TIMP1/EFNB1/CYSLTR1/CD40LG/IRAK1/MECP2/FLNA/FGFR1/TO…	154	1.36
GO:0050863	regulation of T cell activation	70/2151	382/18888	3.74699e-05	0.00304432	0.00261743	TNFRSF9/ZC3H12A/TNFAIP8L2/HLX/DPP4/HSPD1/CTLA4/CCR2/CD80/CASP3/AP3B1/HAVCR2/IRF4/HFE/BRD2/TNFRSF21/FYN/ZP3/FGL2/SHH/VSIG4/EFNB1/CD40LG/TOX/JAK2/SHB/SLC46A2/ABL1/MAPK8IP1/MDK/CD6/SART1/LRRC32/CRTAM/IL2RA/MAP3K8/ZEB1/ZMIZ1/ADAM8/CD4/SLC7A1/HSPH1/EFNB2/TNFSF13B/PNP/KLHL25/SOCS1/IL4R/LAT/CCL2/RARA/CCR7/FOXJ1/SMAD7/SIRPB1/SIRPG/SRC/SDC4/AP3D1/EBI3/CD70/TNFSF14/CD209/BRD4/NFKBID/CLPTM1/IL4I1/ADORA2A/RU…	70	1.61
GO:0070201	regulation of establishment of protein localization	92/2151	537/18888	3.82496e-05	0.00304432	0.00261743	C1QTNF12/ATP13A2/SFN/HPCA/ZC3H12A/BMP8A/PLK3/WLS/SLC16A1/PTGS2/YOD1/PER2/CAMK1/PPARG/HYAL2/BAP1/GPR27/CPLX1/RAP1GDS1/SLC7A11/ARFIP1/HSPA1L/TMEM30A/CNR1/FYN/STXBP5/GPER1/MICALL2/STX1A/CD36/ACHE/MDFIC/SMO/TCAF1/ARHGEF5/SHH/CDK16/FLNA/EMD/GDI1/BLK/BAG4/SPIDR/JAK2/HRAS/DRD4/BRSK2/TMEM132A/ADAM8/LRRK2/TAMALIN/SLC8B1/DYNLL1/NUP58/SIAH3/NDFIP2/IRS2/ANG/GPR68/TUNAR/SMAD3/CIB1/RHBDF1/BAIAP3/STX4/RIPOR1/PA…	92	1.5
GO:0006935	chemotaxis	82/2151	466/18888	3.8395e-05	0.00304432	0.00261743	PADI2/NBL1/MICOS10-NBL1/MACO1/PTAFR/F3/CSF1/S100A8/TNFAIP6/DPP4/STK39/ITGAV/BMPR2/NRP2/OXSR1/CX3CR1/XCR1/CCR1/CCR2/SEMA3F/SEMA3B/PROK2/PIK3CB/BST1/SEMA5A/CSF1R/FGF18/DUSP1/TUBB2B/CCR6/PDGFA/RALA/SEMA3C/HGF/SERPINE1/ARHGEF5/CXCR3/CYSLTR1/L1CAM/ANGPT2/ADGRA2/FGFR1/PLEC/NINJ1/LPAR1/HRAS/MDK/VEGFB/FOSL1/PDGFD/APOA1/JAML/CXCR5/JAM3/GBF1/ADAM8/LRTM2/CMKLR1/SLC8B1/FLT1/EFNB2/RNASE2/CMTM5/SRP54/PGF/LGMN/…	82	1.55
GO:1904018	positive regulation of vasculature development	41/2151	190/18888	3.84511e-05	0.00304432	0.00261743	ZC3H12A/F3/ECM1/VASH2/EMILIN1/CYP1B1/CX3CR1/GATA2/SMAD1/SEMA5A/ERAP1/FGF18/DLL1/SERPINE1/CYBB/CYSLTR1/ANGPT2/AGO2/NINJ1/ENG/ABL1/ADM/MDK/VEGFB/SIRT1/SP1/ITGA5/FLT1/PGF/ITGAX/BRCA1/SPHK1/GATA6/CD40/ANGPTL4/HSPB6/PAK4/TGFB1/RRAS/ADM2/RUNX1	41	1.89
GO:0051962	positive regulation of nervous system development	57/2151	294/18888	3.85068e-05	0.00304432	0.00261743	AGRN/AMIGO1/HAPLN2/BCAN/CRABP2/GJC2/DISC1/BMPR2/EPHA4/CX3CR1/PLXNA1/PRKCI/SKIL/EPHB3/ETV5/SEMA5A/VCAN/LTA/TIAM2/GPER1/SRRT/SMO/RHEB/SHH/CYSLTR1/GPRASP3/SLITRK4/L1CAM/MECP2/GDI1/STAU2/ADGRB1/LINGO2/TRIM32/ANAPC2/MDK/RELA/SHTN1/NKX6-2/LRTM2/PLXNC1/SPINT1/ITPKA/ELL3/SEMA7A/SOX8/SLC7A5/PAFAH1B1/FXR2/BAIAP2/TGM2/ZNF335/WDR62/NUMBL/TGFB1/SHANK3/TIAM1	57	1.7
GO:0000902	cell morphogenesis	151/2151	973/18888	3.92924e-05	0.00304432	0.00261743	CASP9/NBL1/MICOS10-NBL1/ECE1/MATN1/CAP1/DAB1/NFIA/WDR47/AMIGO1/EFNA3/EFNA1/CRABP2/IGSF9/DISC1/CDC42EP3/ERMN/STRADB/BMPR2/RAPH1/NRP2/EPHA4/SEMA3F/SEMA3B/BAP1/FLNB/PLXNA1/SKIL/EPHB3/PRDM8/CASP3/SEMA5A/MYO10/FOXD1/AP3B1/CSF1R/TUBB2B/DDR1/FYN/LAMA2/SGK1/TIAM2/EZR/GNA12/TMEM106B/AUTS2/SEMA3C/HGF/IFRD1/SMO/SHH/PQBP1/EFNB1/GPRASP3/VSIG1/C1GALT1C1/SLITRK4/L1CAM/MECP2/FLNA/GDI1/SPRY3/DLC1/STAU2/SDC2/ADGRB…	151	1.36
GO:0042327	positive regulation of phosphorylation	104/2151	624/18888	3.94351e-05	0.00304432	0.00261743	TNFRSF18/OPRD1/CLSPN/CLDN19/PLPP3/BCAR3/CSF1/EFNA1/IQGAP3/INSRR/DDR2/PTGS2/MAPRE3/ADRA2B/STRADB/FZD7/SLC11A1/EPHA4/CAMK1/CX3CR1/CD80/PARP9/PFN2/FGFR3/TLR6/CENPE/PPARGC1B/CSF1R/IRGM/FGF18/RIPK1/DDR1/FYN/SNX9/PDGFA/GPER1/CD36/HGF/FZD1/PILRB/ARHGEF5/EZH2/SYAP1/ARAF/IRAK1/BAG4/FGFR1/HSF1/JAK2/TESK1/TNFSF15/ENG/ABL1/HRAS/DRD4/CD6/VEGFB/CCND1/PDGFD/RET/SIRT1/CCND2/CD4/CLEC6A/CREBL2/LRRK2/WNT1/ITGA5/TME…	104	1.46
GO:0001568	blood vessel development	129/2151	808/18888	3.94923e-05	0.00304432	0.00261743	E2F2/COL8A2/ZC3H12A/PLPP3/GADD45A/F3/SARS1/RBM15/ECM1/EFNA3/EFNA1/SH2D2A/FASLG/PTGS2/VASH2/EMILIN1/CYP1B1/EPAS1/ADRA2B/ITGAV/BMPR2/NRP2/PPARG/ACVR2B/CX3CR1/CCR2/PROK2/GATA2/PIK3CB/EPHB3/SMAD1/SEMA5A/OTULIN/ERAP1/EGR1/FGF18/CCN2/DLL1/PDGFA/GPER1/HDAC9/SEMA3C/SERPINE1/SMO/SHH/CYBB/CXCR3/CYSLTR1/MECP2/FLNA/ANGPT2/ADGRA2/FGFR1/HEY1/AGO2/ADGRB1/FOXH1/SHB/NINJ1/COL27A1/NIBAN2/ENG/ABL1/EGFL7/ADM/HTATIP2…	129	1.4
GO:0051347	positive regulation of transferase activity	69/2151	376/18888	4.04814e-05	0.00308251	0.00265026	CLSPN/CSF1/EFNA1/INSRR/DDR2/MAPRE3/ADRA2B/STRADB/SLC11A1/EPHA4/CAMK1/FGFR3/TLR6/CENPE/NAF1/ARRDC3/CSF1R/IRGM/FGF18/DDR1/SNX9/PDGFA/PILRB/ARHGEF5/EZH2/SYAP1/IRAK1/FGFR1/MAPK15/JAK2/TOPORS/TNFSF15/ABL1/HRAS/DRD4/CCND1/PDGFD/APOA1/RET/SIRT1/CCND2/CD4/LRRK2/FLT3/FLT1/RFC3/ANG/TYRO3/CIB1/CHTF18/PLK1/LAT/ACD/MAP2K3/TRAF4/CCR7/GH1/TRIB3/PCNA/SRC/CD40/EEF1A2/AZU1/FZR1/MAP2K7/AXL/APOE/SLC8A2/UBE2S	69	1.61
GO:0030029	actin filament-based process	131/2151	824/18888	4.20664e-05	0.00314707	0.00270577	ESPN/MARCKSL1/CAP1/CLDN19/TACSTD2/CNN3/IQGAP3/INSRR/ARPC5/ACTA1/CDC42EP3/ERMN/CATIP/GPD1L/FLNB/PHLDB2/PFN2/PRKCI/BST1/RAP1GDS1/ARFIP1/SEMA5A/DPYSL3/PPARGC1B/CSF1R/PDLIM7/TRIM27/MICAL1/CCN2/PHACTR2/SNX9/EZR/PDGFA/MICALL2/FSCN1/RALA/AUTS2/ELN/SH2B2/LMOD2/FSCN3/ARHGEF5/DIAPH2/KCNE5/FLNA/DLC1/BAG4/STAU2/PLEC/JAK2/TESK1/TMOD1/LPAR1/TRIM32/MEGF9/GSN/SPTAN1/ABL1/HRAS/BRSK2/TNNT3/MICAL2/MYBPC3/CDC42BPG/A…	131	1.4
GO:0014070	response to organic cyclic compound	141/2151	899/18888	4.23373e-05	0.00314707	0.00270577	ERRFI1/CASP9/PADI2/ALPL/ID3/PTAFR/HPCA/ZC3H12A/NASP/SLC16A1/TXNIP/RORC/BGLAP/PTGS2/ACTA1/ADCY3/CYP1B1/SLC8A1/BCL2L11/STK39/TFPI/RFTN2/OGG1/GLB1/P2RY13/NFKB1/SLC7A11/SMAD1/NR3C2/CASP3/ACSL1/SLC6A3/DHFR/SMAD5/EGR1/PPARGC1B/PPARD/PAQR8/BCKDHB/CNR1/SGK1/EZR/GPER1/CD36/VGF/SMO/EZH2/TLR7/CYBB/PQBP1/MECP2/FLNA/ANGPT2/GNRH1/SPIDR/HSF1/FOXH1/JAK2/MTAP/AQP3/KLF9/GNAQ/ABCA1/ABL1/DRD4/ADM/KIF18A/CAT/SLC1A2/R…	141	1.38
GO:0043549	regulation of kinase activity	91/2151	532/18888	4.46653e-05	0.00325303	0.00279687	ERRFI1/SFN/CLSPN/GADD45A/CSF1/EFNA1/INSRR/DDR2/RGS2/MAPRE3/SLC8A1/ADRA2B/STRADB/SLC11A1/EPHA4/CAMK1/PPARG/HYAL2/CAMK2N2/FGFR3/TLR6/CENPE/SPRY4/CSF1R/IRGM/FGF18/DUSP1/TRIM27/DDR1/SNX9/PDGFA/PILRB/ARHGEF5/EZH2/SYAP1/TSPYL2/IRAK1/SPRY3/FGFR1/DEPTOR/TRIB1/JAK2/TESK1/GNAQ/TNFSF15/ABL1/HRAS/DRD4/MAPK8IP1/CCND1/PDGFD/CBL/RET/SIRT1/PDCD4/PRDX3/CCND2/CD4/GPRC5A/LRRK2/FLT3/FLT1/IRS2/ANG/GSKIP/SPRED1/TYRO3/…	91	1.5
GO:0042330	taxis	82/2151	468/18888	4.48048e-05	0.00325303	0.00279687	PADI2/NBL1/MICOS10-NBL1/MACO1/PTAFR/F3/CSF1/S100A8/TNFAIP6/DPP4/STK39/ITGAV/BMPR2/NRP2/OXSR1/CX3CR1/XCR1/CCR1/CCR2/SEMA3F/SEMA3B/PROK2/PIK3CB/BST1/SEMA5A/CSF1R/FGF18/DUSP1/TUBB2B/CCR6/PDGFA/RALA/SEMA3C/HGF/SERPINE1/ARHGEF5/CXCR3/CYSLTR1/L1CAM/ANGPT2/ADGRA2/FGFR1/PLEC/NINJ1/LPAR1/HRAS/MDK/VEGFB/FOSL1/PDGFD/APOA1/JAML/CXCR5/JAM3/GBF1/ADAM8/LRTM2/CMKLR1/SLC8B1/FLT1/EFNB2/RNASE2/CMTM5/SRP54/PGF/LGMN/…	82	1.54
GO:0031667	response to nutrient levels	85/2151	490/18888	4.73826e-05	0.00340066	0.00292379	ALPL/SESN2/YARS1/ZC3H12A/BMP8A/SLC2A1/ACADM/SLC16A1/PRKAB2/BGLAP/F5/PTGS2/CYP1B1/STK39/BMPR2/OGG1/PPARG/UCN2/SLC38A3/ACSL1/SIRT5/HFE/LTA/PPARD/BCKDHB/CNR1/UPP1/MLXIPL/VGF/BMT2/RHEB/CYBB/PLEC/HSF1/GPT/AQP3/ABCA1/SCT/ADM/CAT/RELA/WNT11/CBL/AKR1C3/ZEB1/MAPK8/SIRT1/LIPA/A2M/GABARAPL1/LRRK2/VDR/SP1/CYP27B1/GCN1/ULK1/FOS/RIPOR1/MEAK7/SLC7A5/MYBBP1A/SREBF1/ULK2/RARA/HCRT/COL1A1/GH1/SRSF2/FOXK2/IMPACT/DS…	85	1.52
GO:0071219	cellular response to molecule of bacterial origin	48/2151	238/18888	5.54379e-05	0.00389671	0.00335029	PTAFR/ZC3H12A/CMPK2/ARID5A/IRAK2/CX3CR1/CD80/TNIP2/TLR1/TLR6/NFKB1/IRGM/TNIP1/HAVCR2/CD36/SERPINE1/IRAK1/TRIB1/HSF1/JAK2/ABCA1/ABL1/TRIM5/CTR9/CD6/RELA/CASP1/MRC1/MAPK8/PDCD4/SLC7A5/MAP2K3/CCL2/CSF3/RARA/HDAC5/SRC/MMP9/CD40/SBNO2/CACTIN/MAP2K7/UPF1/NFKBIB/PAF1/AXL/CARD8/LILRA2	48	1.77
GO:0071222	cellular response to lipopolysaccharide	46/2151	225/18888	5.55425e-05	0.00389671	0.00335029	PTAFR/ZC3H12A/CMPK2/ARID5A/IRAK2/CX3CR1/CD80/TNIP2/NFKB1/IRGM/TNIP1/HAVCR2/CD36/SERPINE1/IRAK1/TRIB1/HSF1/JAK2/ABCA1/ABL1/TRIM5/CTR9/CD6/RELA/CASP1/MRC1/MAPK8/PDCD4/SLC7A5/MAP2K3/CCL2/CSF3/RARA/HDAC5/SRC/MMP9/CD40/SBNO2/CACTIN/MAP2K7/UPF1/NFKBIB/PAF1/AXL/CARD8/LILRA2	46	1.8
GO:0007420	brain development	118/2151	733/18888	5.84223e-05	0.00398805	0.00342882	SKI/PADI2/MACO1/POU3F1/PPT1/SLC2A1/DAB1/WLS/WDR47/AMIGO1/KCNA2/KCNA3/PHGDH/BGLAP/BCAN/CENPF/DISC1/DLX2/NRP2/ABCB6/CX3CR1/PLXNA1/GATA2/EPHB3/PRDM8/AFG2A/FAT4/SLC7A11/SMAD1/CASP3/SLC6A3/SEMA5A/BASP1/ZSWIM6/CSF1R/TUBB2A/TUBB2B/PDSS2/FYN/DLL1/FZD1/CDK6/LAMB1/SMO/EZH2/SHH/MECP2/FLNA/DLC1/FUT10/FGFR1/POMK/TOX/LPAR1/AKNA/WHRN/ABL1/LHX3/SEC16A/SCT/RRM1/SLC1A2/MDK/RTN3/CASP5/H2AX/FEZ1/ZEB1/ZMIZ1/BMPR1A/TU…	118	1.41
GO:0045766	positive regulation of angiogenesis	40/2151	187/18888	5.84291e-05	0.00398805	0.00342882	ZC3H12A/F3/ECM1/VASH2/EMILIN1/CYP1B1/CX3CR1/GATA2/SMAD1/SEMA5A/ERAP1/FGF18/DLL1/SERPINE1/CYBB/CYSLTR1/ANGPT2/AGO2/NINJ1/ENG/ABL1/ADM/MDK/VEGFB/SIRT1/SP1/ITGA5/FLT1/PGF/ITGAX/BRCA1/SPHK1/GATA6/CD40/ANGPTL4/HSPB6/PAK4/RRAS/ADM2/RUNX1	40	1.88
GO:0031347	regulation of defense response	131/2151	830/18888	5.90221e-05	0.00398805	0.00342882	C1QTNF12/ZC3H12A/CTSS/TNFAIP8L2/S100A8/FCRL3/MNDA/PTGS2/RAB7B/EMILIN1/FNDC4/NLRC4/IL1R1/PROC/TNFAIP6/STK39/HSPD1/TRAF3IP1/IRAK2/PPARG/FBXL2/CCR2/HYAL2/BAP1/PARP9/TNIP2/BST1/TLR1/TLR6/SLC39A8/NFKB1/MGST2/DDX60/ZDHHC11/OTULIN/NAIP/AP3B1/ERAP1/MACIR/IRGM/TNIP1/HAVCR2/F12/IRF4/SERPINB9/RIPK1/LTA/PPARD/CNR1/FYN/GPR31/GPER1/ZP3/FGL2/CD36/HGF/SERPINE1/NAPEPLD/SMIM30/TLR7/TLR8/PQBP1/VSIG4/IRAK1/MFHAS1/JA…	131	1.39
GO:0042063	gliogenesis	64/2151	346/18888	5.93993e-05	0.00398805	0.00342882	SKI/GPR157/POU3F1/EIF2B3/PLPP3/DAB1/NFIA/WDR47/CSF1/PHGDH/S100A8/HAPLN2/BCAN/GJC2/DISC1/DLX2/EPHA4/CX3CR1/CCR2/PRKCI/ETV5/PRDM8/TPPP/VCAN/CSF1R/LTA/TNFRSF21/LAMA2/DLL1/CDK6/LAMB1/SMO/EZH2/RHEB/SHH/MED12/CYSLTR1/MECP2/NDRG1/PLEC/LPAR1/ABL1/HRAS/MDK/RELA/ZMIZ1/NKX6-2/SPINT1/SOX8/SLC7A5/PAFAH1B1/ATP1B2/CCL2/ITGB4/APCDD1/B4GALT5/AZU1/LGI4/SIRT2/TGFB1/RRAS/ADORA2A/TIAM1/COL6A1	64	1.62
GO:0046903	secretion	149/2151	967/18888	6.32308e-05	0.00417	0.00358525	C1QTNF12/ATP13A2/PTAFR/BMP8A/PPT1/RIMS3/WLS/KCNA2/SLC16A1/S100A8/BGLAP/FCER1A/COPA/FCGR3A/PTGS2/EXOC8/ADRA2B/CACNB4/STK39/PTPRN/PER2/PASK/PPARG/ACVR2B/CCR1/CCR2/SLC38A3/GPR27/GATA2/PFN2/PRKCI/CPLX1/RAP1GDS1/ARFIP1/NKD2/SLC6A3/FOXD1/HRH2/HFE/DDR1/CNR1/MICAL1/SGK1/STXBP5/SYTL3/GPER1/SCRN1/RALA/STX1A/ZP3/ACHE/AP1S1/VGF/COPG2/CDK16/SYN1/MECP2/BLK/FGFR1/GPAT4/MAFA/JAK2/ABCA1/NIBAN2/ENG/PTGES/CEL/NLRP6…	149	1.35
GO:0070848	response to growth factor	124/2151	779/18888	6.34917e-05	0.00417	0.00358525	SKI/NBL1/MICOS10-NBL1/OPRD1/NFIA/SORT1/BGLAP/DDR2/FASLG/EMILIN1/FNDC4/TNFAIP6/BMPR2/NRP2/WNT10A/PPARG/ACVR2B/CX3CR1/HYAL2/PIK3CB/SKIL/CHRD/FGFRL1/FGFR3/SMAD1/CASP3/SNX25/FOXD1/NREP/FBN2/SMAD5/EGR1/SPRY4/FGF18/RIPK1/GCNT2/HIVEP1/HFE/CD109/FYN/CCN2/DLL1/FAM20C/HGF/FZD1/PEG10/SYAP1/EMD/SPRY3/ANGPT2/ADGRA2/BAG4/FGFR1/CPNE3/FOXH1/NIBAN2/ENG/ABL1/CAT/VEGFB/EHD1/RELA/PDE2A/LRRC32/PDGFD/BCL9L/CBL/FEZ1/BA…	124	1.4
GO:0010883	regulation of lipid storage	17/2151	54/18888	6.41127e-05	0.00417	0.00358525	ZC3H12A/ITGAV/PPARG/NFKB1/PPARD/CD36/HILPDA/ABCA1/PNPLA2/EHD1/SIRT1/SREBF1/FITM2/PLIN5/NR1H2/SREBF2/ABCG1	17	2.76
GO:0051338	regulation of transferase activity	105/2151	639/18888	6.5034e-05	0.00418631	0.00359928	ERRFI1/SFN/CLSPN/GADD45A/CSF1/EFNA1/INSRR/DDR2/RGS2/MAPRE3/SLC8A1/ADRA2B/STRADB/SLC11A1/EPHA4/CAMK1/PPARG/HYAL2/CAMK2N2/FGFR3/TLR6/CENPE/MAD2L1/NAF1/ARRDC3/SPRY4/CSF1R/IRGM/FGF18/DUSP1/TRIM27/DDR1/SNX9/PDGFA/PILRB/ARHGEF5/EZH2/SYAP1/TSPYL2/IRAK1/SPRY3/FGFR1/DEPTOR/TRIB1/MAPK15/JAK2/TOPORS/TESK1/GNAQ/TNFSF15/ABL1/HRAS/DRD4/MAPK8IP1/CCND1/PDGFD/APOA1/CBL/RET/SIRT1/PDCD4/PRDX3/CCND2/CD4/GPRC5A/LRRK2…	105	1.44
GO:0031345	negative regulation of cell projection organization	42/2151	201/18888	6.82903e-05	0.00435107	0.00374093	DAB1/TACSTD2/EFNA1/EPHA4/NEU4/SEMA3F/SEMA3B/CEP97/PFN2/GAK/SEMA5A/SPOCK1/DPYSL3/MAK/MYLIP/FYN/SEMA3C/IFRD1/FLNA/GDI1/SPRY3/TESK1/LPAR1/TRIM32/LRRK2/ULK1/EFNB2/BAG5/GLCE/SEMA7A/PTPN9/ARPIN/CIB1/RGMA/PAFAH1B1/PMP22/ULK2/SEMA6B/APOE/ZNF296/RTN4R/KREMEN1	42	1.83
GO:0032103	positive regulation of response to external stimulus	105/2151	640/18888	6.92892e-05	0.00435268	0.00374231	F3/CSF1/CTSS/S100A8/FCRL3/MNDA/PTGS2/RAB7B/EMILIN1/NLRC4/STK39/HSPD1/BMPR2/IRAK2/FBXL2/OXSR1/CX3CR1/CCR1/CCR2/HYAL2/PARP9/TNIP2/TLR1/TLR6/MGST2/DDX60/SEMA5A/OTULIN/NAIP/AP3B1/CSF1R/IRGM/TNIP1/HAVCR2/FGF18/IRF4/RIPK1/LTA/CNR1/FYN/CCR6/ZP3/CD36/SERPINE1/NAPEPLD/TLR7/TLR8/PQBP1/IRAK1/FLNA/MFHAS1/FGFR1/NINJ1/LPAR1/SLC46A2/TRIM32/FCN2/NLRP6/IRF7/TRIM5/MDK/VEGFB/RELA/FOSL1/PDE2A/BIRC2/PDGFD/CASP5/CASP1…	105	1.44
GO:0120161	regulation of cold-induced thermogenesis	34/2151	151/18888	7.02783e-05	0.00435268	0.00374231	ALPL/PRKAB2/LPIN1/EPAS1/PLCL1/PER2/PLCL2/ACVR2B/CCR2/PLAC8/ELOVL6/ACSL1/ARRDC3/PPARGC1B/IRF4/CD36/ACHE/RHEB/FABP5/HSF1/JAK2/ALDH1A1/GADD45G/EHMT1/ACTN3/SCD/CMKLR1/IL4R/KDM6B/HCRT/MAP2K6/OXT/GNAS/NR1H2	34	1.98
GO:0003013	circulatory system process	101/2151	611/18888	7.04069e-05	0.00435268	0.00374231	SLC2A5/ECE1/PTAFR/ZC3H12A/SLC2A1/SLC16A1/F5/PTGS2/RGS2/EMILIN1/SLC5A6/SLC8A1/EPAS1/SLC1A4/ADRA2B/STK39/BMPR2/PER2/PPARG/GRIP2/GPD1L/SLC38A3/MANF/HOPX/SLC4A4/RAP1GDS1/ERAP1/SMAD5/HRH2/CNR1/FYN/SGK1/AKAP12/DLL1/GPER1/GNA12/SLC29A4/ELN/CD36/ABCB1/TBXAS1/DMD/CYSLTR1/KCNE5/MECP2/FLNA/FABP5/PLEC/SLC44A1/GSN/ABL1/HBB/ADM/SLC1A2/MYBPC3/VEGFB/GRK2/PDE2A/P2RY2/KCNE3/TACR2/HTR7/MYOF/SLC2A3/OLR1/SLC16A7/ATP2…	101	1.45
GO:0042476	odontogenesis	31/2151	133/18888	7.27481e-05	0.00440766	0.00378959	ALPL/ID3/WLS/CSF1/TUFT1/BCL2L11/DLX2/WNT10A/ACVR2B/FAM20C/SERPINE1/LAMB1/SMO/SHH/BCOR/FGFR1/AQP3/ADM/RELT/NECTIN1/BMPR1A/TMT1A/SLC24A4/JAG2/SP6/NGFR/COL1A1/APCDD1/GATA6/SRC/LAMA5	31	2.05
GO:0030098	lymphocyte differentiation	76/2151	432/18888	7.31639e-05	0.00440766	0.00378959	TNFRSF9/ZC3H12A/RORC/FCRL3/HLX/STAT4/FZD7/CTLA4/PLCL2/CCR2/CD80/AP3B1/EGR1/PRR7/IRF4/BRD2/THEMIS/CCR6/DLL1/HDAC9/FGL2/CDK6/EZH2/SHH/CD40LG/HMGB3/TOX/SHB/CTSL/SLC46A2/ABL1/MDK/SYVN1/SART1/CRTAM/IL2RA/ZEB1/ZMIZ1/LIPA/ADAM8/CD4/KLRC1/WNT1/LMBR1L/FLT3/TNFSF13B/PNP/JAG2/TYRO3/KLHL25/SOCS1/IL4R/ARMC5/ADGRG3/NFATC3/ZFPM1/RARA/CCR7/HDAC5/KAT7/FOXJ1/JMJD6/SMAD7/MAFB/AP3D1/BRD4/NFKBID/AXL/TGFB1/CD79A/BCL3/…	76	1.54
GO:0050727	regulation of inflammatory response	75/2151	425/18888	7.34139e-05	0.00440766	0.00378959	C1QTNF12/TNFAIP8L2/S100A8/PTGS2/FNDC4/NLRC4/IL1R1/PROC/TNFAIP6/STK39/PPARG/FBXL2/CCR2/HYAL2/BAP1/BST1/SLC39A8/NFKB1/MGST2/OTULIN/NAIP/MACIR/IRGM/TNIP1/F12/RIPK1/LTA/PPARD/CNR1/FYN/GPR31/GPER1/ZP3/HGF/SERPINE1/NAPEPLD/TLR7/MFHAS1/JAK2/NINJ1/AKNA/PTGES/NLRP6/MDK/RELA/PDE2A/BIRC2/CASP5/CASP1/APOA1/IL2RA/PDCD4/ADAM8/LRRK2/MVK/TYRO3/SMAD3/SEMA7A/FURIN/CCR7/SPHK1/RHBDF2/METRNL/SRC/MMP9/SBNO2/ACP5/BRD4/…	75	1.55
GO:0051251	positive regulation of lymphocyte activation	61/2151	328/18888	7.45544e-05	0.00442286	0.00380265	TNFRSF4/FCRL3/FCGR3A/HLX/DPP4/HSPD1/CCR2/CD80/TNIP2/BST1/SHLD3/AP3B1/HAVCR2/BRD2/FYN/ZP3/SHH/EFNB1/CD40LG/TOX/JAK2/SHB/ABL1/MDK/CD6/SART1/IL2RA/MAP3K8/ZMIZ1/ADAM8/CD4/SLC7A1/HSPH1/EFNB2/TNFSF13B/IRS2/PNP/TP53BP1/KLHL25/SOCS1/IL4R/CCL2/RARA/CCR7/SIRPB1/SIRPG/SRC/ZNF335/AP3D1/EBI3/CD70/TNFSF14/CD209/BRD4/NFKBID/AXL/TGFB1/IL4I1/KMT5C/RUNX1/ICOSLG	61	1.63
GO:0048514	blood vessel morphogenesis	115/2151	715/18888	7.50838e-05	0.00442286	0.00380265	E2F2/COL8A2/ZC3H12A/GADD45A/F3/SARS1/RBM15/ECM1/EFNA3/EFNA1/SH2D2A/FASLG/PTGS2/VASH2/EMILIN1/CYP1B1/EPAS1/ADRA2B/ITGAV/NRP2/PPARG/CX3CR1/CCR2/PROK2/GATA2/PIK3CB/EPHB3/SMAD1/SEMA5A/OTULIN/ERAP1/FGF18/CCN2/DLL1/PDGFA/HDAC9/SERPINE1/SMO/SHH/CYBB/CXCR3/CYSLTR1/MECP2/FLNA/ANGPT2/ADGRA2/FGFR1/HEY1/AGO2/ADGRB1/FOXH1/SHB/NINJ1/COL27A1/NIBAN2/ENG/ABL1/EGFL7/ADM/HTATIP2/TSPAN18/MDK/VEGFB/RELA/WNT11/AMOTL1/…	115	1.41
GO:0002683	negative regulation of immune system process	89/2151	526/18888	8.05987e-05	0.00467014	0.00401526	PADI2/NBL1/MICOS10-NBL1/ZC3H12A/TNFAIP8L2/FCRL3/MNDA/RAB7B/C4BPB/HLX/EMILIN1/TNFAIP6/DPP4/CTLA4/PDCD1/PPARG/PLCL2/FBXL2/CX3CR1/CCR2/CD80/GATA2/TLR6/CASP3/IRGM/HAVCR2/DUSP1/IRF4/SERPINB9/HFE/TRIM27/TNFRSF21/CNR1/FYN/EZR/DLL1/GPER1/FGL2/CDK6/SMIM30/SHH/VSIG4/HMGB3/MFHAS1/TRIB1/TRIM32/NLRP6/MDK/PRG2/LRRC32/APOA1/CRTAM/IL2RA/A2M/KLRC1/OAS1/OAS3/GPR68/TYRO3/FURIN/SOCS1/IL4R/ZFPM1/SMCR8/CCL2/RARA/FOXJ1…	89	1.49
GO:0106106	cold-induced thermogenesis	34/2151	152/18888	8.07775e-05	0.00467014	0.00401526	ALPL/PRKAB2/LPIN1/EPAS1/PLCL1/PER2/PLCL2/ACVR2B/CCR2/PLAC8/ELOVL6/ACSL1/ARRDC3/PPARGC1B/IRF4/CD36/ACHE/RHEB/FABP5/HSF1/JAK2/ALDH1A1/GADD45G/EHMT1/ACTN3/SCD/CMKLR1/IL4R/KDM6B/HCRT/MAP2K6/OXT/GNAS/NR1H2	34	1.96
GO:0098781	ncRNA transcription	33/2151	146/18888	8.24143e-05	0.00472106	0.00405903	PPARG/GNL3/GATA2/SMAD1/ELL2/EGR1/PPARD/MYBL1/IPPK/RELA/FOSL1/BMPR1A/MARS1/KLF5/ANG/SNAPC1/FOS/BRF1/ELL3/SMAD3/MRTFB/GTF3C1/NFATC3/SREBF1/RARA/CAVIN1/NGFR/GATA6/NOTCH3/TGFB1/NOP53/NR1H2/SREBF2	33	1.98
GO:0071363	cellular response to growth factor stimulus	119/2151	747/18888	8.58283e-05	0.00485374	0.00417312	SKI/NBL1/MICOS10-NBL1/OPRD1/NFIA/SORT1/BGLAP/DDR2/EMILIN1/TNFAIP6/BMPR2/NRP2/WNT10A/PPARG/ACVR2B/CX3CR1/HYAL2/PIK3CB/SKIL/CHRD/FGFRL1/FGFR3/SMAD1/CASP3/SNX25/FOXD1/NREP/FBN2/SMAD5/EGR1/SPRY4/FGF18/RIPK1/GCNT2/HIVEP1/HFE/CD109/FYN/CCN2/DLL1/FAM20C/HGF/FZD1/PEG10/SYAP1/EMD/SPRY3/ANGPT2/ADGRA2/BAG4/FGFR1/CPNE3/FOXH1/NIBAN2/ENG/ABL1/CAT/VEGFB/EHD1/RELA/PDE2A/LRRC32/PDGFD/BCL9L/CBL/FEZ1/BAMBI/ZEB1/SIR…	119	1.4
GO:0050778	positive regulation of immune response	121/2151	762/18888	8.62853e-05	0.00485374	0.00417312	PTAFR/ZC3H12A/EIF2B3/CTSS/S100A8/FCRL3/CD1A/CD1C/CD1B/CD1E/MNDA/RAB7B/C4BPB/HLX/NLRC4/CD8B/ARID5A/IL1R1/CACNB4/HSPD1/CTLA4/SLC11A1/IRAK2/PLCL2/FBXL2/CCR2/CD80/PARP9/KLHL6/TNIP2/TLR1/TLR6/NFKB1/DDX60/OTULIN/SHLD3/NAIP/AP3B1/IRGM/TNIP1/HAVCR2/IRF4/HFE/LTA/BRD2/TNFRSF21/CNR1/FYN/THEMIS/ULBP2/ULBP1/RAET1L/EZR/GPR31/ZP3/CD36/SH2B2/TLR7/TLR8/PQBP1/VSIG4/IRAK1/MFHAS1/BLK/JAK2/SHB/NINJ1/SLC46A2/TRIM32/AB…	121	1.39
GO:0051147	regulation of muscle cell differentiation	36/2151	165/18888	8.7428e-05	0.00487411	0.00419063	CTH/RGS2/FZD7/BMPR2/CAMK1/HOPX/SMAD1/NLN/LAMA2/DLL1/GPER1/HDAC9/LAMB1/EZH2/SHH/MECP2/HEY1/TRIM32/NIBAN2/ENG/ACTN3/ZEB1/SIRT1/BMPR1A/PDCD4/TMEM119/FGF9/EFNB2/TRIM72/NFATC3/SUPT6H/HDAC5/NFATC1/CTDP1/RBM38/TGFB1	36	1.92
GO:0045859	regulation of protein kinase activity	81/2151	470/18888	8.86732e-05	0.00489978	0.0042127	ERRFI1/SFN/CLSPN/GADD45A/CSF1/EFNA1/DDR2/RGS2/MAPRE3/SLC8A1/ADRA2B/STRADB/SLC11A1/EPHA4/CAMK1/PPARG/HYAL2/CAMK2N2/TLR6/CENPE/SPRY4/CSF1R/IRGM/FGF18/DUSP1/TRIM27/SNX9/PDGFA/PILRB/ARHGEF5/EZH2/SYAP1/TSPYL2/IRAK1/SPRY3/FGFR1/DEPTOR/TRIB1/JAK2/TESK1/GNAQ/TNFSF15/ABL1/HRAS/DRD4/MAPK8IP1/CCND1/PDGFD/CBL/SIRT1/PDCD4/CCND2/CD4/GPRC5A/LRRK2/FLT3/FLT1/ANG/GSKIP/SPRED1/CIB1/PLK1/LAT/SMCR8/MAP2K3/TRAF4/CCR7/…	81	1.51
GO:0001934	positive regulation of protein phosphorylation	96/2151	579/18888	9.40522e-05	0.00515142	0.00442905	TNFRSF18/OPRD1/CLSPN/CLDN19/PLPP3/BCAR3/CSF1/EFNA1/IQGAP3/DDR2/PTGS2/MAPRE3/ADRA2B/STRADB/SLC11A1/EPHA4/CAMK1/CX3CR1/CD80/PARP9/PFN2/FGFR3/TLR6/CENPE/CSF1R/IRGM/FGF18/RIPK1/FYN/SNX9/PDGFA/GPER1/CD36/HGF/FZD1/PILRB/ARHGEF5/EZH2/SYAP1/ARAF/IRAK1/BAG4/FGFR1/HSF1/JAK2/TESK1/TNFSF15/ENG/ABL1/HRAS/DRD4/CD6/VEGFB/CCND1/PDGFD/RET/SIRT1/CCND2/CD4/CLEC6A/CREBL2/LRRK2/WNT1/ITGA5/TMEM119/FGF9/FLT3/FLT1/ANG/H…	96	1.46
GO:0031401	positive regulation of protein modification process	121/2151	764/18888	9.66405e-05	0.00524716	0.00451136	TNFRSF18/OPRD1/CLSPN/ZC3H12A/CLDN19/PLPP3/BCAR3/CSF1/EFNA1/IQGAP3/FCRL3/DDR2/PTGS2/MAPRE3/ADRA2B/ARID5A/STRADB/SLC11A1/EPHA4/CAMK1/CX3CR1/GNL3/CD80/PARP9/PFN2/DCUN1D1/FGFR3/TLR6/CENPE/ARRDC3/EGR1/CSF1R/IRGM/TNIP1/FGF18/RIPK1/FYN/SNX9/PDGFA/GPER1/GNA12/CD36/HGF/FZD1/PILRB/ARHGEF5/EZH2/SYAP1/ARAF/AMER1/IRAK1/DLC1/BAG4/FGFR1/TSPYL5/HSF1/JAK2/TOPORS/TESK1/TNFSF15/ENG/ABL1/POMT1/HRAS/DRD4/CD6/VEGFB/CC…	121	1.39
GO:0040007	growth	143/2151	930/18888	9.78936e-05	0.00526938	0.00453047	AGRN/CDK11B/CDK11A/SKI/SFN/SESN2/MATN1/STK40/PPT1/PTCH2/CSF1/PTGFRN/ECM1/S100A8/CRABP2/DDR2/RGS2/HLX/DISC1/BCL2L11/TNFAIP6/FZD7/BMPR2/RAPH1/NRP2/DNAJB2/ACVR2B/SEMA3F/SEMA3B/HYAL2/CISH/BAP1/PLXNA1/FGFR3/HOPX/PLAC8/SMAD1/SLC6A3/SEMA5A/BASP1/SPOCK1/DDR1/PPARD/ARMC12/SGK1/EZR/DLL1/AUTS2/ZP3/SEMA3C/IFRD1/SMO/EZH2/SHH/JADE3/TSPYL2/MED12/L1CAM/MECP2/GDI1/CCAR2/FGFR1/GPAT4/PLEC/PABIR1/NINJ1/COL27A1/TRIM3…	143	1.35
GO:0002822	regulation of adaptive immune response based on somatic recombination of immune receptors built from immunoglobulin superfamily domains	40/2151	192/18888	0.000107541	0.00569055	0.00489258	ZC3H12A/CD1A/CD1C/CD1B/CD1E/C4BPB/HLX/APLF/ARID5A/IL1R1/HSPD1/SLC11A1/CCR2/CD80/SHLD3/HAVCR2/HFE/LTA/BRD2/ULBP2/ULBP1/RAET1L/ZP3/JAK2/CD4/CLEC6A/KLRC1/TNFSF13B/TP53BP1/IL4R/SUPT6H/FOXJ1/SMAD7/CD226/BRD4/NFKBID/TGFB1/NECTIN2/IL4I1/KMT5C	40	1.83
GO:0046777	protein autophosphorylation	40/2151	192/18888	0.000107541	0.00569055	0.00489258	ERRFI1/ATP13A2/INSRR/DDR2/STK39/EPHA4/PASK/OXSR1/EPHB3/CSF1R/RIPK1/MAK/DDR1/FAM20C/PDGFA/IRAK1/FGFR1/MAPK15/JAK2/TESK1/ABL1/HTATIP2/PDGFD/SIK2/GRK5/LRRK2/ULK1/FLT3/FLT1/TYRO3/MEX3B/MINK1/ULK2/TAOK1/AATK/SRC/MKNK2/NLRP12/TSSK2/PIM3	40	1.83
GO:0045765	regulation of angiogenesis	64/2151	353/18888	0.000108928	0.00571551	0.00491404	E2F2/ZC3H12A/GADD45A/F3/SARS1/ECM1/EFNA3/EFNA1/FASLG/VASH2/EMILIN1/CYP1B1/PPARG/CX3CR1/CCR2/GATA2/PIK3CB/SMAD1/SEMA5A/ERAP1/FGF18/DLL1/SERPINE1/CYBB/CYSLTR1/MECP2/ANGPT2/ADGRA2/AGO2/ADGRB1/NINJ1/NIBAN2/ENG/ABL1/ADM/HTATIP2/TSPAN18/MDK/VEGFB/RELA/SIRT1/SP1/ITGA5/FLT1/PGF/VASH1/SPRED1/ITGAX/MIR212/BRCA1/SPHK1/HGS/GATA6/ISM1/PPP1R16B/CD40/ANGPTL4/YJEFN3/HSPB6/PAK4/RRAS/CLDN5/ADM2/RUNX1	64	1.59
GO:0006897	endocytosis	114/2151	715/18888	0.000115953	0.00603345	0.00518739	XKR8/HPCA/CAP1/PPT1/SORT1/RAB7B/C4BPB/NEURL3/CD302/DPP4/ITGAV/SLC11A1/DGKD/CCR2/GATA2/PIK3CB/GAK/MARCHF3/PDLIM7/HFE/FYN/SNX9/SYNJ2/EZR/DLL1/RALA/STX1A/CD36/ACHE/SERPINE1/AP1S1/SHH/REPS2/UBQLN2/DPYSL2/ADGRB1/ARC/CTSL/ABCA1/LPAR1/FKBP15/GSN/USP20/ABL1/FCN2/HRAS/DRD4/TUB/ADM/LDLRAD3/EHD1/GRK2/ANKRD13D/RAB39A/APOA1/CBL/MRC1/AP3M1/LIPA/DOCK1/CD163/OLR1/LRRK2/LMBR1L/RAB5B/MYO1H/HIP1R/EFNB2/HEATR5A/STON…	114	1.4
GO:0001837	epithelial to mesenchymal transition	39/2151	187/18888	0.000127198	0.00648469	0.00557536	EFNA1/APLF/EPHA4/PHLDB2/USF3/GCNT2/HGF/EZH2/FLNA/FGFR1/HEY1/GLIPR2/AKNA/ENG/OLFM1/MDK/WNT11/PHLDB1/BCL9L/BAMBI/PDCD4/ADAM8/SPRED1/ELL3/SMAD3/TGFB1I1/SP6/COL1A1/LDLRAD4/SMAD7/JAG1/FAM83D/TGFBR3L/HPN/SPRED3/TGFB1/TRIM28/TIAM1/POFUT2	39	1.83
GO:0042542	response to hydrogen peroxide	25/2151	101/18888	0.000127741	0.00648469	0.00557536	TXNIP/CYP1B1/CASP3/RIPK1/FYN/EZH2/HSF1/ABL1/HBB/CAT/RELA/FOSL1/PDGFD/SIRT1/PRDX3/HBA2/HBA1/KDM6B/COL1A1/SPHK1/PCNA/MAP1LC3A/SRC/AXL/ND5	25	2.17
GO:0120162	positive regulation of cold-induced thermogenesis	25/2151	101/18888	0.000127741	0.00648469	0.00557536	ALPL/PRKAB2/LPIN1/EPAS1/PER2/CCR2/PLAC8/ELOVL6/ACSL1/PPARGC1B/IRF4/CD36/ACHE/FABP5/HSF1/JAK2/GADD45G/EHMT1/SCD/CMKLR1/IL4R/KDM6B/HCRT/OXT/GNAS	25	2.17
GO:1901342	regulation of vasculature development	65/2151	362/18888	0.000129221	0.00650691	0.00559446	E2F2/ZC3H12A/GADD45A/F3/SARS1/ECM1/EFNA3/EFNA1/FASLG/VASH2/EMILIN1/CYP1B1/PPARG/CX3CR1/CCR2/GATA2/PIK3CB/SMAD1/SEMA5A/ERAP1/FGF18/DLL1/SERPINE1/CYBB/CYSLTR1/MECP2/ANGPT2/ADGRA2/AGO2/ADGRB1/NINJ1/NIBAN2/ENG/ABL1/ADM/HTATIP2/TSPAN18/MDK/VEGFB/RELA/SIRT1/SP1/ITGA5/FLT1/PGF/VASH1/SPRED1/ITGAX/MIR212/BRCA1/SPHK1/HGS/GATA6/ISM1/PPP1R16B/CD40/ANGPTL4/YJEFN3/HSPB6/PAK4/TGFB1/RRAS/CLDN5/ADM2/RUNX1	65	1.58
GO:0006979	response to oxidative stress	70/2151	398/18888	0.000139434	0.006965	0.00598832	ATP13A2/SESN2/ZC3H12A/PLK3/SLC25A24/TXNIP/DDR2/PTGS2/CYP1B1/EPAS1/PTPRN/OGG1/OXSR1/HYAL2/ETV5/CPEB2/SLC7A11/CASP3/DHFR/PPARGC1B/GPX3/RIPK1/FYN/IPCEF1/CD36/HGF/EZH2/AGAP3/STAU2/TP53INP1/HSF1/JAK2/ABL1/HBB/CAT/RELA/FOSL1/PDGFD/MAPK8/SIRT1/PRDX3/MGST1/LRRK2/SP1/DHRS2/FOS/NEIL1/HBA2/HBA1/STX4/MEAK7/KDM6B/COL1A1/SPHK1/CYGB/SLC4A11/PCNA/MAP1LC3A/SRC/MMP9/GPX4/LONP1/SIRT2/AXL/APOE/COMT/RCAN1/COL6A1/ND1/…	70	1.54
GO:0006919	activation of cysteine-type endopeptidase activity involved in apoptotic process	19/2151	68/18888	0.000147867	0.00732763	0.0063001	CASP9/F3/S100A8/FASLG/NLRC4/HSPD1/PPARG/MTCH1/DLC1/JAK2/TNFSF15/HIP1R/BCL2L10/SMAD3/ATP2A3/NGFR/BBC3/CARD8/NLRP12	19	2.45
GO:0010954	positive regulation of protein processing	10/2151	24/18888	0.000155539	0.00760565	0.00653913	NLRC4/ASTL/MELTF/NKD2/F12/GSN/ADAM8/SRC/ANGPTL8/HPN	10	3.66
GO:0010717	regulation of epithelial to mesenchymal transition	28/2151	120/18888	0.000155913	0.00760565	0.00653913	EFNA1/APLF/EPHA4/PHLDB2/USF3/GCNT2/EZH2/GLIPR2/ENG/OLFM1/MDK/PHLDB1/BCL9L/BAMBI/ADAM8/SPRED1/ELL3/SMAD3/TGFB1I1/COL1A1/LDLRAD4/SMAD7/JAG1/HPN/SPRED3/TGFB1/TIAM1/POFUT2	28	2.05
GO:0042326	negative regulation of phosphorylation	58/2151	316/18888	0.000159664	0.00772825	0.00664454	ERRFI1/SFN/ZC3H12A/PLPP3/GADD45A/RGS2/SLC8A1/TRAF3IP1/PPARG/GPD1L/HYAL2/CAMK2N2/SPRY4/DUSP1/TRIM27/CD109/MICAL1/MLXIPL/HGF/SMO/DMD/SPRY3/DEPTOR/TRIB1/TESK1/GNAQ/PIP5KL1/ABL1/MAPK8IP1/CBL/SIRT1/PDCD4/PRDX3/GPRC5A/LRRK2/DUSP6/DYNLL1/IRS2/GSKIP/SPRED1/CIB1/SOCS1/PLK1/PARD6A/MIR212/SMCR8/SPAG9/IMPACT/SMAD7/TRIB3/DBNDD2/MIDN/CACTIN/SIRT2/TGFB1/APOE/NLRP12/SAMSN1	58	1.61
GO:0043408	regulation of MAPK cascade	107/2151	669/18888	0.000164618	0.00790674	0.006798	STK40/ZC3H12A/GADD45A/BCAR3/EFNA1/IQGAP3/FCRL3/RGS2/EMILIN1/ADRA2B/STK39/FZD7/EPHA4/PPARG/CCR1/HYAL2/PIK3CB/FGFR3/TLR6/RAP1GDS1/NAIP/SPRY4/CSF1R/TNIP1/HAVCR2/FGF18/DUSP1/RIPK1/GCNT2/CCN2/AKAP12/EZR/PDGFA/GPER1/CD36/HGF/MDFIC/ARHGEF5/EZH2/RPS6KA6/IRAK1/SPRY3/MFHAS1/DUSP4/FGFR1/JAK2/GLIPR2/GADD45G/LPAR1/ABL1/NLRP6/HRAS/DRD4/DUSP8/CHRNA10/TRIM5/PRDM11/MAPK8IP1/MADD/PDGFD/RET/DUSP5/PDCD4/ADAM8/CD4/LR…	107	1.4
GO:0007584	response to nutrient	35/2151	164/18888	0.000172297	0.00819458	0.00704547	ALPL/SLC16A1/BGLAP/F5/PTGS2/CYP1B1/OGG1/PPARG/ACSL1/LTA/BCKDHB/CNR1/MLXIPL/BMT2/CYBB/HSF1/AQP3/ABCA1/CAT/RELA/AKR1C3/LIPA/A2M/VDR/CYP27B1/SREBF1/RARA/COL1A1/SRSF2/CD40/USF2/GIPR/MN1/HLCS/CYTB	35	1.87
GO:0140352	export from cell	139/2151	911/18888	0.00017388	0.00819458	0.00704547	C1QTNF12/ATP13A2/PTAFR/BMP8A/PPT1/RIMS3/WLS/KCNA2/SLC16A1/BGLAP/FCER1A/FCGR3A/PTGS2/EXOC8/ADRA2B/CACNB4/PTPRN/PER2/PASK/PPARG/ACVR2B/CCR1/CCR2/SLC38A3/GPR27/GATA2/ATP1B3/PFN2/CPLX1/SLC4A4/RAP1GDS1/ARFIP1/NKD2/FOXD1/HFE/CNR1/MICAL1/STXBP5/SYTL3/GPER1/SLC29A4/SCRN1/RALA/STX1A/ZP3/ABCB1/ACHE/AP1S1/VGF/COPG2/CDK16/SYN1/KCNE5/MECP2/BLK/FGFR1/MAFA/JAK2/ABCA1/NIBAN2/ENG/PTGES/SCT/DRD4/BRSK2/TSPAN18/TMEM…	139	1.34
GO:0030900	forebrain development	71/2151	408/18888	0.000174548	0.00819458	0.00704547	SKI/POU3F1/SLC2A1/DAB1/WDR47/KCNA2/KCNA3/BCAN/DISC1/DLX2/NRP2/PLXNA1/GATA2/EPHB3/PRDM8/FAT4/SLC7A11/CASP3/SLC6A3/SEMA5A/ZSWIM6/CSF1R/TUBB2A/TUBB2B/FYN/CDK6/LAMB1/SMO/EZH2/SHH/MECP2/FLNA/DLC1/FUT10/FGFR1/TOX/LPAR1/AKNA/LHX3/SCT/RRM1/SLC1A2/MDK/H2AX/FEZ1/ZEB1/ZMIZ1/BMPR1A/LRRK2/WNT1/WDR89/TYRO3/SEMA7A/PAFAH1B1/FXR2/ATP1B2/KDM6B/RARA/RAC3/BTBD3/SRC/SLC32A1/ZNF335/EFNA2/SEMA6B/NOTCH3/WDR62/NUMBL/AXL/…	71	1.53
GO:0009611	response to wounding	93/2151	567/18888	0.000177933	0.00829115	0.00712851	PAFAH2/CLDN19/PLPP3/NFIA/F3/DDR2/F5/C4BPB/EMILIN1/ADRA2B/PROC/ITGAV/TFPI/FZD7/SLC11A1/EPHA4/DGKD/PPARG/CX3CR1/CCR1/CCR2/PHLDB2/GATA2/PIK3CB/DGKG/HGFAC/SLC7A11/CASP3/AP3B1/DHFR/NREP/DPYSL3/F12/DDR1/PPARD/ENPP4/CD109/CCN2/PDGFA/GNA12/CD36/SERPINE1/SHH/TIMP1/C1GALT1C1/CD40LG/FLNA/FUT10/PLEC/JAK2/GNAQ/NLRP6/HRAS/HBB/SLC1A2/MDK/FOSL1/JAML/MCAM/MYOF/ENTPD1/HPS6/WNT1/ITGA5/VASH1/TYRO3/SMAD3/RGMA/MAPK8IP…	93	1.44
GO:0000302	response to reactive oxygen species	41/2151	203/18888	0.000180647	0.00834369	0.00717367	SESN2/PLK3/TXNIP/DDR2/CYP1B1/PTPRN/HYAL2/CASP3/DHFR/PPARGC1B/RIPK1/FYN/CD36/HGF/EZH2/AGAP3/HSF1/ABL1/HBB/CAT/RELA/FOSL1/PDGFD/MAPK8/SIRT1/PRDX3/LRRK2/FOS/HBA2/HBA1/KDM6B/COL1A1/SPHK1/PCNA/MAP1LC3A/SRC/MMP9/AXL/APOE/COL6A1/ND5	41	1.77
GO:0046634	regulation of alpha-beta T cell activation	27/2151	115/18888	0.000181733	0.00834369	0.00717367	ZC3H12A/HLX/CCR2/CD80/AP3B1/IRF4/HFE/BRD2/SHH/JAK2/SHB/MAPK8IP1/CRTAM/IL2RA/HSPH1/PNP/KLHL25/SOCS1/IL4R/RARA/SMAD7/AP3D1/EBI3/BRD4/NFKBID/ADORA2A/RUNX1	27	2.06
GO:1903039	positive regulation of leukocyte cell-cell adhesion	52/2151	277/18888	0.000192133	0.00870011	0.00748012	PTAFR/HLX/DPP4/HSPD1/CCR2/CD80/AP3B1/HAVCR2/BRD2/FYN/ZP3/SHH/EFNB1/CD40LG/IRAK1/JAK2/SHB/ABL1/MDK/CD6/RELA/SART1/FUT4/IL2RA/MAP3K8/ZMIZ1/ADAM8/CD4/SLC7A1/HSPH1/EFNB2/TNFSF13B/PNP/KLHL25/SOCS1/IL4R/CCL2/RARA/CCR7/SIRPB1/SIRPG/SRC/AP3D1/EBI3/CD70/TNFSF14/CD209/BRD4/NFKBID/IL4I1/RUNX1/ICOSLG	52	1.65
GO:0010977	negative regulation of neuron projection development	32/2151	146/18888	0.000192283	0.00870011	0.00748012	DAB1/EFNA1/EPHA4/NEU4/SEMA3F/SEMA3B/GAK/SEMA5A/SPOCK1/DPYSL3/MYLIP/SEMA3C/IFRD1/FLNA/GDI1/LPAR1/LRRK2/ULK1/EFNB2/BAG5/SEMA7A/PTPN9/CIB1/RGMA/PAFAH1B1/PMP22/ULK2/SEMA6B/APOE/ZNF296/RTN4R/KREMEN1	32	1.92
GO:0032940	secretion by cell	128/2151	830/18888	0.000198256	0.00890582	0.00765698	C1QTNF12/ATP13A2/PTAFR/BMP8A/PPT1/RIMS3/WLS/KCNA2/SLC16A1/BGLAP/FCER1A/FCGR3A/PTGS2/EXOC8/ADRA2B/CACNB4/PTPRN/PER2/PASK/PPARG/ACVR2B/CCR1/CCR2/SLC38A3/GPR27/GATA2/PFN2/CPLX1/RAP1GDS1/ARFIP1/NKD2/FOXD1/HFE/CNR1/MICAL1/STXBP5/SYTL3/GPER1/SCRN1/RALA/STX1A/ZP3/ACHE/AP1S1/VGF/COPG2/CDK16/SYN1/MECP2/BLK/FGFR1/MAFA/JAK2/ABCA1/NIBAN2/ENG/PTGES/SCT/DRD4/BRSK2/TSPAN18/TMEM132A/RAB3IL1/GRK2/CBL/TACR2/MYOF/A…	128	1.35
GO:0030099	myeloid cell differentiation	75/2151	439/18888	0.000209716	0.00930402	0.00799934	CASP9/CSF1/RBM15/CD101/BGLAP/RAB7B/EPAS1/TNFAIP6/PPARG/CCR1/BAP1/MITF/GATA2/MAEA/CASP3/AP3B1/SMAD5/PPARGC1B/CSF1R/IRF4/RIPK1/TMEM14C/CD109/OSTM1/DLL1/FAM20C/CDK6/BPGM/ALAS2/HMGB3/FLNA/MFHAS1/TRIB1/HSF1/JAK2/EEIG1/IRF7/CTR9/SIRT1/LIPA/PRDX3/CD4/ZNF385A/PDE1B/DHRS2/SRP54/FOS/GPR68/CDIN1/CIB1/SOCS1/ZFPM1/PAFAH1B1/CSF3/RARA/CCR7/STAT5A/JMJD6/FASN/SIGLEC15/JAG1/SRC/MAFB/MMP9/FAM210B/SBNO2/EFNA2/ETV2/P…	75	1.5
GO:0070482	response to oxygen levels	63/2151	354/18888	0.0002101	0.00930402	0.00799934	CASP9/OPRD1/SLC2A1/PLK3/LMNA/DDR2/PTGS2/PSEN2/EPAS1/DPP4/EPHA4/PPARG/PIK3CB/CPEB2/CASP3/EGR1/LTA/PPARD/HILPDA/CYBB/ALAS2/CYSLTR1/IRAK1/MECP2/ANGPT2/POLB/NDRG1/HSF1/AQP3/LPAR1/ADM/CAT/VEGFB/BIRC2/HYOU1/CBL/ADO/SIRT1/ADAM8/P2RX2/ANG/PGF/FOS/SMAD3/SLC7A5/COL1A1/CYGB/GATA6/MAP1LC3A/SRC/LONP1/ANGPTL4/SIRT2/TGFB1/NOP53/COMT/COL6A1/ND1/ND2/ATP6/ND4/ND5/CYTB	63	1.56
GO:0019221	cytokine-mediated signaling pathway	87/2151	526/18888	0.000213528	0.00938924	0.00807261	TNFRSF18/TNFRSF4/TNFRSF25/PADI2/F3/CSF1/RBM15/ECM1/IL1R1/STK39/STAT4/IRAK2/PPARG/OXSR1/CX3CR1/XCR1/CCR1/CCR2/PARP9/TNIP2/ACSL1/OTULIN/NAIP/EGR1/CSF1R/IRGM/RIPK1/CCR6/SH2B2/SMIM30/CRLF2/CSF2RA/IL3RA/CXCR3/IRAK1/JAK2/TRIM32/NLRP6/IRF7/CTR9/RELA/FOSL1/BIRC2/CASP1/APOA1/CXCR5/CBL/IL2RA/SIRT1/CD4/CMKLR1/OAS1/OAS3/OAS2/OASL/ULK1/FLT3/TNFSF13B/CIB1/SOCS1/IL4R/IL21R/CCL22/PAFAH1B1/CCL2/CCL7/CSF3/CCR7/STA…	87	1.45
GO:0051223	regulation of protein transport	75/2151	440/18888	0.000225245	0.00983517	0.00845601	C1QTNF12/ATP13A2/SFN/ZC3H12A/BMP8A/PLK3/WLS/SLC16A1/PTGS2/YOD1/PER2/CAMK1/PPARG/HYAL2/GPR27/CPLX1/RAP1GDS1/SLC7A11/ARFIP1/TMEM30A/CNR1/STXBP5/GPER1/STX1A/CD36/ACHE/MDFIC/SMO/ARHGEF5/SHH/CDK16/FLNA/EMD/BLK/JAK2/DRD4/BRSK2/TMEM132A/ADAM8/TAMALIN/SLC8B1/DYNLL1/NUP58/NDFIP2/IRS2/ANG/GPR68/TUNAR/SMAD3/RHBDF1/BAIAP3/STX4/RIPOR1/PARD6A/SREBF1/RHBDF2/CEP131/MAVS/SRC/MIDN/GNA11/FFAR1/TGFB1/KCNN4/APOE/GIPR…	75	1.5
GO:0002475	antigen processing and presentation via MHC class Ib	10/2151	25/18888	0.000232886	0.0100982	0.00868214	CD1A/CD1C/CD1B/CD1E/AP3B1/HFE/ULBP2/ULBP1/RAET1L/AP3D1	10	3.51
GO:0060999	positive regulation of dendritic spine development	13/2151	39/18888	0.000242729	0.0103178	0.00887093	FOXO6/CAMK1/GPRASP3/MECP2/STAU2/LPAR1/CPEB3/ITPKA/PAFAH1B1/BAIAP2/APOE/SHANK3/TIAM1	13	2.93
GO:0002688	regulation of leukocyte chemotaxis	28/2151	123/18888	0.000242775	0.0103178	0.00887093	PADI2/NBL1/MICOS10-NBL1/CSF1/TNFAIP6/DPP4/STK39/OXSR1/CX3CR1/CCR1/CCR2/BST1/CSF1R/DUSP1/CCR6/SERPINE1/MDK/VEGFB/JAM3/CMKLR1/SLC8B1/PGF/LGMN/CCL2/CCL7/CCR7/TNFSF14/CALR	28	2
GO:0002224	toll-like receptor signaling pathway	20/2151	76/18888	0.000244141	0.0103178	0.00887093	CTSS/S100A8/HSPD1/IRAK2/TLR1/TLR6/AP3B1/TNIP1/IRF4/CD36/TLR7/TLR8/IRAK1/MFHAS1/NLRP6/IRF7/FOSL1/BIRC2/TYRO3/CACTIN	20	2.31
GO:0002573	myeloid leukocyte differentiation	46/2151	239/18888	0.000244559	0.0103178	0.00887093	CSF1/CD101/BGLAP/TNFAIP6/PPARG/CCR1/BAP1/MITF/GATA2/AP3B1/PPARGC1B/CSF1R/IRF4/RIPK1/CD109/OSTM1/FAM20C/CDK6/TRIB1/HSF1/EEIG1/IRF7/SIRT1/CD4/PDE1B/DHRS2/SRP54/FOS/GPR68/SOCS1/ZFPM1/PAFAH1B1/CSF3/RARA/CCR7/STAT5A/FASN/SIGLEC15/SRC/MAFB/MMP9/SBNO2/EFNA2/TGFB1/RELB/RUNX1	46	1.69
GO:0002931	response to ischemia	18/2151	65/18888	0.000247548	0.0103738	0.00891908	CASP9/CSF1/PER2/CX3CR1/PIK3CB/EGR1/CSF1R/GPR31/AQP3/RELA/HYOU1/P2RX2/CIB1/MAP2K3/MAP2K6/SLC8A2/PANX2/RCAN1	18	2.43
GO:0071674	mononuclear cell migration	41/2151	206/18888	0.000250413	0.0104239	0.00896215	PADI2/NBL1/MICOS10-NBL1/CSF1/ECM1/STK39/OXSR1/CX3CR1/CCR1/CCR2/CSF1R/DUSP1/CCR6/SERPINE1/ARHGEF5/PLEC/ABL1/MDK/FUT4/PDGFD/JAML/CRTAM/JAM3/RET/ADAM8/EPS8/CMKLR1/SLC8B1/FLT1/LGMN/ASB2/CCL22/CXCL16/CCL2/CCL7/CCR7/PECAM1/TNFSF14/ICAM1/CALR/NLRP12	41	1.75
GO:0060322	head development	121/2151	782/18888	0.000256627	0.0105798	0.00909625	SKI/PADI2/MACO1/POU3F1/PPT1/SLC2A1/DAB1/WLS/WDR47/AMIGO1/KCNA2/KCNA3/PHGDH/BGLAP/BCAN/CENPF/DISC1/DLX2/NRP2/ABCB6/CX3CR1/PLXNA1/GATA2/EPHB3/PRDM8/AFG2A/FAT4/SLC7A11/SMAD1/CASP3/SLC6A3/SEMA5A/BASP1/ZSWIM6/CSF1R/TUBB2A/TUBB2B/PDSS2/FYN/DLL1/FZD1/CDK6/LAMB1/SMO/EZH2/SHH/MECP2/FLNA/DLC1/FUT10/FGFR1/POMK/TOX/LPAR1/AKNA/WHRN/ABL1/LHX3/SEC16A/SCT/RRM1/SLC1A2/MDK/RTN3/CASP5/H2AX/FEZ1/ZEB1/ZMIZ1/BMPR1A/TU…	121	1.36
GO:0050870	positive regulation of T cell activation	48/2151	253/18888	0.000257549	0.0105798	0.00909625	HLX/DPP4/HSPD1/CCR2/CD80/AP3B1/HAVCR2/BRD2/FYN/ZP3/SHH/EFNB1/CD40LG/JAK2/SHB/ABL1/MDK/CD6/SART1/IL2RA/MAP3K8/ZMIZ1/ADAM8/CD4/SLC7A1/HSPH1/EFNB2/TNFSF13B/PNP/KLHL25/SOCS1/IL4R/CCL2/RARA/CCR7/SIRPB1/SIRPG/SRC/AP3D1/EBI3/CD70/TNFSF14/CD209/BRD4/NFKBID/IL4I1/RUNX1/ICOSLG	48	1.67
GO:0061564	axon development	86/2151	522/18888	0.000264238	0.0107837	0.00927151	ECE1/DAB1/WDR47/AMIGO1/EFNA3/EFNA1/CRABP2/IGSF9/VASH2/DISC1/BMPR2/RAPH1/NRP2/EPHA4/SEMA3F/SEMA3B/PLXNA1/SKIL/EPHB3/PRDM8/CASP3/SEMA5A/FOXD1/DHFR/NREP/CSF1R/TUBB2B/DDR1/TNFRSF21/CNR1/FYN/LAMA2/TIAM2/AUTS2/SEMA3C/IFRD1/SMO/SHH/EFNB1/SLITRK4/L1CAM/FLNA/GDI1/ADGRB1/JAK2/TRIM32/NIBAN2/ABL1/OLFM1/LHX3/ANAPC2/BRSK2/B4GAT1/NECTIN1/FEZ1/RET/KIFBP/SHTN1/LRTM2/PLXNC1/ULK1/EFNB2/SEMA7A/RGMA/MAPK8IP3/TUBB3/PI…	86	1.45
GO:0007169	transmembrane receptor protein tyrosine kinase signaling pathway	102/2151	641/18888	0.000280039	0.0113543	0.00976211	C1QTNF12/ERRFI1/BCAR3/F3/SORT1/CSF1/TXNIP/EFNA3/EFNA1/INSRR/DDR2/MPZL1/FASLG/EMILIN1/CD8B/NRP2/EPHA4/DGKD/PIK3CB/EPHB3/FGFRL1/FGFR3/CASP3/SPRY4/CSF1R/FGF18/DDR1/FYN/CCN2/DLL1/FAM20C/PDGFA/GPER1/RALA/HGF/PILRB/SH2B2/REPS2/EFNB1/SPRY3/ANGPT2/BLK/ADGRA2/FGFR1/CPNE3/SAMD12/JAK2/MYORG/NIBAN2/ABL1/HRAS/VEGFB/RELA/PDGFD/SIK2/CBL/RET/SIRT1/CD4/GPRC5A/WNT1/TNS2/ITGA5/HIP1R/FGF9/FLT3/FLT1/EFNB2/IRS2/PGF/LG…	102	1.4
GO:0046631	alpha-beta T cell activation	37/2151	181/18888	0.000284033	0.0113735	0.00977866	ZC3H12A/RORC/HLX/STAT4/CCR2/CD80/AP3B1/PRR7/IRF4/HFE/BRD2/SHH/TOX/JAK2/SHB/CTSL/ABL1/MAPK8IP1/CRTAM/IL2RA/HSPH1/PNP/KLHL25/SOCS1/IL4R/ARMC5/ZFPM1/RARA/SMAD7/AP3D1/EBI3/BRD4/NFKBID/BCL3/RELB/ADORA2A/RUNX1	37	1.8
GO:0071692	protein localization to extracellular region	66/2151	379/18888	0.000284156	0.0113735	0.00977866	C1QTNF12/ATP13A2/NBL1/MICOS10-NBL1/BMP8A/WLS/SLC16A1/PTPRN/PER2/PPARG/ACVR2B/GPR27/CPLX1/RAP1GDS1/ARFIP1/FBN2/CNR1/STXBP5/GPER1/STX1A/ACHE/AP1S1/VGF/COPG2/CDK16/BLK/MAFA/JAK2/ABCA1/DRD4/BRSK2/TMEM132A/TACR2/ADAM8/SLC8B1/DYNLL1/IRS2/ANG/GPR68/TUNAR/RHBDF1/BAIAP3/TVP23A/STX4/PARD6A/TANGO6/PAFAH1B1/SREBF1/CAVIN1/RHBDF2/MIDN/GNA11/RAB3D/FFAR1/TGFB1/KCNN4/APOE/GIPR/NR1H2/CD33/COMT/ADORA2A/PIM3/TIAM1/A…	66	1.53
GO:0032729	positive regulation of type II interferon production	20/2151	77/18888	0.000294972	0.0117313	0.0100862	ARID5A/IL1R1/HSPD1/SLC11A1/CCR2/HAVCR2/TRIM27/LTA/ZP3/TLR7/TLR8/JAK2/ABL1/HRAS/CRTAM/SLC7A5/ZFPM1/CD226/EBI3/BCL3	20	2.28
GO:0003018	vascular process in circulatory system	51/2151	275/18888	0.00029841	0.0117929	0.0101392	ECE1/SLC2A1/SLC16A1/PTGS2/RGS2/SLC5A6/SLC8A1/SLC1A4/ADRA2B/BMPR2/PER2/GRIP2/SLC38A3/MANF/SLC4A4/RAP1GDS1/HRH2/AKAP12/GPER1/SLC29A4/CD36/ABCB1/TBXAS1/CYSLTR1/FABP5/PLEC/SLC44A1/ABL1/HBB/ADM/SLC1A2/PDE2A/P2RY2/TACR2/HTR7/SLC2A3/SLC16A7/ATP2B1/SLC7A1/SLC7A5/ATP2A3/ATP1B2/SRC/AZU1/MIR23A/TGFB1/APOE/SLC1A5/SLC8A2/CLDN5/ADORA2A	51	1.63
GO:0045444	fat cell differentiation	47/2151	248/18888	0.000304569	0.011896	0.0102279	FABP3/FNDC5/ZC3H12A/SORT1/RORC/PTGS2/RGS2/LAMB3/ASXL2/PER2/PPARG/GATA2/PLAC8/CDS1/NOCT/ERAP1/PPARD/GPER1/STEAP4/SH2B2/NAPEPLD/SYAP1/TRIM32/CCDC85B/CCND1/SIRT1/GRK5/CREBL2/WNT1/ZNF385A/CMKLR1/TMEM120B/KLF5/SAV1/SMAD3/SOX8/SOCS1/TGFB1I1/SREBF1/METRNL/TRIB3/JAG1/ASXL1/MAFB/ANGPTL8/SIRT2/TGFB1	47	1.66
GO:0001933	negative regulation of protein phosphorylation	54/2151	296/18888	0.000308297	0.011896	0.0102279	ERRFI1/SFN/ZC3H12A/PLPP3/GADD45A/RGS2/SLC8A1/TRAF3IP1/PPARG/GPD1L/HYAL2/CAMK2N2/SPRY4/DUSP1/TRIM27/CD109/MICAL1/MLXIPL/HGF/SMO/DMD/SPRY3/DEPTOR/TRIB1/TESK1/GNAQ/PIP5KL1/ABL1/MAPK8IP1/CBL/SIRT1/PDCD4/GPRC5A/LRRK2/DUSP6/GSKIP/SPRED1/CIB1/SOCS1/PLK1/PARD6A/MIR212/SMCR8/SPAG9/IMPACT/SMAD7/TRIB3/DBNDD2/CACTIN/SIRT2/TGFB1/APOE/NLRP12/SAMSN1	54	1.6
GO:0033674	positive regulation of kinase activity	55/2151	303/18888	0.0003105	0.011896	0.0102279	CLSPN/CSF1/EFNA1/INSRR/DDR2/MAPRE3/ADRA2B/STRADB/SLC11A1/EPHA4/CAMK1/FGFR3/TLR6/CENPE/CSF1R/IRGM/FGF18/DDR1/SNX9/PDGFA/PILRB/ARHGEF5/EZH2/SYAP1/IRAK1/FGFR1/JAK2/TNFSF15/ABL1/HRAS/DRD4/CCND1/PDGFD/RET/SIRT1/CCND2/CD4/LRRK2/FLT3/FLT1/ANG/TYRO3/CIB1/LAT/MAP2K3/TRAF4/CCR7/GH1/SRC/CD40/EEF1A2/AZU1/MAP2K7/AXL/SLC8A2	55	1.59
GO:0000122	negative regulation of transcription by RNA polymerase II	139/2151	923/18888	0.000310729	0.011896	0.0102279	SKI/ZBTB17/ID3/SFN/PLK3/CC2D1B/GADD45A/SARS1/TXNIP/RORC/EFNA1/FASLG/ZBTB37/ZNF281/ARID5A/DLX2/HES6/PER2/PPARG/ACVR2B/MITF/RYBP/PARP9/GATA2/SKIL/MAGEF1/ETV5/MXD4/HOPX/NFKB1/IRF2/SMAD5/EGR1/NSD1/HIVEP1/KDM1B/H1-2/TRIM27/SPDEF/PPARD/FOXP4/EZR/HDAC9/AEBP1/MLXIPL/GTF2IRD1/CD36/CDK6/TFEC/SMO/EZH2/SHH/BCOR/RBM10/MAGED2/HDAC8/MAGEE1/ZBTB33/PHF6/MECP2/FGFR1/MSC/HEY1/ZHX2/HSF1/FOXH1/ZBTB6/ZBTB26/NR6A1/ZBTB…	139	1.32
GO:0031589	cell-substrate adhesion	63/2151	359/18888	0.000311858	0.011896	0.0102279	TACSTD2/CSF1/EFNA1/DISC1/EMILIN1/BCL2L11/ITGAV/FZD7/PHLDB2/PIK3CB/EPHB3/MELTF/BST1/SPOCK1/SPRY4/GCNT2/DDR1/PPARD/CCN2/MICALL2/RADIL/CD36/CDK6/SERPINE1/LAMB1/L1CAM/FLNA/ANGPT2/DLC1/PLEKHA2/JAK2/TESK1/ABL1/TIMM10B/MDK/ACTN3/APOA1/JAM3/SPOCK2/COL17A1/DOCK1/WNT1/ITGA5/TYRO3/STRC/SMAD3/CIB1/ITGAX/MINK1/ATP1B2/CCR7/COL1A1/ITGB4/RAC3/JAG1/SRC/SDC4/LAMA5/CALR/AXL/LYPD3/RRAS/TIAM1	63	1.54
GO:0071407	cellular response to organic cyclic compound	87/2151	532/18888	0.000313289	0.011896	0.0102279	ERRFI1/CASP9/PADI2/ALPL/ID3/PTAFR/ZC3H12A/SLC16A1/RORC/BGLAP/PTGS2/ADCY3/CYP1B1/SLC8A1/BCL2L11/TFPI/P2RY13/NFKB1/SMAD1/NR3C2/CASP3/SMAD5/EGR1/PPARGC1B/PPARD/PAQR8/SGK1/EZR/GPER1/SMO/EZH2/PQBP1/MECP2/FLNA/SPIDR/HSF1/FOXH1/JAK2/KLF9/GNAQ/ABCA1/ABL1/DRD4/KIF18A/SLC1A2/PDE2A/P2RY2/HTR3A/AKR1C3/SIRT1/ZMIZ1/LRRK2/VDR/GPD1/SP1/CYP27B1/SSH1/FLT3/SLC46A3/GNB5/NEDD4/AQP9/SULT1A3/PER1/BRCA1/OSBPL7/COL1A1/AA…	87	1.44
GO:0002821	positive regulation of adaptive immune response	29/2151	131/18888	0.000314357	0.011896	0.0102279	CD1A/CD1C/CD1B/CD1E/ARID5A/IL1R1/HSPD1/SLC11A1/CCR2/SHLD3/HFE/LTA/BRD2/ULBP2/ULBP1/RAET1L/ZP3/JAK2/SIRT1/CD4/CLEC6A/TNFSF13B/TP53BP1/CD226/BRD4/NFKBID/TGFB1/NECTIN2/KMT5C	29	1.94
GO:0002824	positive regulation of adaptive immune response based on somatic recombination of immune receptors built from immunoglobulin superfamily domains	28/2151	125/18888	0.000322333	0.0120518	0.0103618	CD1A/CD1C/CD1B/CD1E/ARID5A/IL1R1/HSPD1/SLC11A1/CCR2/SHLD3/HFE/LTA/BRD2/ULBP2/ULBP1/RAET1L/ZP3/JAK2/CD4/CLEC6A/TNFSF13B/TP53BP1/CD226/BRD4/NFKBID/TGFB1/NECTIN2/KMT5C	28	1.97
GO:0046632	alpha-beta T cell differentiation	28/2151	125/18888	0.000322333	0.0120518	0.0103618	ZC3H12A/RORC/HLX/STAT4/CD80/AP3B1/PRR7/IRF4/BRD2/SHH/TOX/SHB/CTSL/ABL1/PNP/KLHL25/SOCS1/IL4R/ARMC5/ZFPM1/RARA/SMAD7/AP3D1/BRD4/NFKBID/BCL3/RELB/RUNX1	28	1.97
GO:0048589	developmental growth	105/2151	666/18888	0.000324554	0.0120626	0.0103711	AGRN/SKI/MATN1/STK40/CSF1/PTGFRN/ECM1/CRABP2/DDR2/RGS2/HLX/DISC1/BCL2L11/TNFAIP6/FZD7/BMPR2/RAPH1/NRP2/ACVR2B/SEMA3F/SEMA3B/PLXNA1/FGFR3/HOPX/PLAC8/SMAD1/SLC6A3/SEMA5A/BASP1/DDR1/PPARD/EZR/DLL1/AUTS2/ZP3/SEMA3C/IFRD1/SMO/EZH2/SHH/MED12/L1CAM/MECP2/GDI1/FGFR1/GPAT4/PLEC/NINJ1/COL27A1/ABL1/OLFM1/ANAPC2/PHLDA2/ADM/CTR9/SLC1A2/MDK/ACTN3/WNT11/ZMIZ1/BMPR1A/SHTN1/NINJ2/TNS2/DUSP6/RASAL1/ULK1/FGF9/KLF5/…	105	1.38
GO:0071417	cellular response to organonitrogen compound	99/2151	622/18888	0.000339125	0.0124331	0.0106897	C1QTNF12/PTAFR/SESN2/HPCA/BCAR3/AMIGO1/BGLAP/INSRR/DDR2/PTGS2/ACTA1/LPIN1/CYP1B1/SLC8A1/EPHA4/PPARG/PRKCI/CPEB2/TLR6/RAP1GDS1/NFKB1/CASP3/EGR1/FYN/EZR/GPER1/HDAC9/CD36/SH2B2/BMT2/EZH2/SYAP1/CYBB/MECP2/FLNA/SPIDR/HSF1/GPT/JAK2/GNAQ/ABL1/HRAS/DRD4/SLC1A2/RELA/PDE2A/P2RY2/PDGFD/SIK2/HTR3A/BACE1/ZEB1/SIRT1/CPEB3/GOT1/LRRK2/WNT1/GPD1/TNS2/SP1/ATP2B1/SSH1/IRS2/FOS/LGMN/ZNF106/GNB5/AQP9/SOCS1/SULT1A3/TR…	99	1.4
GO:1903319	positive regulation of protein maturation	10/2151	26/18888	0.000340022	0.0124331	0.0106897	NLRC4/ASTL/MELTF/NKD2/F12/GSN/ADAM8/SRC/ANGPTL8/HPN	10	3.38
GO:0022409	positive regulation of cell-cell adhesion	58/2151	325/18888	0.000340864	0.0124331	0.0106897	PTAFR/PLPP3/HLX/EMILIN1/DPP4/HSPD1/CCR2/CD80/MYO10/AP3B1/HAVCR2/GCNT2/BRD2/FYN/ZP3/SHH/EFNB1/CD40LG/IRAK1/JAK2/SHB/ABL1/MDK/CD6/RELA/SART1/FUT4/IL2RA/MAP3K8/ZMIZ1/ADAM8/CD4/SLC7A1/HSPH1/EFNB2/TNFSF13B/PNP/KLHL25/SOCS1/IL4R/CCL2/RARA/CCR7/SMAD7/SIRPB1/SIRPG/SRC/AP3D1/EBI3/FUT3/CD70/TNFSF14/CD209/BRD4/NFKBID/IL4I1/RUNX1/ICOSLG	58	1.57
GO:0001503	ossification	75/2151	446/18888	0.000342489	0.0124331	0.0106897	SKI/DHRS3/ALPL/ID3/MATN1/BMP8A/SORT1/CSF1/ECM1/TUFT1/BGLAP/DDR2/PTGS2/SLC8A1/TNFAIP6/BMPR2/PPARG/ACVR2B/CCR1/CHRD/FGFR3/NOCT/SMAD1/VCAN/HSD17B4/FBN2/SMAD5/PPARGC1B/FGF18/PDLIM7/CCN2/FAM20C/HGF/FZD1/CDK6/ACHE/SMO/SHH/BCOR/IARS1/CAT/MDK/ACTN3/WNT11/BAMBI/BMPR1A/VDR/TMT1A/CYP27B1/ATP2B1/TMEM119/RFLNA/ZNF664-RFLNA/FGF9/SMAD3/SEMA7A/SOX8/KREMEN2/XYLT1/MYBBP1A/COL1A1/MRC2/MAP2K6/FASN/SMAD7/JAG1/RRBP1/T…	75	1.48
GO:1903037	regulation of leukocyte cell-cell adhesion	66/2151	382/18888	0.000355868	0.0128442	0.0110431	PTAFR/ZC3H12A/TNFAIP8L2/HLX/DPP4/HSPD1/CTLA4/CCR2/CD80/CASP3/AP3B1/HAVCR2/HFE/BRD2/TNFRSF21/FYN/ZP3/FGL2/SHH/VSIG4/EFNB1/CD40LG/IRAK1/JAK2/SHB/ABL1/MDK/CD6/RELA/SART1/LRRC32/FUT4/CRTAM/IL2RA/MAP3K8/ZMIZ1/ADAM8/CD4/SLC7A1/HSPH1/EFNB2/TNFSF13B/PNP/KLHL25/SOCS1/IL4R/CCL2/RARA/CCR7/FOXJ1/SMAD7/SIRPB1/SIRPG/SRC/SDC4/AP3D1/EBI3/CD70/TNFSF14/CD209/BRD4/NFKBID/IL4I1/ADORA2A/RUNX1/ICOSLG	66	1.52
GO:0002218	activation of innate immune response	54/2151	298/18888	0.000365756	0.0131252	0.0112847	CTSS/S100A8/FCRL3/MNDA/RAB7B/NLRC4/HSPD1/IRAK2/FBXL2/TNIP2/TLR1/TLR6/DDX60/OTULIN/NAIP/AP3B1/IRGM/TNIP1/HAVCR2/IRF4/FYN/CD36/TLR7/TLR8/PQBP1/IRAK1/MFHAS1/NINJ1/SLC46A2/TRIM32/FCN2/NLRP6/IRF7/TRIM5/RELA/FOSL1/BIRC2/CASP1/MAPK8/CLEC6A/KLRC1/OAS1/OAS3/OASL/TYRO3/MAP2K6/MAVS/SRC/CACTIN/SIRT2/NOP53/CARD8/LILRA4/LILRA2	54	1.59
GO:0045860	positive regulation of protein kinase activity	48/2151	257/18888	0.000374341	0.0133565	0.0114836	CLSPN/CSF1/EFNA1/DDR2/MAPRE3/ADRA2B/STRADB/SLC11A1/EPHA4/CAMK1/TLR6/CENPE/CSF1R/IRGM/FGF18/SNX9/PDGFA/PILRB/ARHGEF5/EZH2/SYAP1/IRAK1/FGFR1/JAK2/TNFSF15/ABL1/HRAS/DRD4/CCND1/PDGFD/SIRT1/CCND2/CD4/LRRK2/FLT3/FLT1/ANG/CIB1/LAT/MAP2K3/TRAF4/CCR7/GH1/SRC/CD40/AZU1/MAP2K7/SLC8A2	48	1.64
GO:0002758	innate immune response-activating signaling pathway	51/2151	278/18888	0.000389456	0.0138168	0.0118793	CTSS/S100A8/FCRL3/RAB7B/NLRC4/HSPD1/IRAK2/FBXL2/TNIP2/TLR1/TLR6/DDX60/OTULIN/NAIP/AP3B1/IRGM/TNIP1/HAVCR2/IRF4/FYN/CD36/TLR7/TLR8/IRAK1/MFHAS1/NINJ1/SLC46A2/TRIM32/FCN2/NLRP6/IRF7/RELA/FOSL1/BIRC2/CASP1/MAPK8/CLEC6A/KLRC1/OAS1/OAS3/OASL/TYRO3/MAP2K6/MAVS/SRC/CACTIN/SIRT2/NOP53/CARD8/LILRA4/LILRA2	51	1.61
GO:1903055	positive regulation of extracellular matrix organization	11/2151	31/18888	0.000392545	0.0138477	0.0119059	DDR2/EMILIN1/PHLDB2/MELTF/FSCN1/ABL1/PHLDB1/SMAD3/CARMIL2/TGFB1/RUNX1	11	3.12
GO:0001666	response to hypoxia	56/2151	313/18888	0.000400367	0.0139585	0.0120011	CASP9/OPRD1/SLC2A1/PLK3/LMNA/DDR2/PTGS2/PSEN2/EPAS1/DPP4/EPHA4/PPARG/PIK3CB/CPEB2/CASP3/EGR1/LTA/PPARD/HILPDA/CYBB/ALAS2/CYSLTR1/IRAK1/MECP2/ANGPT2/NDRG1/HSF1/AQP3/ADM/CAT/VEGFB/BIRC2/HYOU1/CBL/ADO/SIRT1/ADAM8/P2RX2/ANG/PGF/FOS/SMAD3/CYGB/GATA6/SRC/LONP1/ANGPTL4/SIRT2/TGFB1/NOP53/COMT/ND1/ND2/ND4/ND5/CYTB	56	1.57
GO:0036293	response to decreased oxygen levels	58/2151	327/18888	0.000400496	0.0139585	0.0120011	CASP9/OPRD1/SLC2A1/PLK3/LMNA/DDR2/PTGS2/PSEN2/EPAS1/DPP4/EPHA4/PPARG/PIK3CB/CPEB2/CASP3/EGR1/LTA/PPARD/HILPDA/CYBB/ALAS2/CYSLTR1/IRAK1/MECP2/ANGPT2/NDRG1/HSF1/AQP3/ADM/CAT/VEGFB/BIRC2/HYOU1/CBL/ADO/SIRT1/ADAM8/P2RX2/ANG/PGF/FOS/SMAD3/CYGB/GATA6/MAP1LC3A/SRC/LONP1/ANGPTL4/SIRT2/TGFB1/NOP53/COMT/COL6A1/ND1/ND2/ND4/ND5/CYTB	58	1.56
GO:0046635	positive regulation of alpha-beta T cell activation	19/2151	73/18888	0.000402391	0.0139585	0.0120011	HLX/CCR2/CD80/AP3B1/BRD2/SHH/JAK2/SHB/HSPH1/PNP/KLHL25/SOCS1/IL4R/RARA/AP3D1/EBI3/BRD4/NFKBID/RUNX1	19	2.29
GO:0032102	negative regulation of response to external stimulus	76/2151	456/18888	0.00041274	0.0141907	0.0122008	C1QTNF12/PADI2/NBL1/MICOS10-NBL1/CLDN19/TNFAIP8L2/FNDC4/PROC/TNFAIP6/DPP4/TFPI/EPHA4/TRAF3IP1/PPARG/SEMA3F/SEMA3B/PHLDB2/SLC39A8/NFKB1/SLC6A3/SEMA5A/OTULIN/MACIR/IRGM/HAVCR2/DUSP1/F12/SERPINB9/PPARD/CD109/FYN/GPR31/PDGFA/GPER1/FGL2/SEMA3C/HGF/SERPINE1/SMIM30/VSIG4/ANGPT2/MFHAS1/TRIB1/NLRP6/MDK/APOA1/BACE1/IL2RA/A2M/KLRC1/MVK/OAS1/OAS3/TYRO3/SMAD3/SEMA7A/FURIN/RGMA/CCL2/RHBDF2/METRNL/MAVS/SRC/CACT…	76	1.46
GO:2000351	regulation of endothelial cell apoptotic process	17/2151	62/18888	0.000414143	0.0141907	0.0122008	FASLG/GATA2/PRKCI/TNIP2/SEMA5A/GPER1/SERPINE1/CD40LG/ABL1/AKR1C3/PDCD4/CCL2/CD40/ANGPTL4/ICAM1/PAK4/TGFB1	17	2.41
GO:0071216	cellular response to biotic stimulus	49/2151	265/18888	0.000415902	0.0141907	0.0122008	PTAFR/ZC3H12A/TXNIP/CMPK2/ARID5A/IRAK2/CX3CR1/CD80/TNIP2/TLR1/TLR6/NFKB1/IRGM/TNIP1/HAVCR2/CD36/SERPINE1/IRAK1/TRIB1/HSF1/JAK2/ABCA1/ABL1/TRIM5/CTR9/CD6/RELA/CASP1/MRC1/MAPK8/PDCD4/SLC7A5/MAP2K3/CCL2/CSF3/RARA/HDAC5/SRC/MMP9/CD40/SBNO2/CACTIN/MAP2K7/UPF1/NFKBIB/PAF1/AXL/CARD8/LILRA2	49	1.62
GO:0002460	adaptive immune response based on somatic recombination of immune receptors built from immunoglobulin superfamily domains	66/2151	385/18888	0.000443535	0.0150513	0.0129407	ZC3H12A/RORC/CD1A/CD1C/CD1B/CD1E/FCER1A/FCGR3A/C4BPB/HLX/APLF/ARID5A/IL1R1/STAT4/HSPD1/SLC11A1/CCR2/CD80/KLHL6/GAPT/SHLD3/HAVCR2/IRF4/HFE/GNL1/LTA/BRD2/ULBP2/ULBP1/RAET1L/CCR6/ZP3/TLR8/CD40LG/JAK2/HRAS/IRF7/NFKB2/CD4/C1RL/CLEC6A/KLRC1/TNFSF13B/IGHV3-72/IGHV3-74/TP53BP1/IL4R/IL21R/SUPT6H/FOXJ1/SMAD7/CD226/JAG1/SLA2/CD40/EBI3/CD70/ICAM1/BRD4/NFKBID/TGFB1/BCL3/NECTIN2/RELB/IL4I1/KMT5C	66	1.51
GO:0002221	pattern recognition receptor signaling pathway	48/2151	259/18888	0.000448934	0.0151521	0.0130274	CTSS/S100A8/FCRL3/RAB7B/NLRC4/HSPD1/IRAK2/FBXL2/TNIP2/TLR1/TLR6/DDX60/OTULIN/NAIP/AP3B1/IRGM/TNIP1/HAVCR2/IRF4/CD36/TLR7/TLR8/IRAK1/MFHAS1/NINJ1/SLC46A2/TRIM32/FCN2/NLRP6/IRF7/RELA/FOSL1/BIRC2/CASP1/MAPK8/OAS1/OAS3/OASL/TYRO3/MAP2K6/MAVS/SRC/CACTIN/SIRT2/NOP53/CARD8/LILRA4/LILRA2	48	1.63
GO:0072577	endothelial cell apoptotic process	18/2151	68/18888	0.000453677	0.0152299	0.0130942	FASLG/BMPR2/GATA2/PRKCI/TNIP2/SEMA5A/GPER1/SERPINE1/CD40LG/ABL1/AKR1C3/PDCD4/CCL2/CD40/ANGPTL4/ICAM1/PAK4/TGFB1	18	2.32
GO:0032989	cellular anatomical entity morphogenesis	120/2151	786/18888	0.000462961	0.0154584	0.0132908	NBL1/MICOS10-NBL1/ECE1/DAB1/WDR47/AMIGO1/EFNA3/EFNA1/CRABP2/IGSF9/ACTA1/DISC1/BMPR2/RAPH1/NRP2/EPHA4/SEMA3F/SEMA3B/PHLDB2/PLXNA1/SKIL/EPHB3/PRDM8/TPPP/SEMA5A/FOXD1/CSF1R/TUBB2B/DDR1/FIG4/FYN/LAMA2/SGK1/TIAM2/TMEM106B/AUTS2/SEMA3C/IFRD1/LMOD2/SMO/SHH/PQBP1/EFNB1/GPRASP3/SLITRK4/L1CAM/MECP2/GDI1/SPRY3/STAU2/SDC2/ADGRB1/ARC/PLEC/TMOD1/NIBAN2/ABL1/OLFM1/LHX3/ANAPC2/BRSK2/TNNT3/MDK/MYBPC3/B4GAT1/PHLDB…	120	1.34
GO:0046683	response to organophosphorus	28/2151	128/18888	0.00048491	0.0161052	0.0138468	ERRFI1/PTAFR/PTGS2/CYP1B1/SLC6A3/BCKDHB/EZR/VGF/TLR7/LPAR1/RELA/FOSL1/PDE2A/P2RY2/BIRC2/GPD1/SSH1/P2RX2/RFC3/FOS/AQP9/PER1/SREBF1/COL1A1/AANAT/GATA6/HCN2/KCNE1	28	1.92
GO:0031214	biomineral tissue development	36/2151	180/18888	0.000525545	0.0173624	0.0149277	ALPL/MATN1/WLS/ECM1/TUFT1/BGLAP/DDR2/PTGS2/SLC8A1/BMPR2/ATG4B/ACVR2B/CCR1/FGFR3/FBN2/FAM20C/BCOR/FGFR1/HEY1/FAM83H/ACTN3/WNT11/NECTIN1/BMPR1A/VDR/CYP27B1/ATP2B1/TMEM119/RFLNA/ZNF664-RFLNA/SLC24A4/SMAD3/COL1A1/SBNO2/TGFB1/COL6A1	36	1.76
GO:0030162	regulation of proteolysis	95/2151	600/18888	0.000529446	0.0173993	0.0149594	CASP9/ATP13A2/SFN/PLK3/F3/ECM1/CTSS/S100A8/EFNA3/EFNA1/FASLG/DISC1/NLRC4/ASTL/HSPD1/DNAJB2/EPHA4/PPARG/RYBP/SERPINI1/TNFSF10/MAGEF1/MELTF/NKD2/NAIP/SPOCK1/F12/PRR7/SERPINB9/HFE/TRIM39/PSMB9/MTCH1/FYN/SNX9/GPER1/GNA12/SERPINE1/TMEM168/SHH/ARAF/TIMP1/UBQLN2/DLC1/CCAR2/TRIB1/JAK2/PABIR1/CTSL/TNFSF15/TRIM32/GSN/LDLRAD3/BIRC2/CASP1/SIRT1/TSPAN15/SPOCK2/ADAM8/LRRK2/WNT1/HIP1R/LGMN/BAG5/BCL2L10/SMAD3/FU…	95	1.39
GO:0097237	cellular response to toxic substance	28/2151	129/18888	0.00055323	0.0180001	0.015476	SESN2/OPRD1/PTGS2/MTARC1/CYP1B1/LANCL1/SLC11A1/ABCB6/SLC39A8/MGST2/DHFR/GPX3/IPCEF1/CD36/TP53INP1/ALDH1A1/PTGES/HBB/ABTB2/CAT/GSTO2/PRDX3/MGST1/HBA2/HBA1/CYGB/GPX4/APOE	28	1.91
GO:0007162	negative regulation of cell adhesion	55/2151	310/18888	0.000553495	0.0180001	0.015476	ZC3H12A/DAB1/TACSTD2/TNFAIP8L2/MUC1/HLX/CYP1B1/FZD7/CTLA4/EPHA4/PHLDB2/CD80/PLXNA1/MELTF/CASP3/SEMA5A/SPOCK1/SPRY4/HAVCR2/DUSP1/GCNT2/HFE/TNFRSF21/FGL2/ADAM22/SERPINE1/SHH/VSIG4/ANGPT2/DLC1/JAK2/AKNA/ABL1/MDK/SIPA1/LRRC32/APOA1/CRTAM/JAM3/IL2RA/RND1/WNT1/PLXNC1/SOCS1/IL4R/COL1A1/FOXJ1/SMAD7/JAG1/SRC/SDC4/TGFB1/IL4I1/ADORA2A/RUNX1	55	1.56
GO:0071675	regulation of mononuclear cell migration	27/2151	123/18888	0.000572187	0.0185116	0.0159158	PADI2/NBL1/MICOS10-NBL1/CSF1/ECM1/STK39/OXSR1/CX3CR1/CCR1/CCR2/CSF1R/DUSP1/CCR6/SERPINE1/ABL1/MDK/PDGFD/JAM3/ADAM8/CMKLR1/SLC8B1/LGMN/CCL2/CCL7/CCR7/TNFSF14/CALR	27	1.93
GO:0050921	positive regulation of chemotaxis	30/2151	142/18888	0.000578699	0.0186257	0.0160139	F3/CSF1/STK39/BMPR2/OXSR1/CX3CR1/CCR1/CCR2/SEMA5A/CSF1R/FGF18/CCR6/SERPINE1/FGFR1/LPAR1/MDK/VEGFB/PDGFD/CMKLR1/PGF/LGMN/SMAD3/STX4/CCL7/CCR7/AZU1/TNFSF14/CALR/TGFB1/TIAM1	30	1.86
GO:0032868	response to insulin	49/2151	269/18888	0.000590831	0.0189187	0.0162658	C1QTNF12/ERRFI1/ALPL/SESN2/SLC2A1/BCAR3/SORT1/BGLAP/INSRR/LPIN1/PPARG/EPM2AIP1/PRKCI/TNFSF10/CPEB2/EGR1/HDAC9/VGF/SH2B2/SYAP1/GPT/HRAS/ADM/CAT/RELA/SIK2/SIRT1/GOT1/TNS2/SP1/ATP2B1/IRS2/FOS/ZNF106/SOCS1/TRIM72/MEAK7/MYO1C/SREBF1/PIP4K2B/HDAC5/COL1A1/AANAT/BAIAP2/TRIB3/SRC/NCOA5/LONP1/COL6A1	49	1.6
GO:0043280	positive regulation of cysteine-type endopeptidase activity involved in apoptotic process	25/2151	111/18888	0.000603083	0.0191707	0.0164825	CASP9/F3/S100A8/FASLG/NLRC4/HSPD1/PPARG/TNFSF10/PRR7/MTCH1/GPER1/DLC1/JAK2/TNFSF15/GSN/CASP1/SIRT1/HIP1R/BCL2L10/SMAD3/ATP2A3/NGFR/BBC3/CARD8/NLRP12	25	1.98
GO:0002764	immune response-regulating signaling pathway	85/2151	528/18888	0.000604841	0.0191707	0.0164825	ZC3H12A/EIF2B3/CTSS/S100A8/FCRL3/MNDA/FCER1A/FCGR3A/RAB7B/NLRC4/CD8B/CACNB4/HSPD1/CTLA4/IRAK2/PLCL2/FBXL2/KLHL6/TNIP2/TLR1/TLR6/NFKB1/DDX60/OTULIN/NAIP/AP3B1/IRGM/TNIP1/HAVCR2/IRF4/TNFRSF21/FYN/THEMIS/EZR/CD36/SH2B2/TLR7/TLR8/IRAK1/MFHAS1/BLK/SHB/NINJ1/SLC46A2/TRIM32/ABL1/FCN2/NLRP6/HRAS/IRF7/RELA/FOSL1/BIRC2/CASP1/MAPK8/LIPA/CLEC6A/KLRC1/CMKLR1/OAS1/OAS3/OASL/TYRO3/LAT/CCR7/MAP2K6/CD226/MAVS/SLA…	85	1.41
GO:0010232	vascular transport	21/2151	87/18888	0.000615076	0.0192992	0.0165929	SLC2A1/SLC16A1/SLC5A6/SLC1A4/SLC38A3/SLC4A4/SLC29A4/CD36/ABCB1/FABP5/SLC44A1/SLC1A2/SLC2A3/SLC16A7/SLC7A1/SLC7A5/ATP2A3/ATP1B2/APOE/SLC1A5/SLC8A2	21	2.12
GO:0150104	transport across blood-brain barrier	21/2151	87/18888	0.000615076	0.0192992	0.0165929	SLC2A1/SLC16A1/SLC5A6/SLC1A4/SLC38A3/SLC4A4/SLC29A4/CD36/ABCB1/FABP5/SLC44A1/SLC1A2/SLC2A3/SLC16A7/SLC7A1/SLC7A5/ATP2A3/ATP1B2/APOE/SLC1A5/SLC8A2	21	2.12
GO:0040008	regulation of growth	97/2151	618/18888	0.000627286	0.0195839	0.0168377	AGRN/CDK11B/CDK11A/SFN/SESN2/PPT1/PTCH2/CSF1/S100A8/CRABP2/RGS2/HLX/DISC1/BCL2L11/BMPR2/DNAJB2/SEMA3F/SEMA3B/HYAL2/CISH/BAP1/FGFR3/HOPX/PLAC8/SLC6A3/SEMA5A/BASP1/SPOCK1/DDR1/PPARD/ARMC12/SGK1/EZR/DLL1/ZP3/SEMA3C/IFRD1/SMO/JADE3/TSPYL2/L1CAM/MECP2/GDI1/CCAR2/FGFR1/GPAT4/PABIR1/TRIM32/ABL1/OLFM1/ANAPC2/PRDM11/SIPA1/CCDC85B/ACTN3/WNT11/BMPR1A/SHTN1/ING4/CYP27B1/DUSP6/RASAL1/ULK1/FGF9/ING1/SAV1/LGMN/…	97	1.38
GO:1904951	positive regulation of establishment of protein localization	57/2151	326/18888	0.00064348	0.0199895	0.0171864	C1QTNF12/ATP13A2/SFN/HPCA/ZC3H12A/PLK3/WLS/PTGS2/CAMK1/PPARG/HYAL2/BAP1/GPR27/HSPA1L/TMEM30A/FYN/GPER1/MICALL2/ACHE/SMO/TCAF1/ARHGEF5/SHH/FLNA/EMD/BLK/JAK2/HRAS/TMEM132A/ADAM8/DYNLL1/IRS2/ANG/GPR68/TUNAR/SMAD3/CIB1/BAIAP3/STX4/RIPOR1/PARD6A/MYO1C/USP36/CEP131/MAVS/SRC/GNA11/FFAR1/TGFB1/KCNN4/GIPR/NR1H2/CD33/TRIM28/ADORA2A/SREBF2/ABCG1	57	1.54
GO:0002693	positive regulation of cellular extravasation	8/2151	19/18888	0.000661904	0.0203026	0.0174556	PTAFR/IL1R1/CCR2/MDK/PDGFD/JAM3/ADAM8/ICAM1	8	3.7
GO:0010885	regulation of cholesterol storage	8/2151	19/18888	0.000661904	0.0203026	0.0174556	PPARG/PPARD/CD36/ABCA1/EHD1/NR1H2/SREBF2/ABCG1	8	3.7
GO:0007264	small GTPase-mediated signal transduction	81/2151	500/18888	0.000663312	0.0203026	0.0174556	DAB1/BCAR3/CSF1/IQGAP3/RGL1/RASGRP3/CDC42EP3/ITGAV/ARHGEF3/PIK3CB/SPRY4/TIAM2/GNA12/CYTH3/CHN2/RALA/AUTS2/SH2B2/ARHGEF5/RHEB/P2RY8/GPR174/CHM/RAB33A/GDI1/SPRY3/DLC1/DENND3/ARHGAP39/ABCA1/CTNNAL1/LPAR1/SCAI/ABL1/RALGDS/HRAS/MADD/SIPA1/RAB39A/APOA1/CBL/LIPA/ARHGAP19/GBF1/SHTN1/DOCK1/PLEKHG6/EPS8/LRRK2/RND1/RHEBL1/ARHGAP9/RASAL1/RHOF/KBTBD7/LPAR6/RASA3/GPR65/RHOV/DENND4A/RHOT2/LAT/RRAD/RIPOR1/RAPGEF…	81	1.42
GO:0043277	apoptotic cell clearance	14/2151	48/18888	0.000667385	0.0203276	0.0174771	XKR8/ITGAV/CCR2/CD36/ADGRB1/FCN2/TYRO3/CCL2/RARA/JMJD6/RAC3/XKR7/TGM2/AXL	14	2.56
GO:0009612	response to mechanical stimulus	41/2151	216/18888	0.000690168	0.0209195	0.017986	SLC2A1/GADD45A/TXNIP/BGLAP/DDR2/PTGS2/ACTA1/SLC8A1/XPC/NFKB1/FYN/TLR7/TLR8/DMD/ANGPT2/PLEC/HABP4/WHRN/GSN/ENG/CHRNA10/MDK/RELA/FOSL1/PDE2A/WNT11/CASP5/CASP1/BACE1/MAPK8/FOS/STRC/PKD1L3/TCAP/COL1A1/SRC/CD40/TNFSF14/HPN/SHANK3/COL6A1	41	1.67
GO:0051146	striated muscle cell differentiation	55/2151	313/18888	0.000701839	0.0211704	0.0182018	SKI/ACADM/SORT1/PTGFRN/LMNA/RGS2/ACTA1/SLC8A1/FZD7/HOPX/CASP3/NLN/DLL1/HDAC9/LMOD2/SMO/EZH2/SHH/ADGRB1/PLEC/MYORG/TMOD1/TRIM32/NIBAN2/TNNT3/MYBPC3/EHD1/ACTN3/BMPR1A/DOCK1/WNT1/TMEM119/P2RX2/KLF5/EFNB2/ASB2/TMOD2/IL4R/TRIM72/KDM6B/TCAP/RARA/HDAC5/SPAG9/GATA6/ALPK2/CTDP1/RBM38/TNFSF14/CALR/MIR23A/TGFB1/MYBPC2/RCAN1/COL6A1	55	1.54
GO:0009306	protein secretion	63/2151	370/18888	0.000706979	0.021223	0.0182469	C1QTNF12/ATP13A2/BMP8A/WLS/SLC16A1/PTPRN/PER2/PPARG/ACVR2B/GPR27/CPLX1/RAP1GDS1/ARFIP1/CNR1/STXBP5/GPER1/STX1A/ACHE/AP1S1/VGF/COPG2/CDK16/BLK/MAFA/JAK2/ABCA1/DRD4/BRSK2/TMEM132A/TACR2/ADAM8/SLC8B1/DYNLL1/IRS2/ANG/GPR68/TUNAR/RHBDF1/BAIAP3/TVP23A/STX4/PARD6A/TANGO6/PAFAH1B1/SREBF1/CAVIN1/RHBDF2/MIDN/GNA11/RAB3D/FFAR1/TGFB1/KCNN4/APOE/GIPR/NR1H2/CD33/COMT/ADORA2A/PIM3/TIAM1/ABCG1/PFKL	63	1.5
GO:0030500	regulation of bone mineralization	20/2151	82/18888	0.000712405	0.0212835	0.018299	MATN1/ECM1/BGLAP/DDR2/SLC8A1/BMPR2/ACVR2B/CCR1/FBN2/FAM20C/BCOR/ACTN3/BMPR1A/VDR/CYP27B1/ATP2B1/TMEM119/RFLNA/ZNF664-RFLNA/SMAD3	20	2.14
GO:0010464	regulation of mesenchymal cell proliferation	11/2151	33/18888	0.000723531	0.0213398	0.0183474	LMNA/CHRD/PDGFA/SMO/SHH/FGFR1/WNT11/ZEB1/BMPR1A/FGF9/IRS2	11	2.93
GO:0019915	lipid storage	22/2151	94/18888	0.000724542	0.0213398	0.0183474	ZC3H12A/LDAH/ITGAV/PPARG/CDS1/NFKB1/PPARD/CD36/HILPDA/ABCA1/PNPLA2/EHD1/APOA1/SIRT1/LIPA/SREBF1/FITM2/PLIN5/APOE/NR1H2/SREBF2/ABCG1	22	2.06
GO:0043367	CD4-positive, alpha-beta T cell differentiation	22/2151	94/18888	0.000724542	0.0213398	0.0183474	ZC3H12A/RORC/HLX/STAT4/CD80/IRF4/BRD2/TOX/SHB/CTSL/KLHL25/SOCS1/IL4R/ARMC5/ZFPM1/RARA/SMAD7/BRD4/NFKBID/BCL3/RELB/RUNX1	22	2.06
GO:0002697	regulation of immune effector process	65/2151	385/18888	0.000738722	0.0216553	0.0186186	TNFRSF4/PTAFR/ZC3H12A/FCRL3/CD1A/CD1C/CD1B/CD1E/C4BPB/HLX/APLF/ARID5A/IL1R1/HSPD1/CX3CR1/CCR2/CD80/GATA2/DDX60/SHLD3/HAVCR2/IRF4/SERPINB9/HFE/LTA/BRD2/ULBP2/ULBP1/RAET1L/ZP3/FGL2/CD36/TLR7/VSIG4/CD40LG/SHB/FCN2/PRG2/APOA1/CRTAM/SIRT1/A2M/KLRC1/TP53BP1/SEMA7A/IL4R/STX4/SLC7A5/SUPT6H/RARA/FOXJ1/SMAD7/CD226/MAVS/STXBP2/ICAM1/ACP5/BRD4/BST2/NFKBID/AXL/TGFB1/NECTIN2/IL4I1/KMT5C	65	1.48
GO:0051222	positive regulation of protein transport	46/2151	251/18888	0.000747349	0.0216716	0.0186326	C1QTNF12/ATP13A2/SFN/ZC3H12A/PLK3/WLS/PTGS2/CAMK1/PPARG/HYAL2/GPR27/TMEM30A/GPER1/ACHE/SMO/ARHGEF5/SHH/FLNA/EMD/BLK/JAK2/TMEM132A/ADAM8/DYNLL1/IRS2/ANG/GPR68/TUNAR/SMAD3/BAIAP3/STX4/RIPOR1/PARD6A/CEP131/MAVS/SRC/GNA11/FFAR1/TGFB1/KCNN4/GIPR/NR1H2/CD33/TRIM28/ADORA2A/ABCG1	46	1.61
GO:0045936	negative regulation of phosphate metabolic process	64/2151	378/18888	0.000749078	0.0216716	0.0186326	ERRFI1/SFN/ZC3H12A/PLPP3/GADD45A/RGS2/SLC8A1/TRAF3IP1/PPARG/GPD1L/HYAL2/CAMK2N2/LPCAT1/SPRY4/DUSP1/TRIM27/CD109/MICAL1/PDGFA/MLXIPL/STYXL1/HGF/SMO/DMD/SPRY3/MFHAS1/DEPTOR/TRIB1/TESK1/GNAQ/PIP5KL1/ABL1/MAPK8IP1/ACTN3/CBL/SIRT1/PDCD4/PRDX3/GPRC5A/LRRK2/DUSP6/DYNLL1/IRS2/GSKIP/SPRED1/CIB1/SOCS1/PLK1/PARD6A/MIR212/SMCR8/SPAG9/IMPACT/SMAD7/TRIB3/PPP1R16B/DBNDD2/MIDN/CACTIN/SIRT2/TGFB1/APOE/NLRP12/SAMS…	64	1.49
GO:1902105	regulation of leukocyte differentiation	57/2151	328/18888	0.00074969	0.0216716	0.0186326	ZC3H12A/CSF1/CD101/BGLAP/FCRL3/HLX/TNFAIP6/CTLA4/CCR1/CCR2/MITF/CD80/GATA2/AP3B1/PPARGC1B/IRF4/RIPK1/BRD2/FGL2/CDK6/SHH/HMGB3/TOX/TRIB1/HSF1/SHB/SLC46A2/EEIG1/ABL1/IRF7/MDK/SART1/CRTAM/IL2RA/ZEB1/ZMIZ1/ADAM8/CD4/PNP/FOS/GPR68/KLHL25/SOCS1/IL4R/ZFPM1/RARA/FOXJ1/SMAD7/MAFB/AP3D1/BRD4/NFKBID/AXL/TGFB1/CLPTM1/IL4I1/RUNX1	57	1.53
GO:0014706	striated muscle tissue development	48/2151	265/18888	0.000758742	0.0217413	0.0186926	SKI/ACADM/LMNA/RGS2/CENPF/SLC8A1/FZD7/HOPX/SMAD1/PTCD2/SMAD5/DLL1/SEMA3C/IFRD1/SHH/FGFR1/MSC/HEY1/PLEC/FOXH1/ENG/ABL1/MYBPC3/BMPR1A/FGF9/EFNB2/SAV1/ASB2/SMAD3/LUC7L/MRTFB/NDRG4/ZFPM1/SOX15/KDM6B/TCAP/RARA/CACNA1G/GATA6/SMAD7/ALPK2/CTDP1/CALR/MIR23A/SIRT2/TGFB1/PPP1R13L/RUNX1	48	1.59
GO:0035592	establishment of protein localization to extracellular region	63/2151	371/18888	0.000759066	0.0217413	0.0186926	C1QTNF12/ATP13A2/BMP8A/WLS/SLC16A1/PTPRN/PER2/PPARG/ACVR2B/GPR27/CPLX1/RAP1GDS1/ARFIP1/CNR1/STXBP5/GPER1/STX1A/ACHE/AP1S1/VGF/COPG2/CDK16/BLK/MAFA/JAK2/ABCA1/DRD4/BRSK2/TMEM132A/TACR2/ADAM8/SLC8B1/DYNLL1/IRS2/ANG/GPR68/TUNAR/RHBDF1/BAIAP3/TVP23A/STX4/PARD6A/TANGO6/PAFAH1B1/SREBF1/CAVIN1/RHBDF2/MIDN/GNA11/RAB3D/FFAR1/TGFB1/KCNN4/APOE/GIPR/NR1H2/CD33/COMT/ADORA2A/PIM3/TIAM1/ABCG1/PFKL	63	1.49
GO:0046638	positive regulation of alpha-beta T cell differentiation	15/2151	54/18888	0.000766426	0.0218089	0.0187507	HLX/CD80/AP3B1/BRD2/SHH/SHB/PNP/KLHL25/SOCS1/IL4R/RARA/AP3D1/BRD4/NFKBID/RUNX1	15	2.44
GO:0032609	type II interferon production	26/2151	119/18888	0.000771903	0.0218089	0.0187507	ZC3H12A/ARID5A/IL1R1/HSPD1/SLC11A1/CCR2/IRGM/HAVCR2/TRIM27/LTA/ZP3/TLR7/TLR8/JAK2/ABL1/NLRP6/HRAS/CRTAM/SLC7A5/ZFPM1/RARA/CCR7/CD226/EBI3/AXL/BCL3	26	1.92
GO:0032649	regulation of type II interferon production	26/2151	119/18888	0.000771903	0.0218089	0.0187507	ZC3H12A/ARID5A/IL1R1/HSPD1/SLC11A1/CCR2/IRGM/HAVCR2/TRIM27/LTA/ZP3/TLR7/TLR8/JAK2/ABL1/NLRP6/HRAS/CRTAM/SLC7A5/ZFPM1/RARA/CCR7/CD226/EBI3/AXL/BCL3	26	1.92
GO:0098609	cell-cell adhesion	142/2151	967/18888	0.00079323	0.0223105	0.0191819	PTAFR/COL8A2/ZC3H12A/CLDN19/PLPP3/DAB1/CNN3/AMIGO1/CD58/ANXA9/TNFAIP8L2/S100A8/IGSF9/SELL/HLX/EMILIN1/CYP1B1/DPP4/ITGAV/HSPD1/CTLA4/CX3CR1/CCR2/NECTIN3/CD80/PIK3CB/CLDN11/EPHB3/LPP/FGFRL1/SLC39A8/FAT4/SLC7A11/CLDN22/CASP3/MYO10/AP3B1/TNIP1/HAVCR2/GCNT2/HFE/BRD2/TNFRSF21/FYN/EZR/ZP3/FGL2/LAMB1/SHH/VSIG4/EFNB1/CLDN2/CD40LG/L1CAM/IRAK1/FLNA/JAK2/SHB/NINJ1/AKNA/ABL1/RIC8A/CDHR5/HBB/MDK/CD6/RELA/SART1…	142	1.29
GO:0010563	negative regulation of phosphorus metabolic process	64/2151	379/18888	0.000803336	0.0224934	0.0193392	ERRFI1/SFN/ZC3H12A/PLPP3/GADD45A/RGS2/SLC8A1/TRAF3IP1/PPARG/GPD1L/HYAL2/CAMK2N2/LPCAT1/SPRY4/DUSP1/TRIM27/CD109/MICAL1/PDGFA/MLXIPL/STYXL1/HGF/SMO/DMD/SPRY3/MFHAS1/DEPTOR/TRIB1/TESK1/GNAQ/PIP5KL1/ABL1/MAPK8IP1/ACTN3/CBL/SIRT1/PDCD4/PRDX3/GPRC5A/LRRK2/DUSP6/DYNLL1/IRS2/GSKIP/SPRED1/CIB1/SOCS1/PLK1/PARD6A/MIR212/SMCR8/SPAG9/IMPACT/SMAD7/TRIB3/PPP1R16B/DBNDD2/MIDN/CACTIN/SIRT2/TGFB1/APOE/NLRP12/SAMS…	64	1.48
GO:0097305	response to alcohol	47/2151	259/18888	0.000821372	0.0228558	0.0196508	S100A8/BGLAP/RGS2/ADCY3/CYP1B1/STK39/OGG1/GLB1/SLC6A3/CNR1/FYN/SGK1/SMO/TBXAS1/CYBB/GNRH1/POLB/SPIDR/TP53INP1/KLF9/ABCA1/DRD4/CAT/FOSL1/BIRC2/CBL/AKR1C3/LIPA/A2M/EPS8/PTGDR/PTGER2/FOS/SREBF1/CCL7/CSF3/RARA/CCR7/BRCA1/OSBPL7/AANAT/GRAMD1A/TGFB1/CLDN5/COMT/ND4/CYTB	47	1.59
GO:0051897	positive regulation of phosphatidylinositol 3-kinase/protein kinase B signal transduction	34/2151	171/18888	0.000823598	0.0228558	0.0196508	C1QTNF12/CX3CR1/FGFR3/SEMA5A/CSF1R/GCNT2/PPARD/PDGFA/GPER1/HGF/MFHAS1/BAG4/FGFR1/TSPYL5/JAK2/MYORG/ENG/CAT/CBL/AKR1C3/RET/SIRT1/ADAM8/FLT3/FLT1/IRS2/NEDD4/CSF3/CCR7/GH1/SRC/AXL/TGFB1/RASD2	34	1.75
GO:0034446	substrate adhesion-dependent cell spreading	23/2151	101/18888	0.000833138	0.0230182	0.0197904	TACSTD2/EFNA1/ITGAV/FZD7/EPHB3/MELTF/SPRY4/MICALL2/RADIL/LAMB1/FLNA/TESK1/ABL1/MDK/APOA1/DOCK1/TYRO3/CIB1/RAC3/SRC/LAMA5/CALR/AXL	23	2
GO:0051345	positive regulation of hydrolase activity	78/2151	482/18888	0.000852536	0.0234083	0.0201258	AGRN/CASP9/EVI5/BCAR3/F3/CTSS/S100A8/EFNA3/EFNA1/FCRL3/FASLG/RGS16/RGL1/NLRC4/RASGRP3/HSPD1/EPHA4/PPARG/TNFSF10/FGFR3/PRR7/MTCH1/FYN/TIAM2/SNX9/GPER1/GNA12/ARHGEF5/EZH2/AGAP3/DLC1/FGFR1/JAK2/GNAQ/CTSL/LPAR1/TNFSF15/GSN/RALGDS/HRAS/WNT11/CASP1/APOA1/SIRT1/HIP1R/FLT1/GRTP1/ANG/GPR65/LGMN/BCL2L10/GNB5/SMAD3/CCL22/SGSM2/ATP2A3/SMCR8/CCL2/CCL7/RAPGEFL1/NGFR/FOXJ1/TBC1D16/PCNA/TGM2/CD40/ARHGAP45/GNA15/…	78	1.42
GO:0032956	regulation of actin cytoskeleton organization	59/2151	344/18888	0.000854755	0.0234083	0.0201258	TACSTD2/ARPC5/CDC42EP3/PHLDB2/PFN2/BST1/ARFIP1/SEMA5A/CSF1R/TRIM27/CCN2/SNX9/PDGFA/FSCN1/RALA/ELN/LMOD2/ARHGEF5/FLNA/DLC1/BAG4/STAU2/TESK1/TMOD1/LPAR1/MEGF9/GSN/SPTAN1/ABL1/HRAS/SSH3/WNT11/APOA1/ESAM/JAM3/EPS8/RND1/SSH1/RHOF/HIP1R/GPR65/TMOD2/SMAD3/ARPIN/FHOD1/CARMIL2/TAOK1/CSF3/CCR7/BAIAP2/RAC3/SIGLEC15/SDC4/BST2/PLEKHG2/SPTBN4/CDC42EP5/CELSR1/SHANK3	59	1.51
GO:0010035	response to inorganic substance	85/2151	534/18888	0.00086066	0.0234671	0.0201763	CASP9/ATP13A2/ALPL/HPCA/ZC3H12A/SLC25A24/TXNIP/S100A8/BGLAP/PTGS2/SLC30A3/CYP1B1/STK39/CYBRD1/SLC11A1/ABCB6/OGG1/BAP1/SLC39A8/CASP3/SLC6A3/DHFR/XRCC4/RIPK1/HFE/FYN/CD36/EZH2/SHH/CYBB/MECP2/GDI1/FGFR1/SPIDR/CPNE3/NDRG1/PLEC/HSF1/AQP3/ABL1/HBB/CAT/SIPA1/RELA/FOSL1/PDGFD/BACE1/AKR1C3/MAPK8/SIRT1/PRDX3/LRRK2/LTA4H/RASAL1/FOS/LGMN/ITPKA/NEDD4/HBA2/HBA1/KDM6B/CCR7/COL1A1/CACNA1G/SPHK1/AANAT/EIF4A3/NPTX…	85	1.4
GO:0051336	regulation of hydrolase activity	113/2151	746/18888	0.000892839	0.0242386	0.0208397	AGRN/CASP9/ATP13A2/SFN/EVI5/BCAR3/F3/SORT1/ECM1/CTSS/S100A8/PBXIP1/EFNA3/EFNA1/FCRL3/FASLG/RGS16/RGL1/RGS2/NLRC4/RASGRP3/HSPD1/EPHA4/PPARG/PLXNA1/SERPINI1/TNFSF10/EPHB3/FGFR3/CPEB2/GZMA/NAIP/SPOCK1/PRR7/SERPINB9/PSMB9/MTCH1/FYN/TIAM2/SNX9/GPER1/GNA12/CHN2/STYXL1/SERPINE1/ARHGEF5/EZH2/AGAP3/TIMP1/DLC1/FGFR1/JAK2/GNAQ/CTSL/LPAR1/TNFSF15/GSN/ABL1/RALGDS/GPSM1/HRAS/WNT11/BIRC2/CASP1/APOA1/SIRT1/SPOCK…	113	1.33
GO:1904037	positive regulation of epithelial cell apoptotic process	13/2151	44/18888	0.000900107	0.0243302	0.0209184	FASLG/PRKCI/GPER1/CD40LG/JAK2/GSN/WNT11/AKR1C3/PDCD4/SAV1/CCL2/CD40/TGFB1	13	2.59
GO:1901699	cellular response to nitrogen compound	106/2151	693/18888	0.000908288	0.0244455	0.0210175	AGRN/C1QTNF12/PTAFR/SESN2/HPCA/BCAR3/AMIGO1/BGLAP/INSRR/DDR2/PTGS2/ACTA1/LPIN1/CYP1B1/SLC8A1/EPHA4/PPARG/PRKCI/CPEB2/TLR6/RAP1GDS1/NFKB1/CASP3/EGR1/FYN/EZR/GPER1/HDAC9/CD36/ACHE/SH2B2/BMT2/EZH2/SYAP1/CYBB/PQBP1/MECP2/FLNA/CHRNA2/SPIDR/HSF1/GPT/JAK2/GNAQ/ABL1/HRAS/DRD4/SLC1A2/RELA/GRK2/PDE2A/P2RY2/PDGFD/SIK2/HTR3A/BACE1/ZEB1/SIRT1/CPEB3/GOT1/LRRK2/WNT1/GPD1/TNS2/SP1/ATP2B1/SSH1/IRS2/FOS/LGMN/ZNF10…	106	1.34
GO:0001667	ameboidal-type cell migration	80/2151	498/18888	0.000917962	0.0245998	0.0211502	ZC3H12A/CAP1/PLPP3/TACSTD2/GADD45A/EFNA1/DDR2/PTGS2/CYP1B1/DPP4/BMPR2/NRP2/TNS1/PPARG/SEMA3F/SEMA3B/HYAL2/GATA2/PIK3CB/PFN2/SEMA5A/MACIR/FGF18/PPARD/AKAP12/GNA12/RADIL/HDAC9/SEMA3C/SMO/SHH/TIMP1/EFNB1/MECP2/ANGPT2/ADGRA2/BAG4/FGFR1/AGO2/ADGRB1/PLEC/TESK1/GLIPR2/ABL1/RIC8A/WNT11/AMOTL1/APOA1/RET/SIRT1/DOCK1/SP1/EFNB2/IRS2/VASH1/LGMN/SPRED1/SEMA7A/CIB1/SOX8/MIR212/PAFAH1B1/MAP2K3/STAT5A/HDAC5/ITGB4…	80	1.41
GO:0045598	regulation of fat cell differentiation	30/2151	146/18888	0.00093405	0.024924	0.0214289	FNDC5/ZC3H12A/SORT1/RORC/PTGS2/ASXL2/PPARG/GATA2/CDS1/NOCT/PPARD/GPER1/NAPEPLD/SYAP1/CCDC85B/SIRT1/CREBL2/WNT1/ZNF385A/CMKLR1/KLF5/SAV1/SMAD3/TGFB1I1/METRNL/TRIB3/JAG1/ASXL1/SIRT2/TGFB1	30	1.8
GO:0051148	negative regulation of muscle cell differentiation	18/2151	72/18888	0.000947534	0.0250695	0.0215541	RGS2/FZD7/BMPR2/SMAD1/DLL1/EZH2/SHH/MECP2/HEY1/BMPR1A/PDCD4/TMEM119/FGF9/TRIM72/NFATC3/HDAC5/NFATC1/CTDP1	18	2.2
GO:1903053	regulation of extracellular matrix organization	18/2151	72/18888	0.000947534	0.0250695	0.0215541	DDR2/EMILIN1/DPP4/PPARG/PHLDB2/MELTF/DDR1/LAMA2/FSCN1/AEBP1/LAMB1/ABL1/PHLDB1/SMAD3/CARMIL2/TGFB1/RUNX1/COL6A1	18	2.2
GO:0030282	bone mineralization	27/2151	127/18888	0.000961053	0.0252135	0.0216779	ALPL/MATN1/ECM1/TUFT1/BGLAP/DDR2/PTGS2/SLC8A1/BMPR2/ACVR2B/CCR1/FGFR3/FBN2/FAM20C/BCOR/ACTN3/WNT11/BMPR1A/VDR/CYP27B1/ATP2B1/TMEM119/RFLNA/ZNF664-RFLNA/SMAD3/SBNO2/COL6A1	27	1.87
GO:2001056	positive regulation of cysteine-type endopeptidase activity	27/2151	127/18888	0.000961053	0.0252135	0.0216779	CASP9/F3/S100A8/FASLG/NLRC4/HSPD1/PPARG/TNFSF10/PRR7/MTCH1/FYN/GPER1/DLC1/JAK2/TNFSF15/GSN/CASP1/SIRT1/HIP1R/LGMN/BCL2L10/SMAD3/ATP2A3/NGFR/BBC3/CARD8/NLRP12	27	1.87
GO:0001558	regulation of cell growth	69/2151	418/18888	0.000966954	0.0252622	0.0217197	CDK11B/CDK11A/SFN/SESN2/PPT1/PTCH2/S100A8/CRABP2/RGS2/DISC1/BMPR2/DNAJB2/SEMA3F/SEMA3B/HYAL2/CISH/BAP1/SEMA5A/SPOCK1/DDR1/ARMC12/SGK1/SEMA3C/IFRD1/JADE3/TSPYL2/L1CAM/MECP2/GDI1/CCAR2/PABIR1/TRIM32/ABL1/OLFM1/ANAPC2/PRDM11/SIPA1/CCDC85B/WNT11/SHTN1/ING4/CYP27B1/RASAL1/ULK1/ING1/SMAD3/SEMA7A/CIB1/RGMA/PAFAH1B1/CXCL16/ULK2/CRLF3/IGFBP4/BRCA1/KAT7/SPAG9/SPHK1/SMAD7/CTDP1/SEMA6B/BST2/DDX49/HPN/PAK4/LT…	69	1.45
GO:0021537	telencephalon development	49/2151	275/18888	0.000976579	0.0253466	0.0217923	SKI/SLC2A1/DAB1/WDR47/KCNA2/KCNA3/BCAN/DISC1/DLX2/EPHB3/PRDM8/FAT4/SLC7A11/CASP3/ZSWIM6/CSF1R/TUBB2A/TUBB2B/CDK6/LAMB1/SMO/EZH2/SHH/MECP2/FLNA/FUT10/LPAR1/SCT/SLC1A2/MDK/H2AX/FEZ1/ZMIZ1/LRRK2/WDR89/SEMA7A/PAFAH1B1/FXR2/ATP1B2/KDM6B/RARA/BTBD3/SLC32A1/EFNA2/SEMA6B/WDR62/NUMBL/RTN4R/SHANK3	49	1.56
GO:0060996	dendritic spine development	22/2151	96/18888	0.000978305	0.0253466	0.0217923	FOXO6/EFNA1/DISC1/EPHA4/CAMK1/EPHB3/GPRASP3/MECP2/STAU2/ARC/LPAR1/CPEB3/LRRK2/ITPKA/PAFAH1B1/BAIAP2/LZTS3/SLC12A5/PAK4/APOE/SHANK3/TIAM1	22	2.01
GO:0008347	glial cell migration	16/2151	61/18888	0.00102694	0.0264968	0.0227813	DAB1/WDR47/CSF1/DISC1/EPHA4/CX3CR1/CCR2/LAMB1/ZMIZ1/PAFAH1B1/ATP1B2/CCL2/APCDD1/AZU1/RRAS/TIAM1	16	2.3
GO:0002757	immune response-activating signaling pathway	80/2151	500/18888	0.00103331	0.0265297	0.0228095	ZC3H12A/EIF2B3/CTSS/S100A8/FCRL3/MNDA/RAB7B/NLRC4/CD8B/CACNB4/HSPD1/CTLA4/IRAK2/PLCL2/FBXL2/KLHL6/TNIP2/TLR1/TLR6/NFKB1/DDX60/OTULIN/NAIP/AP3B1/IRGM/TNIP1/HAVCR2/IRF4/TNFRSF21/FYN/THEMIS/EZR/CD36/SH2B2/TLR7/TLR8/IRAK1/MFHAS1/BLK/SHB/NINJ1/SLC46A2/TRIM32/ABL1/FCN2/NLRP6/HRAS/IRF7/RELA/FOSL1/BIRC2/CASP1/MAPK8/LIPA/CLEC6A/KLRC1/CMKLR1/OAS1/OAS3/OASL/TYRO3/LAT/CCR7/MAP2K6/CD226/MAVS/SLA2/SRC/LIME1/CA…	80	1.4
GO:0043405	regulation of MAP kinase activity	28/2151	134/18888	0.00103708	0.0265297	0.0228095	RGS2/PPARG/HYAL2/TLR6/SPRY4/FGF18/DUSP1/PDGFA/ARHGEF5/EZH2/IRAK1/SPRY3/FGFR1/TRIB1/HRAS/DRD4/MAPK8IP1/PDGFD/PDCD4/LRRK2/FLT3/FLT1/GH1/HGS/TRIB3/CD40/MAP2K7/APOE	28	1.83
GO:0002274	myeloid leukocyte activation	44/2151	241/18888	0.00104096	0.0265297	0.0228095	PTAFR/ZC3H12A/CSF1/FCER1A/FCGR3A/STK39/HSPD1/SLC11A1/CX3CR1/CCR2/HYAL2/GATA2/TNIP2/TLR1/TLR6/IRGM/HAVCR2/IRF4/CNR1/CRLF2/VSIG4/MFHAS1/NDRG1/PLPP6/JAK2/CBL/LRRK2/DHRS2/PTGDR/TMEM229B/IL4R/LAT/STX4/SPHK1/JMJD6/CD226/AZU1/SBNO2/STXBP2/HAMP/NECTIN2/RELB/CD33/LILRA2	44	1.6
GO:0050708	regulation of protein secretion	48/2151	269/18888	0.00105908	0.0268817	0.0231122	C1QTNF12/ATP13A2/BMP8A/WLS/SLC16A1/PER2/PPARG/GPR27/RAP1GDS1/ARFIP1/CNR1/STXBP5/GPER1/STX1A/ACHE/CDK16/BLK/JAK2/DRD4/BRSK2/TMEM132A/ADAM8/SLC8B1/DYNLL1/IRS2/ANG/GPR68/TUNAR/RHBDF1/BAIAP3/STX4/PARD6A/SREBF1/RHBDF2/MIDN/GNA11/FFAR1/TGFB1/KCNN4/APOE/GIPR/NR1H2/CD33/ADORA2A/PIM3/TIAM1/ABCG1/PFKL	48	1.57
GO:0051493	regulation of cytoskeleton organization	83/2151	523/18888	0.00107617	0.027205	0.0233901	TACSTD2/WDR47/S100A8/ARPC5/MAPRE3/TRIM54/TOGARAM2/CDC42EP3/TRAF3IP1/CEP97/PHLDB2/PFN2/BST1/ARFIP1/TPPP/SEMA5A/TRIM36/CSF1R/TRIM27/CCN2/SNX9/PDGFA/FSCN1/RALA/ELN/LMOD2/ARHGEF5/MECP2/FLNA/DLC1/BAG4/STAU2/TMEM67/MAPK15/TESK1/BICD2/TMOD1/LPAR1/MEGF9/GSN/SPTAN1/ABL1/HRAS/KIF18A/EML3/SSH3/WNT11/APOA1/PHLDB1/ESAM/JAM3/EPS8/RND1/SSH1/RHOF/HIP1R/GPR65/TTBK2/TMOD2/SMAD3/ARPIN/CIB1/PLK1/FHOD1/CARMIL2/PAFAH1…	83	1.39
GO:0030041	actin filament polymerization	33/2151	167/18888	0.0010874	0.0272681	0.0234443	ARPC5/CDC42EP3/CATIP/PFN2/SNX9/MICALL2/ELN/LMOD2/DIAPH2/BAG4/JAK2/TMOD1/MEGF9/GSN/SPTAN1/ABL1/SSH3/ESAM/EPS8/SSH1/HIP1R/ANG/TMOD2/MSRB1/CORO7/CARMIL2/CSF3/CCR7/BAIAP2/SPIRE1/PLEKHG2/SPTBN4/CDC42EP5	33	1.74
GO:0061572	actin filament bundle organization	33/2151	167/18888	0.0010874	0.0272681	0.0234443	ESPN/TACSTD2/PHLDB2/PFN2/DPYSL3/MICAL1/CCN2/EZR/FSCN1/ELN/FSCN3/ARHGEF5/FLNA/DLC1/BAG4/TESK1/LPAR1/ABL1/WNT11/APOA1/SHTN1/EPS8/RFLNA/ZNF664-RFLNA/GPR65/SMAD3/FHOD1/LIMD2/BAIAP2/SPIRE1/SRC/SDC4/SHANK3	33	1.74
GO:0090066	regulation of anatomical structure size	82/2151	516/18888	0.0011041	0.027458	0.0236076	ATP13A2/ECE1/PEX11B/IQGAP3/CRABP2/ARPC5/PTGS2/RGS2/DISC1/CDC42EP3/SLC8A1/ADRA2B/STK39/BMPR2/PER2/GRIP2/OXSR1/SEMA3F/SEMA3B/MANF/SLC12A8/PFN2/RAP1GDS1/SEMA5A/HRH2/SNX9/EZR/GPER1/ELN/SEMA3C/IFRD1/LMOD2/TBXAS1/CYSLTR1/L1CAM/GDI1/BAG4/DEPTOR/TMOD1/MEGF9/GSN/SPTAN1/ABL1/OLFM1/ANAPC2/CDHR5/SCT/HBB/ADM/SSH3/P2RY2/ESAM/RET/HTR7/SHTN1/EPS8/LRRK2/ATP2B1/SSH1/HIP1R/ULK1/TMOD2/SEMA7A/RGMA/CARMIL2/PAFAH1B1/UL…	82	1.4
GO:0034349	glial cell apoptotic process	7/2151	16/18888	0.00110633	0.027458	0.0236076	CASP9/PRKCI/CASP3/TNFRSF21/AKAP12/DLL1/CCL2	7	3.84
GO:0044283	small molecule biosynthetic process	94/2151	606/18888	0.00110817	0.027458	0.0236076	C1QTNF12/ERRFI1/UBR4/PTAFR/SESN2/MECR/CTH/ACADM/DPYD/PHGDH/PRKAB2/CRTC2/BGLAP/PTGS2/NLRC4/RANBP2/PECR/PER2/SRD5A3/NFKB1/ELOVL6/MGST2/CBR4/NLN/NAIP/DHFR/EGR1/SIRT5/PDSS2/DSE/MTHFD1L/GPER1/MLXIPL/SDHAF3/TBXAS1/TPK1/FABP5/GPT/PLPP6/MTAP/ALDH1A1/IPPK/PTGES/GATD1/ADM/FADS3/DHCR7/CASP1/APOA1/SC5D/AKR1C3/SIRT1/LIPA/GOT1/SCD/OAT/BCAT1/ABCD2/GPD1/CYP27B1/LTA4H/MVK/PNP/NOXRED1/SPTLC2/ITPKA/SORD/KLHL25/MVD/…	94	1.36
GO:0032732	positive regulation of interleukin-1 production	18/2151	73/18888	0.00112594	0.0277881	0.0238915	NLRC4/TLR6/NAIP/EGR1/HAVCR2/CD36/TLR8/JAK2/ORM1/ORM2/RELA/CASP1/SMAD3/AZU1/CARD8/NLRP12/LILRA2/PANX2	18	2.17
GO:0030278	regulation of ossification	26/2151	122/18888	0.00113845	0.0279862	0.0240617	DHRS3/MATN1/CSF1/ECM1/BGLAP/DDR2/SLC8A1/BMPR2/ACVR2B/CCR1/FBN2/FAM20C/BCOR/MDK/ACTN3/BMPR1A/VDR/CYP27B1/ATP2B1/TMEM119/RFLNA/ZNF664-RFLNA/SMAD3/KREMEN2/SMAD7/KREMEN1	26	1.87
GO:0051591	response to cAMP	20/2151	85/18888	0.00115389	0.0282546	0.0242925	PTAFR/CYP1B1/SLC6A3/BCKDHB/EZR/VGF/RELA/FOSL1/PDE2A/BIRC2/GPD1/FOS/AQP9/PER1/SREBF1/COL1A1/AANAT/GATA6/HCN2/KCNE1	20	2.07
GO:0010878	cholesterol storage	9/2151	25/18888	0.00117635	0.0284696	0.0244774	PPARG/PPARD/CD36/ABCA1/EHD1/LIPA/NR1H2/SREBF2/ABCG1	9	3.16
GO:0045662	negative regulation of myoblast differentiation	9/2151	25/18888	0.00117635	0.0284696	0.0244774	ID3/SRA1/PPARD/DLL1/MBNL3/CMTM5/SOX8/EID2B/TGFB1	9	3.16
GO:2000353	positive regulation of endothelial cell apoptotic process	9/2151	25/18888	0.00117635	0.0284696	0.0244774	FASLG/PRKCI/GPER1/CD40LG/AKR1C3/PDCD4/CCL2/CD40/TGFB1	9	3.16
GO:0060348	bone development	40/2151	215/18888	0.00118794	0.0286013	0.0245906	SKI/DHRS3/ALPL/MATN1/ECM1/BGLAP/DDR2/BMPR2/FGFR3/SMAD1/SLC10A7/SMAD5/FGF18/FAM20C/AMER1/COL27A1/ENG/ACTN3/LIPA/TULP3/WNT1/TMEM119/RFLNA/ZNF664-RFLNA/TTC9/GPR68/XYLT1/PAFAH1B1/RARA/HOXB4/COL1A1/GH1/MAP2K6/SIGLEC15/ASXL1/SRC/TGM2/GNAS/ACP5/COL6A1	40	1.63
GO:0048858	cell projection morphogenesis	102/2151	668/18888	0.00119096	0.0286013	0.0245906	NBL1/MICOS10-NBL1/ECE1/DAB1/WDR47/AMIGO1/EFNA3/EFNA1/CRABP2/IGSF9/DISC1/BMPR2/RAPH1/NRP2/EPHA4/SEMA3F/SEMA3B/PLXNA1/SKIL/EPHB3/PRDM8/SEMA5A/FOXD1/CSF1R/TUBB2B/DDR1/FYN/LAMA2/SGK1/TIAM2/TMEM106B/AUTS2/SEMA3C/IFRD1/SMO/SHH/PQBP1/EFNB1/GPRASP3/SLITRK4/L1CAM/MECP2/GDI1/SPRY3/STAU2/SDC2/ADGRB1/ARC/NIBAN2/ABL1/OLFM1/LHX3/ANAPC2/BRSK2/MDK/B4GAT1/NECTIN1/FEZ1/RET/KIFBP/SHTN1/LRTM2/LRRK2/PLXNC1/RASAL1/ULK…	102	1.34
GO:0032611	interleukin-1 beta production	24/2151	110/18888	0.00123124	0.029343	0.0252283	ZC3H12A/NLRC4/CX3CR1/TLR6/NAIP/EGR1/CD36/TLR8/JAK2/ORM1/ORM2/RELA/CASP1/APOA1/SMAD3/CCR7/SPHK1/AZU1/ACP5/FFAR1/CARD8/CD33/NLRP12/LILRA2	24	1.92
GO:0032651	regulation of interleukin-1 beta production	24/2151	110/18888	0.00123124	0.029343	0.0252283	ZC3H12A/NLRC4/CX3CR1/TLR6/NAIP/EGR1/CD36/TLR8/JAK2/ORM1/ORM2/RELA/CASP1/APOA1/SMAD3/CCR7/SPHK1/AZU1/ACP5/FFAR1/CARD8/CD33/NLRP12/LILRA2	24	1.92
GO:0032731	positive regulation of interleukin-1 beta production	16/2151	62/18888	0.00124009	0.0294416	0.0253131	NLRC4/TLR6/NAIP/EGR1/CD36/TLR8/JAK2/ORM1/ORM2/RELA/CASP1/SMAD3/AZU1/CARD8/NLRP12/LILRA2	16	2.27
GO:0007271	synaptic transmission, cholinergic	10/2151	30/18888	0.0012551	0.0296851	0.0255224	ANXA9/LAMA2/ACHE/CHRNA2/CHRNA10/RAPSN/TACR2/CHRNE/APOE/ADORA2A	10	2.93
GO:0008015	blood circulation	83/2151	526/18888	0.00127573	0.0300592	0.0258441	SLC2A5/ECE1/PTAFR/ZC3H12A/F5/PTGS2/RGS2/EMILIN1/SLC8A1/EPAS1/ADRA2B/STK39/BMPR2/PER2/PPARG/GRIP2/GPD1L/MANF/HOPX/RAP1GDS1/ERAP1/SMAD5/HRH2/CNR1/SGK1/AKAP12/DLL1/GPER1/GNA12/ELN/TBXAS1/DMD/CYSLTR1/KCNE5/MECP2/FLNA/PLEC/GSN/ABL1/HBB/ADM/MYBPC3/VEGFB/GRK2/PDE2A/P2RY2/KCNE3/TACR2/HTR7/MYOF/OLR1/ATP2B1/P2RX2/SMAD3/ATP2A3/ATP1B2/SREBF1/MAP2K3/TCAP/CACNA1G/MAP2K6/GATA6/DSC2/SMAD7/SRC/NTSR1/AZU1/GNA11/MI…	83	1.39
GO:0048812	neuron projection morphogenesis	99/2151	647/18888	0.00130372	0.0306032	0.0263118	NBL1/MICOS10-NBL1/ECE1/DAB1/WDR47/AMIGO1/EFNA3/EFNA1/CRABP2/IGSF9/DISC1/BMPR2/RAPH1/NRP2/EPHA4/SEMA3F/SEMA3B/PLXNA1/SKIL/EPHB3/PRDM8/SEMA5A/FOXD1/CSF1R/TUBB2B/DDR1/FYN/LAMA2/SGK1/TIAM2/TMEM106B/AUTS2/SEMA3C/IFRD1/SMO/SHH/PQBP1/EFNB1/GPRASP3/SLITRK4/L1CAM/MECP2/GDI1/SPRY3/STAU2/SDC2/ADGRB1/ARC/NIBAN2/ABL1/OLFM1/LHX3/ANAPC2/BRSK2/B4GAT1/NECTIN1/FEZ1/RET/KIFBP/SHTN1/LRTM2/LRRK2/PLXNC1/RASAL1/ULK1/EF…	99	1.34
GO:0046637	regulation of alpha-beta T cell differentiation	18/2151	74/18888	0.00133215	0.0311533	0.0267848	ZC3H12A/HLX/CD80/AP3B1/IRF4/BRD2/SHH/SHB/PNP/KLHL25/SOCS1/IL4R/RARA/SMAD7/AP3D1/BRD4/NFKBID/RUNX1	18	2.14
GO:0097435	supramolecular fiber organization	126/2151	855/18888	0.00134383	0.0312571	0.026874	ESPN/MARCKSL1/CAP1/PLK3/TACSTD2/CNN3/WDR47/IQGAP3/DDR2/ARPC5/ACTA1/MAP10/MAPRE3/EMILIN1/TRIM54/TOGARAM2/CDC42EP3/CYP1B1/TNFAIP6/ERMN/CATIP/PHLDB2/PFN2/PRKCI/RAP1GDS1/ARFIP1/TPPP/SEMA5A/SERF1A/DPYSL3/PPARGC1B/RIPK1/TRIM27/MICAL1/CCN2/SNX9/EZR/MICALL2/FSCN1/AEBP1/ELN/CD36/LMOD2/FSCN3/ARHGEF5/SHH/DIAPH2/MECP2/FLNA/DLC1/BAG4/PLEC/JAK2/TESK1/TMOD1/LPAR1/COL27A1/MEGF9/GSN/SPTAN1/ABL1/TNNT3/MICAL2/KIF18…	126	1.29
GO:0019882	antigen processing and presentation	25/2151	117/18888	0.00134882	0.0312571	0.026874	CTSS/CD1A/CD1C/CD1B/CD1E/SLC11A1/MARCHF1/AP3B1/ERAP1/HFE/ULBP2/ULBP1/RAET1L/FGL2/RAB33A/CTSL/MPEG1/RAB5B/LGMN/CCR7/AP3D1/CD209/ICAM1/CALR/RELB	25	1.88
GO:0120039	plasma membrane bounded cell projection morphogenesis	101/2151	663/18888	0.00135604	0.0312571	0.026874	NBL1/MICOS10-NBL1/ECE1/DAB1/WDR47/AMIGO1/EFNA3/EFNA1/CRABP2/IGSF9/DISC1/BMPR2/RAPH1/NRP2/EPHA4/SEMA3F/SEMA3B/PLXNA1/SKIL/EPHB3/PRDM8/SEMA5A/FOXD1/CSF1R/TUBB2B/DDR1/FYN/LAMA2/SGK1/TIAM2/TMEM106B/AUTS2/SEMA3C/IFRD1/SMO/SHH/PQBP1/EFNB1/GPRASP3/SLITRK4/L1CAM/MECP2/GDI1/SPRY3/STAU2/SDC2/ADGRB1/ARC/NIBAN2/ABL1/OLFM1/LHX3/ANAPC2/BRSK2/B4GAT1/NECTIN1/FEZ1/RET/KIFBP/SHTN1/LRTM2/LRRK2/PLXNC1/RASAL1/ULK1/EF…	101	1.34
GO:0008154	actin polymerization or depolymerization	37/2151	196/18888	0.00135661	0.0312571	0.026874	ARPC5/CDC42EP3/CATIP/PFN2/SEMA5A/MICAL1/SNX9/MICALL2/ELN/LMOD2/DIAPH2/BAG4/JAK2/TMOD1/MEGF9/GSN/SPTAN1/ABL1/MICAL2/SSH3/ESAM/EPS8/SSH1/HIP1R/ANG/TMOD2/MSRB1/CORO7/CARMIL2/CSF3/CCR7/BAIAP2/SPIRE1/PLEKHG2/SPTBN4/CDC42EP5/MICAL3	37	1.66
GO:0050770	regulation of axonogenesis	31/2151	156/18888	0.00137678	0.0315909	0.027161	DAB1/AMIGO1/EFNA1/CRABP2/DISC1/BMPR2/EPHA4/SEMA3F/SEMA3B/PLXNA1/SKIL/EPHB3/SEMA5A/TIAM2/SEMA3C/IFRD1/L1CAM/GDI1/ANAPC2/BRSK2/RET/SHTN1/PLXNC1/ULK1/SEMA7A/RGMA/PAFAH1B1/ULK2/SEMA6B/RTN4R/TIAM1	31	1.74
GO:0048872	homeostasis of number of cells	55/2151	322/18888	0.00138121	0.0315909	0.027161	XKR8/CSF1/EPAS1/BCL2L11/CX3CR1/CCR2/BAP1/GATA2/PIK3CB/SKIL/MAEA/SLC7A11/CASP3/GAPT/AP3B1/SMAD5/TMEM14C/CDK6/SH2B2/NAPEPLD/SMO/BPGM/ARHGEF5/EZH2/ALAS2/GPR174/MFHAS1/POLB/JAK2/SLC46A2/ABL1/NLRP6/JAM3/IL2RA/LIPA/FLT3/TNFSF13B/CDIN1/GLIS2/LAT/ZFPM1/CCR7/JMJD6/RAC3/ASXL1/MAFB/FAM210B/TNFSF14/HAMP/ETV2/AXL/SLC1A5/ANKRD54/BRD1/COL6A1	55	1.5
GO:0001755	neural crest cell migration	15/2151	57/18888	0.00140638	0.0319324	0.0274546	NRP2/SEMA3F/SEMA3B/SEMA5A/RADIL/SEMA3C/SMO/SHH/EFNB1/RET/SEMA7A/SOX8/LAMA5/SEMA6B/NRTN	15	2.31
GO:1903350	response to dopamine	15/2151	57/18888	0.00140638	0.0319324	0.0274546	FLNA/GNAQ/ABL1/DRD4/HTR3A/LRRK2/GNB5/SULT1A3/TGM2/GNAS/KLF16/GNA11/GNA15/PTGER1/COMT	15	2.31
GO:1903706	regulation of hemopoiesis	69/2151	424/18888	0.00141686	0.032054	0.0275591	ZC3H12A/CSF1/RBM15/CD101/BGLAP/FCRL3/RAB7B/HLX/TNFAIP6/CTLA4/CCR1/CCR2/MITF/CD80/GATA2/AP3B1/PPARGC1B/IRF4/RIPK1/BRD2/DLL1/FGL2/CDK6/SHH/HMGB3/TOX/TRIB1/HSF1/SHB/SLC46A2/EEIG1/ABL1/IRF7/CTR9/MDK/SART1/CRTAM/IL2RA/ZEB1/ZMIZ1/ADAM8/CD4/PNP/FOS/GPR68/KLHL25/CIB1/SOCS1/IL4R/ZFPM1/CSF3/RARA/FOXJ1/SIGLEC15/SMAD7/JAG1/MAFB/FAM210B/AP3D1/BRD4/NFKBID/PAF1/AXL/TGFB1/CLPTM1/IL4I1/ANKRD54/BRD1/RUNX1	69	1.43
GO:0048638	regulation of developmental growth	56/2151	330/18888	0.00146575	0.0330402	0.028407	AGRN/CSF1/CRABP2/RGS2/HLX/DISC1/BCL2L11/BMPR2/SEMA3F/SEMA3B/FGFR3/HOPX/PLAC8/SLC6A3/SEMA5A/BASP1/PPARD/EZR/DLL1/ZP3/SEMA3C/IFRD1/SMO/L1CAM/MECP2/GDI1/FGFR1/GPAT4/ABL1/OLFM1/ANAPC2/ACTN3/BMPR1A/SHTN1/DUSP6/RASAL1/ULK1/FGF9/SAV1/LGMN/SEMA7A/RGMA/PAFAH1B1/SOX15/ULK2/STAT5A/SPAG9/GH1/GATA6/SMAD7/CTDP1/SEMA6B/SPTBN4/APOE/RTN4R/RUNX1	56	1.49
GO:0009394	2'-deoxyribonucleotide metabolic process	12/2151	41/18888	0.0015383	0.0344785	0.0296436	DPYD/GUK1/CMPK2/OGG1/NUDT16/UPP1/RRM1/SMUG1/PNP/NEIL1/NT5M/UPB1	12	2.57
GO:0050900	leukocyte migration	65/2151	396/18888	0.0015406	0.0344785	0.0296436	TNFRSF18/PADI2/NBL1/MICOS10-NBL1/PTAFR/MCOLN2/CSF1/ECM1/S100A8/SELL/EMILIN1/IL1R1/TNFAIP6/DPP4/STK39/OXSR1/CX3CR1/CCR1/CCR2/BST1/CSF1R/DUSP1/FYN/CCR6/ZP3/SERPINE1/ARHGEF5/CXCR3/PLEC/NINJ1/ABL1/MDK/VEGFB/FUT4/PDGFD/JAML/CXCR5/CRTAM/JAM3/RET/GBF1/ADAM8/EPS8/CMKLR1/SLC8B1/FLT1/SRP54/PGF/LGMN/ASB2/CCL22/PAFAH1B1/CXCL16/CCL2/CCL7/CCR7/PECAM1/FOXJ1/RAC3/SRC/AZU1/TNFSF14/ICAM1/CALR/NLRP12	65	1.44
GO:0007409	axonogenesis	73/2151	455/18888	0.00155179	0.0346049	0.0297524	ECE1/DAB1/WDR47/AMIGO1/EFNA3/EFNA1/CRABP2/IGSF9/DISC1/BMPR2/RAPH1/NRP2/EPHA4/SEMA3F/SEMA3B/PLXNA1/SKIL/EPHB3/PRDM8/SEMA5A/FOXD1/CSF1R/TUBB2B/FYN/LAMA2/TIAM2/AUTS2/SEMA3C/IFRD1/SMO/SHH/EFNB1/SLITRK4/L1CAM/GDI1/ADGRB1/NIBAN2/ABL1/OLFM1/LHX3/ANAPC2/BRSK2/B4GAT1/NECTIN1/FEZ1/RET/KIFBP/SHTN1/LRTM2/PLXNC1/ULK1/EFNB2/SEMA7A/RGMA/TUBB3/PITPNA/PAFAH1B1/ULK2/NGFR/NPTX1/BAIAP2/RAC3/B4GALT5/EFNA2/SEMA6B/NOTC…	73	1.41
GO:0001704	formation of primary germ layer	27/2151	131/18888	0.00156168	0.0347015	0.0298354	AHDC1/WLS/LAMB3/ITGAV/FZD7/BMPR2/COL7A1/SMAD1/DUSP1/LAMB1/DUSP4/FGFR1/CTR9/WNT11/BMPR1A/DUSP5/ITGA5/SMAD3/ARMC5/KDM6B/ITGB4/GATA6/MMP9/ETV2/PAF1/POFUT2/COL6A1	27	1.81
GO:0031400	negative regulation of protein modification process	69/2151	426/18888	0.00160352	0.0355049	0.0305261	ERRFI1/SFN/ZC3H12A/PLPP3/GADD45A/IVNS1ABP/RGS2/SLC8A1/PER2/TRAF3IP1/PPARG/GPD1L/HYAL2/CAMK2N2/MAD2L1/TPPP/SPRY4/DUSP1/TRIM27/CD109/MICAL1/FYN/MLXIPL/STYXL1/HGF/SMO/DMD/HDAC8/BEX1/SPRY3/MFHAS1/DEPTOR/TRIB1/ADGRB1/TESK1/GNAQ/PIP5KL1/ABL1/MAPK8IP1/RELA/CBL/SIRT1/PDCD4/GPRC5A/LRRK2/DUSP6/GSKIP/BAG5/SPRED1/CIB1/SOCS1/PLK1/N4BP1/PARD6A/MIR212/SMCR8/SPAG9/IMPACT/SMAD7/TRIB3/PPP1R16B/DBNDD2/CACTIN/SIRT2/…	69	1.42
GO:0022038	corpus callosum development	9/2151	26/18888	0.00161912	0.0357236	0.0307142	WDR47/KCNA2/KCNA3/EPHB3/PRDM8/LPAR1/WDR89/PAFAH1B1/RTN4R	9	3.04
GO:0002250	adaptive immune response	114/2151	767/18888	0.00166366	0.036577	0.0314479	ZC3H12A/MCOLN2/CTSS/RORC/CD1A/CD1C/CD1B/CD1E/FCER1A/FCGR3A/C4BPB/HLX/APLF/CD8B/ARID5A/IL1R1/CD8B2/STAT4/HSPD1/CTLA4/SLC11A1/PDCD1/CX3CR1/CCR2/CD80/KLHL6/GAPT/SHLD3/ERAP1/HAVCR2/PRR7/IRF4/HFE/TRIM27/GNL1/LTA/BRD2/TNFRSF21/FYN/THEMIS/ULBP2/ULBP1/RAET1L/CCR6/ZP3/TRBV5-1/TRBV6-1/TRBV4-2/TRBV5-5/TRBV5-6/TRBV10-3/TRBV12-5/TRBV19/TRBV24-1/TLR8/CD40LG/JAK2/CTSL/HRAS/IRF7/MPEG1/CD6/SIPA1/JAM3/SIRT1/NFKB2/…	114	1.31
GO:0005975	carbohydrate metabolic process	87/2151	561/18888	0.00167321	0.0366581	0.0315176	C1QTNF12/ERRFI1/SLC2A5/AKR7A2/PTAFR/SESN2/A3GALT2/STK40/SLC2A1/ACADM/ST6GALNAC3/OVGP1/MAN1A2/RORC/CRTC2/NPL/CHST10/RANBP2/LANCL1/PER2/PASK/NEU4/GPD1L/GLB1/EPM2AIP1/HYAL2/IDUA/SLC4A4/NFKB1/NLN/GNPDA1/PPARD/FUCA2/GPER1/MLXIPL/SDHAF3/BPGM/GK/SLC35A2/FUT10/POMK/FABP5/GPT/MYORG/SLC2A6/PGGHG/PHLDA2/LDHA/PYGM/ACTN3/FUT4/TREH/GLB1L2/PFKFB3/SIRT1/LIPA/GOT1/GSTO2/SLC2A3/ST8SIA1/GPD1/PPP1R1A/OAS1/RUBCNL/IRS…	87	1.36
GO:0060998	regulation of dendritic spine development	15/2151	58/18888	0.00170047	0.037125	0.0319191	FOXO6/EFNA1/DISC1/CAMK1/GPRASP3/MECP2/STAU2/LPAR1/CPEB3/ITPKA/PAFAH1B1/BAIAP2/APOE/SHANK3/TIAM1	15	2.27
GO:1990748	cellular detoxification	25/2151	119/18888	0.00173154	0.0376715	0.0323889	SESN2/PTGS2/MTARC1/LANCL1/SLC11A1/ABCB6/SLC39A8/MGST2/DHFR/GPX3/IPCEF1/CD36/TP53INP1/ALDH1A1/PTGES/HBB/CAT/GSTO2/PRDX3/MGST1/HBA2/HBA1/CYGB/GPX4/APOE	25	1.84
GO:0007249	canonical NF-kappaB signal transduction	53/2151	311/18888	0.00175608	0.037941	0.0326206	ZC3H12A/WLS/CTH/ECM1/FASLG/IRAK2/CX3CR1/TNFSF10/TNIP2/TLR6/SLC39A8/NFKB1/IRGM/TNIP1/RIPK1/TRIM39/CD36/TLR7/TLR8/IRAK1/FLNA/LPAR1/TRIM32/USP20/ABL1/NLRP6/TRIM5/RELA/BIRC2/CASP1/SIRT1/IFIT5/NFKB2/ADAM8/ERC1/CD4/CLEC6A/NDFIP2/PER1/TRAF4/CCR7/MAVS/CD40/LIME1/CACTIN/BRD4/BST2/NFKBIB/TGFB1/BCL3/RELB/CARD8/NLRP12	53	1.5
GO:0062197	cellular response to chemical stress	53/2151	311/18888	0.00175608	0.037941	0.0326206	ATP13A2/SESN2/ZC3H12A/SLC2A1/SLC25A24/DDR2/RCSD1/PTGS2/CYP1B1/STK39/OXSR1/PRKCI/ETV5/CPEB2/SLC7A11/CASP3/DHFR/PPARGC1B/RIPK1/FYN/CD36/HGF/EZH2/AGAP3/STAU2/TP53INP1/PLEC/HSF1/ABL1/CAT/RELA/PDGFD/CASP1/MAPK8/SIRT1/PRDX3/MGST1/LRRK2/DHRS2/FOS/STX4/MEAK7/KDM6B/SPHK1/SLC4A11/PCNA/MAP1LC3A/SRC/MMP9/LONP1/SIRT2/AXL/RELB	53	1.5
GO:1900182	positive regulation of protein localization to nucleus	21/2151	94/18888	0.00177165	0.0380512	0.0327154	SESN2/ZC3H12A/PTGS2/CACNB4/HYAL2/PARP9/FYN/SMO/SHH/FLNA/JAK2/TESK1/SMAD3/GLIS2/PLK1/NGFR/KAT7/MAVS/SRC/TGFB1/TRIM28	21	1.96
GO:0030522	intracellular receptor signaling pathway	61/2151	369/18888	0.00177689	0.0380512	0.0327154	ERRFI1/DHRS3/PADI2/RORC/FCRL3/RAB7B/ASXL2/PPARG/FBXL2/TNIP2/TLR6/NR3C2/DDX60/OTULIN/PPARGC1B/IRGM/HAVCR2/PPARD/GPER1/CD36/EZH2/TLR7/TLR8/IRAK1/FABP5/FOXH1/JAK2/SLC46A2/NR6A1/NLRP6/IRF7/RELA/BIRC2/AKR1C3/MAPK8/SIRT1/ZMIZ1/VDR/CYP27B1/OAS1/OAS3/OASL/NEDD4/PER1/SREBF1/RARA/BRCA1/MAP2K6/MAVS/ASXL1/SRC/PMEPA1/PLIN5/CALR/SIRT2/NOP53/CARD8/NR1H2/LILRA4/MN1/RBFOX2	61	1.45
GO:0022617	extracellular matrix disassembly	16/2151	64/18888	0.00177946	0.0380512	0.0327154	CTSS/PBXIP1/ADAMTS4/DDR2/EXOC8/DPP4/MELTF/DDR1/FSCN1/ADAM8/MMP19/FURIN/CARMIL2/MMP9/HPN/TGFB1	16	2.2
GO:0048511	rhythmic process	51/2151	297/18888	0.00179563	0.0382659	0.0328999	GPR157/ID3/KCNA2/RORC/CYP1B1/TNFAIP6/PTPRN/PER2/PPARG/PROK2/NOCT/CASP3/EGR1/ZP3/EZH2/KDM5C/ENOX2/CCAR2/KLF9/GNAQ/DRD4/MDK/USP2/CREM/MAPK8/SIRT1/HTR7/NFKB2/A2M/SP1/GPR176/TYRO3/ZFHX3/MYBBP1A/PER1/SREBF1/ZNF830/NGFR/MAP2K6/AANAT/CSNK1D/PCNA/SRC/TOP1/AMH/GNA11/AXL/RELB/PRKCG/ADORA2A/COL6A1	51	1.51
GO:0042176	regulation of protein catabolic process	60/2151	362/18888	0.00181006	0.0384422	0.0330515	ATP13A2/PLK3/C4BPB/ODC1/DNAJB2/RYBP/FBXL5/MAD2L1/NKD2/LPCAT1/MYLIP/HFE/TRIM39/FYN/SNX9/EZR/GNA12/SHH/ARAF/TIMP1/UBQLN2/AMER1/FLNA/CCAR2/TRIB1/ADGRB1/PABIR1/TRIM32/TMEM132A/STX5/RELA/TSPAN15/ADAM8/LRRK2/BAG5/NEDD4/SMAD3/FURIN/RGMA/RHBDF1/PLK1/N4BP1/NKD1/OSBPL7/GGA3/HGS/CSNK1D/SMAD7/TRIB3/FAM83D/EEF1A2/TMEM259/SGTA/FZR1/RAD23A/HAMP/SIRT2/APOE/NOP53/PRKCG	60	1.46
GO:0032535	regulation of cellular component size	61/2151	370/18888	0.00189695	0.0401511	0.0345208	ATP13A2/PEX11B/IQGAP3/CRABP2/ARPC5/DISC1/CDC42EP3/STK39/BMPR2/OXSR1/SEMA3F/SEMA3B/SLC12A8/PFN2/SEMA5A/SNX9/EZR/ELN/SEMA3C/IFRD1/LMOD2/L1CAM/GDI1/BAG4/DEPTOR/TMOD1/MEGF9/GSN/SPTAN1/ABL1/OLFM1/ANAPC2/CDHR5/SCT/SSH3/ESAM/RET/SHTN1/EPS8/SSH1/HIP1R/ULK1/TMOD2/SEMA7A/RGMA/CARMIL2/PAFAH1B1/ULK2/CSF3/CCR7/BAIAP2/SLC12A5/SEMA6B/PLEKHG2/SPTBN4/KCNN4/APOE/CDC42EP5/RTN4R/SHANK3/COL6A1	61	1.45
GO:0022407	regulation of cell-cell adhesion	78/2151	496/18888	0.00192859	0.0405159	0.0348345	PTAFR/ZC3H12A/PLPP3/TNFAIP8L2/HLX/EMILIN1/DPP4/HSPD1/CTLA4/CCR2/CD80/EPHB3/CASP3/MYO10/AP3B1/HAVCR2/GCNT2/HFE/BRD2/TNFRSF21/FYN/ZP3/FGL2/SHH/VSIG4/EFNB1/CD40LG/IRAK1/JAK2/SHB/AKNA/ABL1/MDK/CD6/RELA/SART1/LRRC32/FUT4/APOA1/CRTAM/IL2RA/MAP3K8/ZMIZ1/ADAM8/CD4/WNT1/SLC7A1/HSPH1/EFNB2/TNFSF13B/PNP/KLHL25/SOCS1/IL4R/MINK1/CCL2/RARA/CCR7/FOXJ1/SMAD7/SIRPB1/SIRPG/JAG1/SRC/SDC4/AP3D1/EBI3/FUT3/CD70/TNFSF1…	78	1.38
GO:0009262	deoxyribonucleotide metabolic process	12/2151	42/18888	0.00193366	0.0405159	0.0348345	DPYD/GUK1/CMPK2/OGG1/NUDT16/UPP1/RRM1/SMUG1/PNP/NEIL1/NT5M/UPB1	12	2.51
GO:0019692	deoxyribose phosphate metabolic process	12/2151	42/18888	0.00193366	0.0405159	0.0348345	DPYD/GUK1/CMPK2/OGG1/NUDT16/UPP1/RRM1/SMUG1/PNP/NEIL1/NT5M/UPB1	12	2.51
GO:0010810	regulation of cell-substrate adhesion	40/2151	221/18888	0.00201963	0.0416491	0.0358087	TACSTD2/CSF1/DISC1/EMILIN1/FZD7/PHLDB2/PIK3CB/MELTF/BST1/SPOCK1/SPRY4/GCNT2/DDR1/CD36/CDK6/SERPINE1/FLNA/ANGPT2/DLC1/PLEKHA2/JAK2/TESK1/ABL1/MDK/APOA1/SPOCK2/DOCK1/WNT1/ITGA5/SMAD3/CIB1/MINK1/CCR7/COL1A1/RAC3/JAG1/SRC/SDC4/CALR/RRAS	40	1.59
GO:0010950	positive regulation of endopeptidase activity	30/2151	153/18888	0.00202238	0.0416491	0.0358087	CASP9/F3/S100A8/EFNA3/EFNA1/FASLG/NLRC4/HSPD1/EPHA4/PPARG/TNFSF10/PRR7/MTCH1/FYN/GPER1/DLC1/JAK2/TNFSF15/GSN/CASP1/SIRT1/HIP1R/LGMN/BCL2L10/SMAD3/ATP2A3/NGFR/BBC3/CARD8/NLRP12	30	1.72
GO:0060395	SMAD protein signal transduction	21/2151	95/18888	0.00203512	0.0416491	0.0358087	SKI/EMILIN1/BMPR2/PPARG/SMAD1/SMAD5/HFE/JAK2/ENG/ZMIZ1/BMPR1A/FOS/SMAD3/GLCE/LDLRAD4/SMAD7/MAP1LC3A/PMEPA1/AMH/MIR23A/TGFB1	21	1.94
GO:0010718	positive regulation of epithelial to mesenchymal transition	15/2151	59/18888	0.00204417	0.0416491	0.0358087	GCNT2/EZH2/GLIPR2/ENG/OLFM1/MDK/BCL9L/BAMBI/ADAM8/SMAD3/TGFB1I1/COL1A1/JAG1/TGFB1/TIAM1	15	2.23
GO:0038066	p38MAPK cascade	15/2151	59/18888	0.00204417	0.0416491	0.0358087	ZC3H12A/GADD45A/STK39/DUSP1/EZR/HGF/MFHAS1/GADD45G/MINK1/PER1/MAP2K3/MAP2K6/SPHK1/MAP1LC3A/GADD45B	15	2.23
GO:0090497	mesenchymal cell migration	15/2151	59/18888	0.00204417	0.0416491	0.0358087	NRP2/SEMA3F/SEMA3B/SEMA5A/RADIL/SEMA3C/SMO/SHH/EFNB1/RET/SEMA7A/SOX8/LAMA5/SEMA6B/NRTN	15	2.23
GO:0048598	embryonic morphogenesis	94/2151	618/18888	0.00204607	0.0416491	0.0358087	SKI/ZBTB17/ECE1/AHDC1/PLPP3/WLS/EFNA1/CRABP2/ZNF281/LAMB3/HLX/BCL2L11/BBS5/DLX2/ITGAV/FZD7/BMPR2/ACVR2B/COL7A1/PHLDB2/GATA2/SMAD1/CASP3/FBN2/DUSP1/BRD2/MTHFD1L/DLL1/GNA12/RALA/FZD1/LAMB1/SMO/SHH/MED12/DLC1/DUSP4/FGFR1/FOXH1/WHRN/ENG/ABL1/RIC8A/CHRNA10/ADM/CTR9/MICAL2/WNT11/APOA1/PHLDB1/ZEB1/RET/BMPR1A/DUSP5/TULP3/WNT1/ITGA5/FGF9/FLT1/ASB2/JAG2/SPINT1/STRC/SMAD3/RGMA/SOX8/ARMC5/TGFB1I1/NDRG4/ACD/T…	94	1.34
GO:0032069	regulation of nuclease activity	8/2151	22/18888	0.00204777	0.0416491	0.0358087	GZMA/SIRT1/OAS1/OAS3/OAS2/OASL/NEIL1/PCNA	8	3.19
GO:0060445	branching involved in salivary gland morphogenesis	8/2151	22/18888	0.00204777	0.0416491	0.0358087	PLXNA1/PDGFA/SEMA3C/HGF/SHH/FGFR1/TGM2/LAMA5	8	3.19
GO:0043491	phosphatidylinositol 3-kinase/protein kinase B signal transduction	51/2151	299/18888	0.00207788	0.0421244	0.0362174	C1QTNF12/ERRFI1/SESN2/PLK3/FCGR3A/FBXL2/CX3CR1/HYAL2/PIK3CB/FGFR3/SEMA5A/CSF1R/GCNT2/PPARD/PDGFA/GPER1/HGF/MFHAS1/BAG4/FGFR1/TSPYL5/JAK2/MYORG/ENG/CAT/CBL/AKR1C3/RET/SIRT1/ADAM8/FLT3/FLT1/IRS2/TYRO3/NEDD4/CIB1/CRYBA1/CSF3/CCR7/GH1/SRC/PPP1R16B/CD40/LIME1/AXL/TGFB1/NOP53/RRAS/RASD2/COL6A1/COL6A2	51	1.5
GO:0071902	positive regulation of protein serine/threonine kinase activity	26/2151	127/18888	0.00208482	0.0421282	0.0362207	MAPRE3/CAMK1/TLR6/IRGM/FGF18/PDGFA/ARHGEF5/EZH2/SYAP1/IRAK1/FGFR1/HRAS/DRD4/CCND1/PDGFD/SIRT1/CCND2/LRRK2/FLT3/FLT1/CIB1/GH1/SRC/CD40/MAP2K7/SLC8A2	26	1.8
GO:0043434	response to peptide hormone	70/2151	438/18888	0.00211566	0.0424765	0.0365201	C1QTNF12/ERRFI1/ALPL/SESN2/SLC2A1/EIF2B3/BCAR3/SORT1/BGLAP/INSRR/DDR2/PTGS2/LPIN1/CYP1B1/STAT4/PPARG/EPM2AIP1/PRKCI/TNFSF10/CPEB2/RAP1GDS1/NFKB1/EGR1/GPER1/HDAC9/VGF/SH2B2/SYAP1/CYBB/TIMP1/HSF1/GPT/JAK2/HRAS/ADM/CAT/RELA/SIK2/SIRT1/GOT1/WNT1/TNS2/SP1/ATP2B1/LTA4H/IRS2/FOS/SLC24A4/ZNF106/SMAD3/SOCS1/TRIM72/MEAK7/MYO1C/SREBF1/PIP4K2B/STAT5A/HDAC5/COL1A1/GH1/AANAT/BAIAP2/TRIB3/SRC/NCOA5/LONP1/COMT/R…	70	1.4
GO:0060537	muscle tissue development	70/2151	438/18888	0.00211566	0.0424765	0.0365201	SKI/ACADM/LMNA/RGS2/CENPF/HLX/ACTA1/SLC8A1/FOXN2/FZD7/FLNB/HOPX/SMAD1/NLN/PTCD2/SMAD5/EGR1/DLL1/HDAC9/ELN/SEMA3C/IFRD1/SMO/SHH/DMD/EMD/FGFR1/MSC/HEY1/PLEC/FOXH1/MYORG/NIBAN2/ENG/ABL1/MYBPC3/ACTN3/BCL9L/BMPR1A/P2RX2/FGF9/KLF5/EFNB2/SAV1/FOS/ASB2/SMAD3/LUC7L/SOX8/MRTFB/NDRG4/ZFPM1/SOX15/KDM6B/TCAP/RARA/CACNA1G/GATA6/SMAD7/ALPK2/CTDP1/CALR/MIR23A/SIRT2/TGFB1/PPP1R13L/MAFF/RCAN1/RUNX1/COL6A1	70	1.4
GO:1903829	positive regulation of protein localization	76/2151	483/18888	0.00215194	0.0430057	0.0369751	C1QTNF12/ATP13A2/SFN/SESN2/HPCA/ZC3H12A/PLK3/WLS/PTGS2/TNFAIP6/CACNB4/CAMK1/PPARG/GPD1L/HYAL2/BAP1/GNL3/GPR27/PARP9/PRKCI/NKD2/HSPA1L/TMEM30A/FYN/EZR/GPER1/MICALL2/ACHE/SMO/TCAF1/ARHGEF5/SHH/FLNA/EMD/BLK/JAK2/TESK1/HRAS/TMEM132A/ADAM8/SSH1/DYNLL1/IRS2/ANG/GPR68/TUNAR/SMAD3/PTPN9/CIB1/BAIAP3/GLIS2/PLK1/STX4/RIPOR1/PARD6A/MEAK7/MYO1C/NGFR/KAT7/PECAM1/USP36/CEP131/MAVS/SRC/ABHD17A/GNA11/FFAR1/TGFB1/…	76	1.38
GO:0010952	positive regulation of peptidase activity	32/2151	167/18888	0.00215579	0.0430057	0.0369751	CASP9/F3/CTSS/S100A8/EFNA3/EFNA1/FASLG/NLRC4/HSPD1/EPHA4/PPARG/TNFSF10/PRR7/MTCH1/FYN/GPER1/DLC1/JAK2/CTSL/TNFSF15/GSN/CASP1/SIRT1/HIP1R/LGMN/BCL2L10/SMAD3/ATP2A3/NGFR/BBC3/CARD8/NLRP12	32	1.68
GO:0042088	T-helper 1 type immune response	13/2151	48/18888	0.0021679	0.0431094	0.0370643	HLX/ARID5A/IL1R1/STAT4/SLC11A1/CCR2/CD80/HAVCR2/HRAS/IL4R/EBI3/BCL3/RELB	13	2.38
GO:0010884	positive regulation of lipid storage	9/2151	27/18888	0.00218604	0.0432489	0.0371842	ZC3H12A/NFKB1/CD36/HILPDA/EHD1/FITM2/PLIN5/NR1H2/SREBF2	9	2.93
GO:0001649	osteoblast differentiation	45/2151	257/18888	0.00218876	0.0432489	0.0371842	SKI/ALPL/ID3/BGLAP/DDR2/TNFAIP6/BMPR2/PPARG/ACVR2B/CHRD/NOCT/SMAD1/VCAN/HSD17B4/FBN2/SMAD5/FAM20C/HGF/FZD1/CDK6/ACHE/SMO/SHH/IARS1/CAT/WNT11/BAMBI/BMPR1A/TMT1A/TMEM119/FGF9/SMAD3/SEMA7A/SOX8/MYBBP1A/COL1A1/MRC2/MAP2K6/FASN/JAG1/RRBP1/TP53INP2/JUND/HIRA/COL6A1	45	1.54
GO:0045596	negative regulation of cell differentiation	109/2151	735/18888	0.00223766	0.0440755	0.0378949	SKI/ID3/ZC3H12A/DAB1/SORT1/RBM15/EFNA1/RGS2/HLX/TNFAIP6/DLX2/ITGAV/FZD7/BMPR2/CTLA4/EPHA4/PPARG/SEMA3F/SEMA3B/USF3/GATA2/SKIL/CHRD/HOPX/NOCT/SMAD1/BRD9/SEMA5A/SRA1/SPDEF/PPARD/DYNLT1/DLL1/GPER1/FGL2/SEMA3C/CDK6/IFRD1/SMO/EZH2/SHH/MBNL3/HMGB3/MECP2/GDI1/HEY1/TP53INP1/ZHX2/TRIB1/SHB/ABCA1/CTR9/MDK/CCDC85B/CCND1/BAMBI/ZEB1/SIRT1/BMPR1A/PDCD4/NKX6-2/WNT1/TMEM119/RFLNA/ZNF664-RFLNA/ULK1/FGF9/CMTM5/GPR…	109	1.3
GO:0006066	alcohol metabolic process	61/2151	373/18888	0.00230092	0.045179	0.0388437	ERRFI1/DHRS3/AKR7A2/PTAFR/PLPP3/CYP1B1/PECR/ACP3/SRD5A3/SULT1B1/NFKB1/CBR4/DHFR/PPARD/GPER1/CYP3A5/NAPEPLD/TPK1/GK/MECP2/FGFR1/PLPP6/ALDH1A1/IPPK/ABCA1/CEL/PNPLA2/CAT/DHCR7/APOA1/DPAGT1/SC5D/AKR1C3/LIPA/GOT1/INPP5A/ALG10B/GPD1/CYP27B1/MVK/SGPP1/SPTLC2/ITPKA/SORD/SULT1A1/SULT1A3/MVD/SCARF1/SREBF1/GALR2/SPHK1/IMPA2/OSBPL1A/NTSR1/ISYNA1/ITPKC/APOE/SEC14L2/SREBF2/MIOX/ABCG1	61	1.44
GO:0051046	regulation of secretion	94/2151	621/18888	0.00236974	0.0463845	0.0398801	C1QTNF12/ATP13A2/PTAFR/BMP8A/RIMS3/WLS/KCNA2/SLC16A1/S100A8/BGLAP/ADRA2B/CACNB4/STK39/PTPRN/PER2/PASK/PPARG/CCR2/GPR27/GATA2/PFN2/CPLX1/RAP1GDS1/ARFIP1/HFE/CNR1/MICAL1/SGK1/STXBP5/GPER1/RALA/STX1A/ZP3/ACHE/CDK16/SYN1/BLK/FGFR1/JAK2/PTGES/NLRP6/SCT/DRD4/BRSK2/TMEM132A/GRK2/P2RY2/TACR2/MYOF/ADAM8/LRRK2/OAS2/SLC8B1/DYNLL1/HIP1R/IRS2/ANG/GPR68/TUNAR/RHBDF1/BAIAP3/IL4R/STX4/PARD6A/SREBF1/SMCR8/HCRT/MA…	94	1.33
GO:0045088	regulation of innate immune response	70/2151	440/18888	0.00237818	0.0464042	0.0398971	CTSS/S100A8/FCRL3/MNDA/RAB7B/NLRC4/HSPD1/IRAK2/PPARG/FBXL2/PARP9/TNIP2/TLR1/TLR6/DDX60/OTULIN/NAIP/AP3B1/ERAP1/IRGM/TNIP1/HAVCR2/IRF4/SERPINB9/FYN/CD36/SMIM30/TLR7/TLR8/PQBP1/VSIG4/IRAK1/MFHAS1/NINJ1/SLC46A2/TRIM32/FCN2/NLRP6/IRF7/TRIM5/RELA/FOSL1/BIRC2/CASP1/CRTAM/MAPK8/ADAM8/CLEC6A/A2M/KLRC1/OAS1/OAS3/OASL/TYRO3/N4BP1/MAP2K6/CD226/MAVS/SRC/CACTIN/CDC37/SIRT2/TGFB1/NECTIN2/APOE/NOP53/CARD8/NR1H2…	70	1.4
GO:0002685	regulation of leukocyte migration	41/2151	230/18888	0.00239464	0.0465799	0.0400481	TNFRSF18/PADI2/NBL1/MICOS10-NBL1/PTAFR/CSF1/ECM1/EMILIN1/IL1R1/TNFAIP6/DPP4/STK39/OXSR1/CX3CR1/CCR1/CCR2/BST1/CSF1R/DUSP1/CCR6/ZP3/SERPINE1/CXCR3/ABL1/MDK/VEGFB/FUT4/PDGFD/JAM3/ADAM8/CMKLR1/SLC8B1/PGF/LGMN/CCL2/CCL7/CCR7/RAC3/TNFSF14/ICAM1/CALR	41	1.57
GO:0061001	regulation of dendritic spine morphogenesis	12/2151	43/18888	0.0024085	0.0467039	0.0401548	EFNA1/EPHA4/GPRASP3/STAU2/ARC/LRRK2/ITPKA/PAFAH1B1/BAIAP2/LZTS3/SHANK3/TIAM1	12	2.45
GO:0071867	response to monoamine	15/2151	60/18888	0.00244368	0.0470937	0.0404899	FLNA/GNAQ/ABL1/DRD4/HTR3A/LRRK2/GNB5/SULT1A3/TGM2/GNAS/KLF16/GNA11/GNA15/PTGER1/COMT	15	2.2
GO:0071869	response to catecholamine	15/2151	60/18888	0.00244368	0.0470937	0.0404899	FLNA/GNAQ/ABL1/DRD4/HTR3A/LRRK2/GNB5/SULT1A3/TGM2/GNAS/KLF16/GNA11/GNA15/PTGER1/COMT	15	2.2
GO:0045471	response to ethanol	25/2151	122/18888	0.00247822	0.0472755	0.0406462	S100A8/BGLAP/RGS2/OGG1/SLC6A3/CNR1/FYN/TBXAS1/CYBB/GNRH1/POLB/TP53INP1/DRD4/CAT/BIRC2/CBL/EPS8/FOS/SREBF1/CCL7/CSF3/RARA/CLDN5/ND4/CYTB	25	1.8
GO:0048667	cell morphogenesis involved in neuron differentiation	89/2151	584/18888	0.002504	0.0472755	0.0406462	ECE1/DAB1/WDR47/AMIGO1/EFNA3/EFNA1/CRABP2/IGSF9/DISC1/BMPR2/RAPH1/NRP2/EPHA4/SEMA3F/SEMA3B/PLXNA1/SKIL/EPHB3/PRDM8/SEMA5A/FOXD1/CSF1R/TUBB2B/FYN/LAMA2/TIAM2/TMEM106B/AUTS2/SEMA3C/IFRD1/SMO/SHH/PQBP1/EFNB1/GPRASP3/SLITRK4/L1CAM/GDI1/STAU2/SDC2/ADGRB1/ARC/WHRN/NIBAN2/ABL1/OLFM1/LHX3/ANAPC2/BRSK2/B4GAT1/NECTIN1/FEZ1/RET/KIFBP/SHTN1/LRTM2/LRRK2/PLXNC1/ULK1/EFNB2/ITPKA/STRC/NEDD4/SEMA7A/RGMA/TUBB3/PIT…	89	1.34
GO:0009223	pyrimidine deoxyribonucleotide catabolic process	7/2151	18/18888	0.00250612	0.0472755	0.0406462	DPYD/OGG1/UPP1/SMUG1/NEIL1/NT5M/UPB1	7	3.41
GO:0010715	regulation of extracellular matrix disassembly	7/2151	18/18888	0.00250612	0.0472755	0.0406462	DDR2/DPP4/MELTF/DDR1/FSCN1/CARMIL2/TGFB1	7	3.41
GO:0034727	piecemeal microautophagy of the nucleus	7/2151	18/18888	0.00250612	0.0472755	0.0406462	ATG4C/ATG4B/SNX30/ATG2A/ULK1/ULK2/ATG4D	7	3.41
GO:0044804	nucleophagy	7/2151	18/18888	0.00250612	0.0472755	0.0406462	ATG4C/ATG4B/SNX30/ATG2A/ULK1/ULK2/ATG4D	7	3.41
GO:0090036	regulation of protein kinase C signaling	7/2151	18/18888	0.00250612	0.0472755	0.0406462	DGKD/GPD1L/DGKG/AKAP12/WNT11/CD40/SEZ6L	7	3.41
GO:0060411	cardiac septum morphogenesis	17/2151	72/18888	0.00252062	0.0474059	0.0407583	DHRS3/RBM15/BMPR2/NRP2/FGFRL1/SEMA3C/FZD1/SMO/HEY1/ENG/WNT11/BMPR1A/SAV1/ZFPM1/GATA6/SMAD7/JAG1	17	2.07
GO:0070167	regulation of biomineral tissue development	22/2151	103/18888	0.00255476	0.0479037	0.0411863	MATN1/ECM1/BGLAP/DDR2/SLC8A1/BMPR2/ACVR2B/CCR1/FBN2/FAM20C/BCOR/HEY1/ACTN3/BMPR1A/VDR/CYP27B1/ATP2B1/TMEM119/RFLNA/ZNF664-RFLNA/SMAD3/TGFB1	22	1.88
GO:0032612	interleukin-1 production	26/2151	129/18888	0.00261873	0.0487099	0.0418794	ZC3H12A/NLRC4/CX3CR1/TLR6/NAIP/EGR1/HAVCR2/CD36/TLR8/JAK2/ORM1/ORM2/RELA/CASP1/APOA1/SMAD3/CCR7/SPHK1/AZU1/ACP5/FFAR1/CARD8/CD33/NLRP12/LILRA2/PANX2	26	1.77
GO:0032652	regulation of interleukin-1 production	26/2151	129/18888	0.00261873	0.0487099	0.0418794	ZC3H12A/NLRC4/CX3CR1/TLR6/NAIP/EGR1/HAVCR2/CD36/TLR8/JAK2/ORM1/ORM2/RELA/CASP1/APOA1/SMAD3/CCR7/SPHK1/AZU1/ACP5/FFAR1/CARD8/CD33/NLRP12/LILRA2/PANX2	26	1.77
GO:0048639	positive regulation of developmental growth	32/2151	169/18888	0.00262116	0.0487099	0.0418794	AGRN/CSF1/CRABP2/HLX/DISC1/BMPR2/HOPX/SLC6A3/SEMA5A/BASP1/PPARD/EZR/DLL1/ZP3/SMO/L1CAM/MECP2/GDI1/FGFR1/ANAPC2/ACTN3/BMPR1A/SHTN1/RASAL1/FGF9/SEMA7A/PAFAH1B1/SOX15/GH1/GATA6/SMAD7/SPTBN4	32	1.66
GO:0031349	positive regulation of defense response	78/2151	502/18888	0.00267622	0.0495855	0.0426322	CTSS/S100A8/FCRL3/MNDA/PTGS2/RAB7B/EMILIN1/NLRC4/HSPD1/IRAK2/FBXL2/CCR2/HYAL2/PARP9/TNIP2/TLR1/TLR6/MGST2/DDX60/OTULIN/NAIP/AP3B1/IRGM/TNIP1/HAVCR2/IRF4/RIPK1/LTA/CNR1/FYN/ZP3/CD36/SERPINE1/NAPEPLD/TLR7/TLR8/PQBP1/IRAK1/MFHAS1/NINJ1/SLC46A2/TRIM32/FCN2/NLRP6/IRF7/TRIM5/MDK/RELA/FOSL1/PDE2A/BIRC2/CASP5/CASP1/CRTAM/MAPK8/PDCD4/ADAM8/CLEC6A/KLRC1/LRRK2/OAS1/OAS3/OASL/TYRO3/CCR7/MAP2K6/CD226/MAVS/SRC…	78	1.36
GO:0045580	regulation of T cell differentiation	34/2151	183/18888	0.00271765	0.0502041	0.0431641	ZC3H12A/HLX/CTLA4/CCR2/CD80/AP3B1/IRF4/BRD2/FGL2/SHH/TOX/SHB/SLC46A2/ABL1/MDK/SART1/CRTAM/IL2RA/ZEB1/ZMIZ1/ADAM8/PNP/KLHL25/SOCS1/IL4R/RARA/FOXJ1/SMAD7/AP3D1/BRD4/NFKBID/CLPTM1/IL4I1/RUNX1	34	1.63
GO:0071900	regulation of protein serine/threonine kinase activity	46/2151	267/18888	0.00273243	0.0503282	0.0432708	GADD45A/RGS2/MAPRE3/SLC8A1/CAMK1/PPARG/HYAL2/TLR6/SPRY4/IRGM/FGF18/DUSP1/PDGFA/ARHGEF5/EZH2/SYAP1/IRAK1/SPRY3/FGFR1/TRIB1/TESK1/ABL1/HRAS/DRD4/MAPK8IP1/CCND1/PDGFD/SIRT1/PDCD4/CCND2/LRRK2/FLT3/FLT1/CIB1/PLK1/GH1/HGS/TRIB3/SRC/CD40/MAP2K7/CDC37/CCNP/SERTAD1/APOE/SLC8A2	46	1.51
GO:1902107	positive regulation of leukocyte differentiation	35/2151	190/18888	0.00275286	0.0504073	0.0433388	CSF1/CD101/HLX/CCR1/CD80/AP3B1/PPARGC1B/RIPK1/BRD2/SHH/TOX/TRIB1/HSF1/SHB/EEIG1/MDK/SART1/IL2RA/ZMIZ1/ADAM8/CD4/PNP/FOS/GPR68/KLHL25/SOCS1/IL4R/RARA/AP3D1/BRD4/NFKBID/AXL/TGFB1/IL4I1/RUNX1	35	1.62
GO:1903708	positive regulation of hemopoiesis	35/2151	190/18888	0.00275286	0.0504073	0.0433388	CSF1/CD101/HLX/CCR1/CD80/AP3B1/PPARGC1B/RIPK1/BRD2/SHH/TOX/TRIB1/HSF1/SHB/EEIG1/MDK/SART1/IL2RA/ZMIZ1/ADAM8/CD4/PNP/FOS/GPR68/KLHL25/SOCS1/IL4R/RARA/AP3D1/BRD4/NFKBID/AXL/TGFB1/IL4I1/RUNX1	35	1.62
GO:1903351	cellular response to dopamine	14/2151	55/18888	0.00281009	0.0513047	0.0441104	FLNA/GNAQ/ABL1/DRD4/HTR3A/LRRK2/GNB5/SULT1A3/TGM2/GNAS/KLF16/GNA11/GNA15/PTGER1	14	2.24
GO:0009219	pyrimidine deoxyribonucleotide metabolic process	8/2151	23/18888	0.0028299	0.0515158	0.0442919	DPYD/CMPK2/OGG1/UPP1/SMUG1/NEIL1/NT5M/UPB1	8	3.05
GO:0014074	response to purine-containing compound	28/2151	143/18888	0.00285596	0.0518289	0.0445611	PTAFR/PTGS2/CYP1B1/SLC8A1/SLC6A3/BCKDHB/EZR/VGF/TLR7/RELA/FOSL1/PDE2A/P2RY2/BIRC2/GPD1/SSH1/P2RX2/FOS/AQP9/PER1/SREBF1/COL1A1/AANAT/GATA6/HCN2/TMEM38A/ADORA2A/KCNE1	28	1.72
GO:1901652	response to peptide	81/2151	526/18888	0.00287384	0.0518289	0.0445611	C1QTNF12/ERRFI1/ALPL/SESN2/SLC2A1/EIF2B3/BCAR3/SORT1/BGLAP/INSRR/DDR2/PTGS2/LPIN1/CYP1B1/STAT4/EPHA4/PPARG/EPM2AIP1/PRKCI/TNFSF10/CPEB2/TLR6/RAP1GDS1/NFKB1/EGR1/FYN/GPER1/HDAC9/CD36/VGF/SH2B2/SYAP1/CYBB/TIMP1/HSF1/GPT/JAK2/HRAS/ADM/CAT/RELA/SIK2/BACE1/SIRT1/GOT1/WNT1/TNS2/SP1/ATP2B1/LTA4H/IRS2/FOS/SLC24A4/LGMN/ZNF106/SMAD3/SOCS1/TRIM72/MEAK7/MYO1C/SREBF1/PIP4K2B/STAT5A/HDAC5/KAT7/COL1A1/GH1/AANAT…	81	1.35
GO:0009264	deoxyribonucleotide catabolic process	9/2151	28/18888	0.00290017	0.0518289	0.0445611	DPYD/OGG1/NUDT16/UPP1/SMUG1/PNP/NEIL1/NT5M/UPB1	9	2.82
GO:0046386	deoxyribose phosphate catabolic process	9/2151	28/18888	0.00290017	0.0518289	0.0445611	DPYD/OGG1/NUDT16/UPP1/SMUG1/PNP/NEIL1/NT5M/UPB1	9	2.82
GO:0016049	cell growth	77/2151	496/18888	0.00290474	0.0518289	0.0445611	CDK11B/CDK11A/SFN/SESN2/PPT1/PTCH2/S100A8/CRABP2/RGS2/DISC1/BMPR2/RAPH1/NRP2/DNAJB2/SEMA3F/SEMA3B/HYAL2/CISH/BAP1/PLXNA1/SEMA5A/SPOCK1/DDR1/ARMC12/SGK1/AUTS2/SEMA3C/IFRD1/JADE3/TSPYL2/L1CAM/MECP2/GDI1/CCAR2/PABIR1/TRIM32/ABL1/OLFM1/ANAPC2/PRDM11/SIPA1/CCDC85B/WNT11/SHTN1/ING4/CYP27B1/RASAL1/ULK1/ING1/PAK6/SMAD3/SEMA7A/CIB1/RGMA/PAFAH1B1/CXCL16/ULK2/CRLF3/IGFBP4/BRCA1/KAT7/SPAG9/SPHK1/IMPACT/SMAD7…	77	1.36
GO:0002420	natural killer cell mediated cytotoxicity directed against tumor cell target	5/2151	10/18888	0.00293221	0.0518289	0.0445611	HAVCR2/CRTAM/CD226/TGFB1/NECTIN2	5	4.39
GO:0002855	regulation of natural killer cell mediated immune response to tumor cell	5/2151	10/18888	0.00293221	0.0518289	0.0445611	HAVCR2/CRTAM/CD226/TGFB1/NECTIN2	5	4.39
GO:0030002	intracellular monoatomic anion homeostasis	5/2151	10/18888	0.00293221	0.0518289	0.0445611	FASLG/STK39/TBXAS1/KCNE3/SLC12A5	5	4.39
GO:0030644	intracellular chloride ion homeostasis	5/2151	10/18888	0.00293221	0.0518289	0.0445611	FASLG/STK39/TBXAS1/KCNE3/SLC12A5	5	4.39
GO:0035696	monocyte extravasation	5/2151	10/18888	0.00293221	0.0518289	0.0445611	CCR2/PDGFD/JAML/JAM3/PECAM1	5	4.39
GO:0071260	cellular response to mechanical stimulus	17/2151	73/18888	0.00294401	0.0518289	0.0445611	SLC2A1/GADD45A/PTGS2/NFKB1/TLR7/TLR8/PLEC/HABP4/ENG/PDE2A/WNT11/CASP5/CASP1/MAPK8/COL1A1/CD40/TNFSF14	17	2.04
GO:0070301	cellular response to hydrogen peroxide	16/2151	67/18888	0.00294671	0.0518289	0.0445611	CYP1B1/RIPK1/FYN/EZH2/HSF1/ABL1/CAT/RELA/PDGFD/SIRT1/KDM6B/SPHK1/PCNA/MAP1LC3A/SRC/AXL	16	2.1
GO:0002252	immune effector process	105/2151	711/18888	0.0030438	0.0533863	0.0459001	TNFRSF4/PLEKHM2/PTAFR/ZC3H12A/RORC/FCRL3/CD1A/CD1C/CD1B/CD1E/FCER1A/SLAMF9/FCGR3A/C4BPB/HLX/APLF/ARID5A/IL1R1/STAT4/HSPD1/SLC11A1/PLCL2/CX3CR1/CCR2/CD80/GATA2/DDX60/GAPT/SHLD3/HAVCR2/IRF4/SERPINB9/HFE/GNL1/LTA/BRD2/FYN/ULBP2/ULBP1/RAET1L/CCR6/DLL1/ZP3/FGL2/CD36/TLR7/TLR8/VSIG4/CD40LG/PLEC/SHB/ABL1/FCN2/TUBB4B/NLRP6/IRF7/MDK/PRG2/APOA1/CBL/CRTAM/SIRT1/LIPA/GBF1/C1RL/A2M/KLRC1/PTGDR/IGHV3-72/IGHV3-…	105	1.3
GO:0032970	regulation of actin filament-based process	62/2151	385/18888	0.00306977	0.0536908	0.0461619	TACSTD2/ARPC5/CDC42EP3/PHLDB2/PFN2/BST1/ARFIP1/SEMA5A/CSF1R/TRIM27/CCN2/SNX9/PDGFA/FSCN1/RALA/ELN/LMOD2/ARHGEF5/FLNA/DLC1/BAG4/STAU2/TESK1/TMOD1/LPAR1/MEGF9/GSN/SPTAN1/ABL1/HRAS/MYBPC3/SSH3/WNT11/APOA1/ESAM/JAM3/EPS8/RND1/SSH1/RHOF/HIP1R/FRMD6/GPR65/TMOD2/SMAD3/ARPIN/FHOD1/CARMIL2/TAOK1/CSF3/CCR7/BAIAP2/RAC3/DSC2/SIGLEC15/SDC4/BST2/PLEKHG2/SPTBN4/CDC42EP5/CELSR1/SHANK3	62	1.41
GO:0007254	JNK cascade	32/2151	171/18888	0.00316999	0.0552889	0.0475359	GADD45A/STRADB/FZD7/NFKB1/NAIP/RIPK1/CCN2/MDFIC/TLR7/ARHGEF6/IRAK1/MFHAS1/TRIB1/GADD45G/HRAS/MAPK8IP1/MAPK8/PDCD4/LRRK2/SMAD3/MAPK8IP3/PAFAH1B1/MINK1/PER1/TRAF4/TAOK1/CCR7/MAP1LC3A/GADD45B/SH2D3A/MAP2K7/CDC42EP5	32	1.64
GO:0034599	cellular response to oxidative stress	43/2151	248/18888	0.00326064	0.0567115	0.048759	ATP13A2/SESN2/ZC3H12A/SLC25A24/DDR2/CYP1B1/ETV5/CPEB2/SLC7A11/DHFR/PPARGC1B/RIPK1/FYN/CD36/HGF/EZH2/AGAP3/STAU2/TP53INP1/HSF1/ABL1/CAT/RELA/PDGFD/MAPK8/SIRT1/PRDX3/MGST1/LRRK2/DHRS2/FOS/STX4/MEAK7/KDM6B/SPHK1/SLC4A11/PCNA/MAP1LC3A/SRC/MMP9/LONP1/SIRT2/AXL	43	1.52
GO:0048741	skeletal muscle fiber development	11/2151	39/18888	0.00329565	0.0571613	0.0491457	SKI/ACTA1/HDAC9/SMO/PLEC/MYORG/NIBAN2/ACTN3/P2RX2/RCAN1/COL6A1	11	2.48
GO:0060541	respiratory system development	39/2151	220/18888	0.00332379	0.0574897	0.0494281	SKI/ERRFI1/STK40/MAN1A2/EPAS1/BMPR2/ACVR2B/FGFRL1/HOPX/SLC7A11/BASP1/AP3B1/FGF18/SPDEF/CCN2/PDGFA/SHH/MECP2/FGFR1/MSC/LHX3/WNT11/BMPR1A/LIPA/TULP3/LTA4H/FGF9/SAV1/DNAAF1/SREBF1/RARA/ODAD4/FOXJ1/JMJD6/GATA6/ASXL1/LAMA5/CELSR1/COL6A1	39	1.56
GO:0032880	regulation of protein localization	126/2151	877/18888	0.00333923	0.057537	0.0494687	C1QTNF12/KCNAB2/PLEKHM2/ATP13A2/SFN/SESN2/HPCA/ZC3H12A/BMP8A/PLK3/WLS/SLC16A1/LMNA/PTGS2/YOD1/TNFAIP6/CACNB4/TMBIM1/PER2/CAMK1/PPARG/GPD1L/HYAL2/BAP1/GNL3/GPR27/PARP9/PRKCI/CPLX1/RAP1GDS1/SLC7A11/ARFIP1/CEP72/NKD2/HFE/HSPA1L/TMEM30A/CNR1/FYN/STXBP5/EZR/GPER1/MICALL2/STX1A/CD36/ACHE/MDFIC/SMO/TCAF1/ARHGEF5/SHH/CDK16/FLNA/EMD/GDI1/MFHAS1/BLK/BAG4/SPIDR/JAK2/TESK1/GSN/HRAS/DRD4/BRSK2/TRIM5/TMEM132A/…	126	1.26
GO:0002253	activation of immune response	86/2151	567/18888	0.00334496	0.057537	0.0494687	ZC3H12A/EIF2B3/CTSS/S100A8/FCRL3/MNDA/RAB7B/C4BPB/NLRC4/CD8B/CACNB4/HSPD1/CTLA4/IRAK2/PLCL2/FBXL2/KLHL6/TNIP2/TLR1/TLR6/NFKB1/DDX60/OTULIN/NAIP/AP3B1/IRGM/TNIP1/HAVCR2/IRF4/TNFRSF21/FYN/THEMIS/EZR/CD36/SH2B2/TLR7/TLR8/PQBP1/VSIG4/IRAK1/MFHAS1/BLK/SHB/NINJ1/SLC46A2/TRIM32/ABL1/FCN2/NLRP6/HRAS/IRF7/TRIM5/RELA/FOSL1/BIRC2/CASP1/MAPK8/LIPA/C1RL/CLEC6A/A2M/KLRC1/CMKLR1/OAS1/OAS3/OASL/TYRO3/LAT/CCR7/MA…	86	1.33
GO:0043370	regulation of CD4-positive, alpha-beta T cell differentiation	14/2151	56/18888	0.00336142	0.0576612	0.0495755	ZC3H12A/HLX/CD80/IRF4/BRD2/SHB/KLHL25/SOCS1/IL4R/RARA/SMAD7/BRD4/NFKBID/RUNX1	14	2.2
GO:0046824	positive regulation of nucleocytoplasmic transport	15/2151	62/18888	0.00343723	0.0588001	0.0505547	SFN/ZC3H12A/PTGS2/CAMK1/HYAL2/SMO/SHH/FLNA/EMD/JAK2/NEDD4/SMAD3/MAVS/TGFB1/TRIM28	15	2.12
GO:0045089	positive regulation of innate immune response	59/2151	365/18888	0.00349867	0.0596597	0.0512938	CTSS/S100A8/FCRL3/MNDA/RAB7B/NLRC4/HSPD1/IRAK2/FBXL2/PARP9/TNIP2/TLR1/TLR6/DDX60/OTULIN/NAIP/AP3B1/IRGM/TNIP1/HAVCR2/IRF4/FYN/CD36/TLR7/TLR8/PQBP1/IRAK1/MFHAS1/NINJ1/SLC46A2/TRIM32/FCN2/NLRP6/IRF7/TRIM5/RELA/FOSL1/BIRC2/CASP1/CRTAM/MAPK8/ADAM8/CLEC6A/KLRC1/OAS1/OAS3/OASL/TYRO3/MAP2K6/CD226/MAVS/SRC/CACTIN/SIRT2/NECTIN2/NOP53/CARD8/LILRA4/LILRA2	59	1.42
GO:1905954	positive regulation of lipid localization	23/2151	112/18888	0.00350658	0.0596597	0.0512938	FABP3/ZC3H12A/FASLG/PPARG/NFKB1/ACSL1/TMEM30A/EEPD1/CD36/HILPDA/ABCA1/PTGES/EHD1/APOA1/SIRT1/MAP2K6/FITM2/NTSR1/PLIN5/APOE/NR1H2/SREBF2/ABCG1	23	1.8
GO:0016202	regulation of striated muscle tissue development	7/2151	19/18888	0.00358191	0.0601395	0.0517063	CENPF/SMAD3/LUC7L/MRTFB/SOX15/SIRT2/TGFB1	7	3.24
GO:0031053	primary miRNA processing	7/2151	19/18888	0.00358191	0.0601395	0.0517063	PUS10/SMAD1/SRSF3/SRRT/MECP2/SMAD3/TGFB1	7	3.24
GO:0033194	response to hydroperoxide	7/2151	19/18888	0.00358191	0.0601395	0.0517063	GPX3/CD36/TP53INP1/JAK2/MGST1/SP1/ND1	7	3.24
GO:1903232	melanosome assembly	7/2151	19/18888	0.00358191	0.0601395	0.0517063	ABCB6/AP1S3/AP3B1/AP1S1/AP3M1/HPS6/AP3D1	7	3.24
GO:0007435	salivary gland morphogenesis	10/2151	34/18888	0.00358294	0.0601395	0.0517063	PLXNA1/PDGFA/SEMA3C/HGF/SHH/FGFR1/POLB/TGM2/LAMA5/TGFB1	10	2.58
GO:1900744	regulation of p38MAPK cascade	12/2151	45/18888	0.00364273	0.0609791	0.0524282	ZC3H12A/GADD45A/STK39/DUSP1/EZR/HGF/MFHAS1/GADD45G/MINK1/PER1/SPHK1/GADD45B	12	2.34
GO:0001501	skeletal system development	81/2151	531/18888	0.00370887	0.0619202	0.0532373	SKI/ERRFI1/DHRS3/ALPL/MATN1/BMP8A/NFIA/ECM1/PBXIP1/BGLAP/HAPLN2/BCAN/ADAMTS4/DDR2/ARID5A/DLX2/BMPR2/SNORC/ACVR2B/HYAL2/CHRD/FGFRL1/FGFR3/PAPSS1/SMAD1/SLC10A7/VCAN/FBN2/SMAD5/PPARGC1B/FGF18/CCN2/MTHFD1L/FAM20C/SHH/TIMP1/AMER1/MED12/FGFR1/COL27A1/ENG/MDK/ACTN3/WNT11/ZEB1/BMPR1A/LIPA/TULP3/VDR/WNT1/CMKLR1/TMEM119/RFLNA/ZNF664-RFLNA/FGF9/TTC9/GPR68/JAG2/SMAD3/XYLT1/ACD/PAFAH1B1/RARA/HOXB4/COL1A1/GH1/…	81	1.34
GO:0033077	T cell differentiation in thymus	19/2151	87/18888	0.00374456	0.0623494	0.0536063	TNFRSF9/FZD7/PRR7/CCR6/CDK6/SHH/TOX/ABL1/ZEB1/ADAM8/WNT1/JAG2/NFATC3/CCR7/FOXJ1/JMJD6/MAFB/CLPTM1/NCAPH2	19	1.92
GO:0051170	import into nucleus	31/2151	166/18888	0.003759	0.0624233	0.0536699	ZC3H12A/TXNIP/LMNA/PTGS2/RGPD3/RANBP2/RGPD5/RGPD8/HYAL2/PPP1R10/CD36/MDFIC/SMO/SHH/FLNA/JAK2/RANBP6/NUP188/NUP98/HTATIP2/LRRK2/FGF9/NUP58/ING1/IPO4/SMAD3/KPNA2/MAVS/TGFB1/BCL3/TRIM28	31	1.64
GO:0007517	muscle organ development	58/2151	359/18888	0.00380703	0.0630413	0.0542012	SKI/ID3/CENPF/HLX/ACTA1/FOXN2/FLNB/FGFRL1/BASP1/NLN/PTCD2/EGR1/LAMA2/DLL1/HDAC9/ELN/FZD1/SMO/SHH/DMD/ITGB1BP2/EMD/MSC/ADGRB1/PLEC/FOXH1/MYORG/NIBAN2/ENG/MYBPC3/ACTN3/BCL9L/USP2/SIRT1/BMPR1A/P2RX2/KLF5/FOS/ASB2/ZNF609/SMAD3/LUC7L/SOX8/MRTFB/TRIM72/ZFHX3/ZFPM1/SOX15/TCAP/SMAD7/LAMA5/SIRT2/EID2B/TGFB1/SMTN/MAFF/RCAN1/COL6A1	58	1.42
GO:0045624	positive regulation of T-helper cell differentiation	8/2151	24/18888	0.0038265	0.0630413	0.0542012	HLX/CD80/BRD2/SHB/IL4R/RARA/BRD4/NFKBID	8	2.93
GO:0048634	regulation of muscle organ development	8/2151	24/18888	0.0038265	0.0630413	0.0542012	CENPF/SHH/SMAD3/LUC7L/MRTFB/SOX15/SIRT2/TGFB1	8	2.93
GO:0018193	peptidyl-amino acid modification	123/2151	857/18888	0.00384018	0.0631002	0.0542518	TNFRSF18/ERRFI1/ATP13A2/OPRD1/CLSPN/PLPP3/GADD45A/CTH/BCAR3/S100A8/EFNA1/DDR2/PTGS2/CAMK1G/RANBP2/STK39/EPHA4/CAMK1/GPD1L/OXSR1/HYAL2/GNL3/CD80/PARP9/PFN2/PRKCI/FGFR3/BST1/ZDHHC11B/ZDHHC11/ATPSCKMT/EGR1/CSF1R/IRGM/NSD1/RIPK1/SIRT5/TRIM27/DDR1/FYN/SGK1/PDGFA/HDAC9/TPST1/MLXIPL/STX1A/CD36/HGF/CEP41/DMD/ARAF/RPS6KA6/BLK/BAG4/FGFR1/HSF1/JAK2/TOPORS/NTMT1/ABL1/EHMT1/CDC42BPG/RELA/GRK2/LIPT2/PDGFD/APOA…	123	1.26
GO:0051496	positive regulation of stress fiber assembly	13/2151	51/18888	0.00387005	0.0634242	0.0545304	PFN2/CCN2/ARHGEF5/BAG4/TESK1/LPAR1/ABL1/WNT11/APOA1/GPR65/SMAD3/FHOD1/SDC4	13	2.24
GO:0070542	response to fatty acid	14/2151	57/18888	0.00399794	0.0651779	0.0560382	ID3/PTAFR/ZC3H12A/PTGS2/ACSL1/CD36/TBXAS1/CAT/AKR1C3/SCD/SREBF1/SRC/FFAR1/GIPR	14	2.16
GO:1901616	organic hydroxy compound catabolic process	14/2151	57/18888	0.00399794	0.0651779	0.0560382	SRD5A3/SULT1B1/SLC6A3/GK/AKR1C3/PDE1B/CYP27B1/SORD/SULT1A1/SULT1A3/SCARF1/NTSR1/COMT/MIOX	14	2.16
GO:0014902	myotube differentiation	26/2151	133/18888	0.00404007	0.0656661	0.0564579	SKI/SORT1/PTGFRN/ACTA1/NLN/HDAC9/SMO/SHH/ADGRB1/PLEC/MYORG/NIBAN2/EHD1/ACTN3/DOCK1/WNT1/TMEM119/P2RX2/KLF5/IL4R/TRIM72/HDAC5/RBM38/TNFSF14/RCAN1/COL6A1	26	1.72
GO:0071396	cellular response to lipid	92/2151	617/18888	0.00404892	0.0656661	0.0564579	ERRFI1/CASP9/PADI2/ID3/PTAFR/ZC3H12A/RORC/BGLAP/CMPK2/ADCY3/CYP1B1/ARID5A/BCL2L11/TFPI/FZD7/IRAK2/CX3CR1/CD80/TNIP2/NFKB1/NR3C2/PPARGC1B/IRGM/TNIP1/HAVCR2/PPARD/PAQR8/SGK1/GPER1/CD36/SERPINE1/SMO/IRAK1/TRIB1/HSF1/FOXH1/JAK2/KLF9/ABCA1/LPAR1/ABL1/TRIM5/CTR9/KIF18A/CD6/RELA/WNT11/CASP1/AKR1C3/MRC1/RET/MAPK8/SIRT1/ZMIZ1/PDCD4/MGST1/VDR/CYP27B1/FLT3/PTGDR/PTGER2/FOS/NEDD4/SLC7A5/PER1/SREBF1/MAP2K3/CC…	92	1.31
GO:0042307	positive regulation of protein import into nucleus	11/2151	40/18888	0.00408601	0.066096	0.0568275	ZC3H12A/PTGS2/HYAL2/SMO/SHH/FLNA/JAK2/SMAD3/MAVS/TGFB1/TRIM28	11	2.41
GO:0030595	leukocyte chemotaxis	41/2151	237/18888	0.00416405	0.0671843	0.0577632	PADI2/NBL1/MICOS10-NBL1/CSF1/S100A8/TNFAIP6/DPP4/STK39/OXSR1/CX3CR1/CCR1/CCR2/BST1/CSF1R/DUSP1/CCR6/SERPINE1/ARHGEF5/PLEC/NINJ1/MDK/VEGFB/JAML/CXCR5/JAM3/GBF1/ADAM8/CMKLR1/SLC8B1/FLT1/SRP54/PGF/LGMN/CCL22/CXCL16/CCL2/CCL7/CCR7/AZU1/TNFSF14/CALR	41	1.52
GO:1901136	carbohydrate derivative catabolic process	46/2151	273/18888	0.00422098	0.0679273	0.058402	DPYD/OVGP1/MAN1A2/NPL/NEU4/SUMF1/OGG1/GPD1L/GLB1/HYAL2/NUDT16/IDUA/SLC4A4/GNPDA1/ENPP4/FUCA2/UPP1/MLXIPL/BPGM/HGSNAT/ALDH1A1/CTSL/SLC2A6/LDHA/ACTN3/PDE2A/LIPA/GPD1/SMUG1/GNS/PNP/NEIL1/PDE8A/NT5M/ALDOC/FOXK2/FITM2/PDE4A/PDE4C/TGFB1/ADA2/UPB1/APOBEC3G/NAGA/PFKL/COL6A1	46	1.48
GO:0042770	signal transduction in response to DNA damage	34/2151	188/18888	0.00423905	0.0680428	0.0585014	CASP9/SESN2/CLSPN/PLK3/GADD45A/MUC1/SDE2/XPC/PARP9/TRIM39/PPP1R10/RINT1/RPS6KA6/CCAR2/NDRG1/ABL1/CCND1/H2AX/SIRT1/ING4/WNT1/ZNF385A/SPRED1/TP53BP1/PLK1/FBXO31/TAOK1/ZNF830/BRCA1/MAP2K6/DOT1L/FZR1/BCL3/NOP53	34	1.59
GO:0050714	positive regulation of protein secretion	28/2151	147/18888	0.00428706	0.0686369	0.0590122	C1QTNF12/ATP13A2/WLS/PPARG/GPR27/GPER1/ACHE/BLK/JAK2/TMEM132A/ADAM8/DYNLL1/IRS2/ANG/GPR68/TUNAR/BAIAP3/STX4/PARD6A/GNA11/FFAR1/TGFB1/KCNN4/GIPR/NR1H2/CD33/ADORA2A/ABCG1	28	1.67
GO:0015671	oxygen transport	6/2151	15/18888	0.00435427	0.0695347	0.0597841	IPCEF1/BPGM/HBB/HBA2/HBA1/CYGB	6	3.51
GO:0006606	protein import into nucleus	30/2151	161/18888	0.00445863	0.0710196	0.0610607	ZC3H12A/TXNIP/LMNA/PTGS2/RGPD3/RANBP2/RGPD5/RGPD8/HYAL2/PPP1R10/CD36/MDFIC/SMO/SHH/FLNA/JAK2/RANBP6/NUP188/NUP98/LRRK2/FGF9/NUP58/ING1/IPO4/SMAD3/KPNA2/MAVS/TGFB1/BCL3/TRIM28	30	1.64
GO:0046164	alcohol catabolic process	10/2151	35/18888	0.00451275	0.0715168	0.0614882	SRD5A3/SULT1B1/GK/AKR1C3/SORD/SULT1A1/SULT1A3/SCARF1/NTSR1/MIOX	10	2.51
GO:0070293	renal absorption	10/2151	35/18888	0.00451275	0.0715168	0.0614882	STK39/OXSR1/HYAL2/SGK1/MAGED2/AQP3/GSN/HBB/AKR1C3/COMT	10	2.51
GO:0060341	regulation of cellular localization	139/2151	988/18888	0.00456089	0.0720966	0.0619867	C1QTNF12/KCNAB2/PLEKHM2/ATP13A2/SFN/SESN2/HPCA/ZC3H12A/BMP8A/PLK3/WLS/SLC16A1/LMNA/PTGS2/YOD1/TNFAIP6/CACNB4/TMBIM1/PER2/CAMK1/PPARG/GPD1L/HYAL2/BAP1/GNL3/GPR27/PARP9/PRKCI/CPLX1/RAP1GDS1/SLC7A11/ARFIP1/CEP72/NKD2/REEP2/YIPF5/HFE/HSPA1L/TMEM30A/CNR1/FYN/STXBP5/EZR/GPER1/MICALL2/STX1A/CD36/ACHE/RINT1/MDFIC/SMO/TCAF1/ARHGEF5/SHH/CDK16/MECP2/FLNA/EMD/GDI1/MFHAS1/BLK/BAG4/SPIDR/JAK2/TESK1/GSN/HRAS/DR…	139	1.24
GO:1903530	regulation of secretion by cell	85/2151	566/18888	0.00460891	0.0725709	0.0623945	C1QTNF12/ATP13A2/PTAFR/BMP8A/RIMS3/WLS/KCNA2/SLC16A1/BGLAP/ADRA2B/CACNB4/PER2/PASK/PPARG/CCR2/GPR27/GATA2/PFN2/CPLX1/RAP1GDS1/ARFIP1/HFE/CNR1/MICAL1/STXBP5/GPER1/RALA/STX1A/ZP3/ACHE/CDK16/SYN1/BLK/FGFR1/JAK2/PTGES/SCT/DRD4/BRSK2/TMEM132A/GRK2/TACR2/MYOF/ADAM8/LRRK2/SLC8B1/DYNLL1/IRS2/ANG/GPR68/TUNAR/RHBDF1/BAIAP3/IL4R/STX4/PARD6A/SREBF1/SMCR8/HCRT/MAP2K6/RHBDF2/HGS/RAB27B/FER1L4/SDC4/NTSR1/CBARP/…	85	1.32
GO:0043066	negative regulation of apoptotic process	130/2151	917/18888	0.00461413	0.0725709	0.0623945	TNFRSF18/SFN/TENT5B/STK40/ZC3H12A/PPT1/PLK3/CTH/MCL1/EFNA1/MUC1/LMNA/DDR2/IVNS1ABP/PTGS2/ANXA4/PROC/ITGAV/HSPD1/STRADB/TMBIM1/PDCD1/OGG1/CX3CR1/MITF/PROK2/GATA2/PIK3CB/PRKCI/MAEA/TNIP2/PLAC8/NFKB1/MAD2L1/SEMA5A/NAIP/SMAD5/CSF1R/SERPINB9/RIPK1/SIRT5/PPP1R10/DDAH2/MICAL1/FYN/DLL1/HGF/FZD1/SERPINE1/SMO/SHH/ARAF/TIMP1/GPRASP3/CD40LG/MECP2/FLNA/CCAR2/TNFRSF10D/BAG4/HSF1/JAK2/SLC46A2/TRIM32/NIBAN2/ABL1…	130	1.24
GO:0002698	negative regulation of immune effector process	24/2151	121/18888	0.00462602	0.0725751	0.0623981	ZC3H12A/FCRL3/C4BPB/HLX/CX3CR1/CCR2/CD80/HAVCR2/SERPINB9/HFE/FGL2/VSIG4/PRG2/APOA1/A2M/KLRC1/IL4R/FOXJ1/SMAD7/ACP5/BST2/AXL/TGFB1/IL4I1	24	1.74
GO:0001776	leukocyte homeostasis	22/2151	108/18888	0.00469156	0.0729076	0.062684	XKR8/CSF1/BCL2L11/CCR2/BAP1/PIK3CB/SKIL/SLC7A11/CASP3/GAPT/SH2B2/GPR174/SLC46A2/ABL1/JAM3/IL2RA/LIPA/FLT3/TNFSF13B/LAT/TNFSF14/AXL	22	1.79
GO:0043410	positive regulation of MAPK cascade	73/2151	475/18888	0.00471547	0.0729076	0.062684	ZC3H12A/GADD45A/BCAR3/EFNA1/IQGAP3/FCRL3/ADRA2B/STK39/FZD7/CCR1/FGFR3/TLR6/NAIP/CSF1R/HAVCR2/FGF18/RIPK1/GCNT2/CCN2/AKAP12/PDGFA/GPER1/CD36/HGF/ARHGEF5/EZH2/IRAK1/MFHAS1/FGFR1/JAK2/GLIPR2/GADD45G/LPAR1/ABL1/HRAS/DRD4/TRIM5/MAPK8IP1/MADD/PDGFD/RET/ADAM8/CD4/LRRK2/FLT3/FLT1/SEMA7A/PDE8A/CIB1/MAPK8IP3/NKD1/CCL22/NDRG4/MINK1/MAP2K3/TRAF4/TAOK1/CCL2/CCL7/IGFBP4/CCR7/SPAG9/GH1/MAP2K6/SPHK1/SRC/CD40/GAD…	73	1.35
GO:0051896	regulation of phosphatidylinositol 3-kinase/protein kinase B signal transduction	43/2151	253/18888	0.00472623	0.0729076	0.062684	C1QTNF12/FBXL2/CX3CR1/HYAL2/PIK3CB/FGFR3/SEMA5A/CSF1R/GCNT2/PPARD/PDGFA/GPER1/HGF/MFHAS1/BAG4/FGFR1/TSPYL5/JAK2/MYORG/ENG/CAT/CBL/AKR1C3/RET/SIRT1/ADAM8/FLT3/FLT1/IRS2/NEDD4/CIB1/CRYBA1/CSF3/CCR7/GH1/SRC/PPP1R16B/LIME1/AXL/TGFB1/NOP53/RRAS/RASD2	43	1.49
GO:0050878	regulation of body fluid levels	59/2151	370/18888	0.00472835	0.0729076	0.062684	PAFAH2/F3/COPA/F5/C4BPB/EMILIN1/ADRA2B/PROC/STK39/TFPI/DGKD/HYAL2/PIK3CB/DGKG/HGFAC/SLC7A11/SLC6A3/AP3B1/F12/DDR1/ENPP4/PDSS2/PDGFA/GNA12/CD36/SERPINE1/SHH/C1GALT1C1/CD40LG/FLNA/GPAT4/JAK2/AQP3/GNAQ/CEL/NLRP6/SCT/HBB/ADM/TSPAN18/CCND1/P2RY2/ENTPD1/HPS6/VDR/ZNF385A/OAS2/TYRO3/STAT5A/NME1/SRC/CD40/GNAS/USF2/AXL/KCNN4/APOE/NR1H2/ADORA2A	59	1.4
GO:0042306	regulation of protein import into nucleus	14/2151	58/18888	0.00472895	0.0729076	0.062684	ZC3H12A/PTGS2/HYAL2/CD36/MDFIC/SMO/SHH/FLNA/JAK2/NUP58/SMAD3/MAVS/TGFB1/TRIM28	14	2.12
GO:0071868	cellular response to monoamine stimulus	14/2151	58/18888	0.00472895	0.0729076	0.062684	FLNA/GNAQ/ABL1/DRD4/HTR3A/LRRK2/GNB5/SULT1A3/TGM2/GNAS/KLF16/GNA11/GNA15/PTGER1	14	2.12
GO:0071870	cellular response to catecholamine stimulus	14/2151	58/18888	0.00472895	0.0729076	0.062684	FLNA/GNAQ/ABL1/DRD4/HTR3A/LRRK2/GNB5/SULT1A3/TGM2/GNAS/KLF16/GNA11/GNA15/PTGER1	14	2.12
GO:0008037	cell recognition	29/2151	155/18888	0.00481787	0.0740956	0.0637053	AMIGO1/OVGP1/IGSF9/C4BPB/ASTL/EPHA4/EPHB3/CASP3/SEMA5A/VCAN/HAVCR2/HSPA1L/TNFRSF21/CNR1/ZP3/CD36/ADGRB1/FCN2/TUB/CD6/FOLR3/CRTAM/CCR7/PECAM1/JMJD6/CD226/FUT3/CD209/SPACA4	29	1.64
GO:0002423	natural killer cell mediated immune response to tumor cell	5/2151	11/18888	0.00487443	0.0745978	0.0641372	HAVCR2/CRTAM/CD226/TGFB1/NECTIN2	5	3.99
GO:0010887	negative regulation of cholesterol storage	5/2151	11/18888	0.00487443	0.0745978	0.0641372	PPARG/PPARD/ABCA1/NR1H2/ABCG1	5	3.99
GO:0007204	positive regulation of cytosolic calcium ion concentration	31/2151	169/18888	0.00494587	0.0755062	0.0649181	SLC8A1/ITGAV/CX3CR1/XCR1/CCR1/CCR2/PROK2/GATA2/CCR6/GPER1/CD36/CXCR3/CYSLTR1/JAK2/LPAR1/ABL1/CHRNA10/ADM/CXCR5/CMKLR1/P2RX2/PTGDR/PTGER2/JPH3/CCR7/HCRT/CCR10/GALR2/PTGER1/FFAR1/GIPR	31	1.61
GO:0007413	axonal fasciculation	7/2151	20/18888	0.00497557	0.0755899	0.0649901	AMIGO1/EPHA4/EPHB3/CASP3/SEMA5A/TNFRSF21/CNR1	7	3.07
GO:0106030	neuron projection fasciculation	7/2151	20/18888	0.00497557	0.0755899	0.0649901	AMIGO1/EPHA4/EPHB3/CASP3/SEMA5A/TNFRSF21/CNR1	7	3.07
GO:0030851	granulocyte differentiation	11/2151	41/18888	0.00502017	0.0755947	0.0649943	BAP1/GATA2/AP3B1/TRIB1/SRP54/ZFPM1/CSF3/RARA/STAT5A/FASN/RUNX1	11	2.36
GO:0071214	cellular response to abiotic stimulus	54/2151	334/18888	0.00502218	0.0755947	0.0649943	CASP9/PTAFR/HPCA/SLC2A1/GADD45A/INSRR/RCSD1/PTGS2/SDE2/STK39/XPC/OXSR1/HYAL2/NFKB1/CASP3/EGR1/TLR7/TLR8/TIMP1/SPIDR/TP53INP1/TSPYL5/PLEC/HSF1/HABP4/ENG/HRAS/SIPA1/PDE2A/WNT11/CASP5/CASP1/H2AX/MAPK8/SIRT1/CCND2/GPR68/SLC24A4/TP53BP1/GNB5/NEDD4/N4BP1/PKD1L3/BRCA1/COL1A1/SLC4A11/PCNA/MMP9/CD40/GNA11/TNFSF14/CALR/RELB/KCNE1	54	1.42
GO:0104004	cellular response to environmental stimulus	54/2151	334/18888	0.00502218	0.0755947	0.0649943	CASP9/PTAFR/HPCA/SLC2A1/GADD45A/INSRR/RCSD1/PTGS2/SDE2/STK39/XPC/OXSR1/HYAL2/NFKB1/CASP3/EGR1/TLR7/TLR8/TIMP1/SPIDR/TP53INP1/TSPYL5/PLEC/HSF1/HABP4/ENG/HRAS/SIPA1/PDE2A/WNT11/CASP5/CASP1/H2AX/MAPK8/SIRT1/CCND2/GPR68/SLC24A4/TP53BP1/GNB5/NEDD4/N4BP1/PKD1L3/BRCA1/COL1A1/SLC4A11/PCNA/MMP9/CD40/GNA11/TNFSF14/CALR/RELB/KCNE1	54	1.42
GO:0030323	respiratory tube development	35/2151	197/18888	0.00502431	0.0755947	0.0649943	ERRFI1/STK40/MAN1A2/EPAS1/BMPR2/ACVR2B/HOPX/SLC7A11/AP3B1/FGF18/SPDEF/CCN2/PDGFA/SHH/MECP2/FGFR1/LHX3/WNT11/BMPR1A/LIPA/TULP3/LTA4H/FGF9/SAV1/DNAAF1/SREBF1/TRAF4/ODAD4/FOXJ1/JMJD6/GATA6/ASXL1/LAMA5/CELSR1/COL6A1	35	1.56
GO:0035994	response to muscle stretch	8/2151	25/18888	0.00507363	0.0760916	0.0654215	DDR2/SLC8A1/NFKB1/DMD/GSN/RELA/FOS/TCAP	8	2.81
GO:1901657	glycosyl compound metabolic process	18/2151	83/18888	0.00508171	0.0760916	0.0654215	ICMT/AKR7A2/DPYD/ACP3/CBR4/ENPP4/FUCA2/UPP1/TRMT12/MTAP/AKR1C3/PNP/PTGDR/LCMT2/ADA2/UPB1/APOBEC3G/NAGA	18	1.9
GO:0046165	alcohol biosynthetic process	27/2151	142/18888	0.00509571	0.0761187	0.0654448	PTAFR/SRD5A3/NFKB1/DHFR/GPER1/PLPP6/IPPK/DHCR7/APOA1/SC5D/LIPA/GOT1/CYP27B1/MVK/SPTLC2/ITPKA/MVD/SREBF1/SPHK1/IMPA2/NTSR1/ISYNA1/ITPKC/APOE/SEC14L2/SREBF2/ABCG1	27	1.67
GO:0002687	positive regulation of leukocyte migration	28/2151	149/18888	0.00520356	0.0775442	0.0666704	TNFRSF18/PTAFR/CSF1/IL1R1/STK39/OXSR1/CX3CR1/CCR1/CCR2/CSF1R/CCR6/ZP3/SERPINE1/ABL1/MDK/VEGFB/FUT4/PDGFD/JAM3/ADAM8/CMKLR1/PGF/LGMN/CCL7/CCR7/TNFSF14/ICAM1/CALR	28	1.65
GO:0061387	regulation of extent of cell growth	22/2151	109/18888	0.00526076	0.07821	0.0672428	CRABP2/DISC1/BMPR2/SEMA3F/SEMA3B/SEMA5A/SEMA3C/IFRD1/L1CAM/GDI1/ABL1/OLFM1/ANAPC2/SHTN1/ULK1/SEMA7A/RGMA/PAFAH1B1/ULK2/SEMA6B/APOE/RTN4R	22	1.77
GO:0071496	cellular response to external stimulus	54/2151	335/18888	0.00534105	0.0790283	0.0679464	SESN2/ZC3H12A/SLC2A1/GADD45A/PRKAB2/BGLAP/PTGS2/BMPR2/UCN2/SLC38A3/NFKB1/PPARD/UPP1/MLXIPL/BMT2/RHEB/TLR7/TLR8/PLEC/HABP4/ENG/SLC1A2/SIPA1/FOSL1/PDE2A/WNT11/CASP5/CASP1/AKR1C3/MAPK8/SIRT1/GABARAPL1/LRRK2/VDR/SP1/CYP27B1/GCN1/ULK1/FOS/RIPOR1/SLC7A5/MYBBP1A/SREBF1/COL1A1/IMPACT/DSC2/MAP1LC3A/CD40/TNFSF14/USF2/AXL/COMT/MN1/SREBF2	54	1.42
GO:0050919	negative chemotaxis	12/2151	47/18888	0.00534112	0.0790283	0.0679464	DPP4/ITGAV/NRP2/SEMA3F/SEMA3B/SEMA5A/PDGFA/SEMA3C/APOA1/LRTM2/SEMA7A/SEMA6B	12	2.24
GO:0051017	actin filament bundle assembly	30/2151	163/18888	0.0053568	0.0790729	0.0679848	ESPN/TACSTD2/PHLDB2/PFN2/DPYSL3/MICAL1/CCN2/EZR/FSCN1/ELN/FSCN3/ARHGEF5/FLNA/DLC1/BAG4/TESK1/LPAR1/ABL1/WNT11/APOA1/EPS8/GPR65/SMAD3/FHOD1/LIMD2/BAIAP2/SPIRE1/SRC/SDC4/SHANK3	30	1.62
GO:0045600	positive regulation of fat cell differentiation	16/2151	71/18888	0.00542277	0.0796701	0.0684981	FNDC5/ZC3H12A/PTGS2/ASXL2/PPARG/CDS1/NOCT/PPARD/NAPEPLD/SYAP1/CREBL2/ZNF385A/CMKLR1/KLF5/SAV1/METRNL	16	1.98
GO:0071677	positive regulation of mononuclear cell migration	16/2151	71/18888	0.00542277	0.0796701	0.0684981	STK39/OXSR1/CX3CR1/CCR1/CCR2/CCR6/SERPINE1/ABL1/PDGFD/JAM3/ADAM8/LGMN/CCL7/CCR7/TNFSF14/CALR	16	1.98
GO:0033363	secretory granule organization	15/2151	65/18888	0.00552706	0.0810116	0.0696516	PTPRN/AP1S3/AP3B1/AP1S1/ABCA1/AP3M1/HPS6/ZNF385A/BAIAP3/PAFAH1B1/SLC9A8/AP3D1/RFX2/NECTIN2/KCNE1	15	2.03
GO:0002831	regulation of response to biotic stimulus	79/2151	524/18888	0.00556726	0.0814098	0.0699939	ZC3H12A/CTSS/S100A8/FCRL3/MNDA/RAB7B/EMILIN1/NLRC4/HSPD1/TRAF3IP1/IRAK2/PPARG/FBXL2/PARP9/TNIP2/TLR1/TLR6/DDX60/ZDHHC11/OTULIN/NAIP/AP3B1/ERAP1/IRGM/TNIP1/HAVCR2/IRF4/SERPINB9/FYN/FGL2/CD36/SMIM30/TLR7/TLR8/PQBP1/VSIG4/IRAK1/MFHAS1/TRIB1/NINJ1/SLC46A2/TRIM32/FCN2/NLRP6/IRF7/TRIM5/RELA/FOSL1/BIRC2/CASP1/CRTAM/MAPK8/ADAM8/CLEC6A/A2M/KLRC1/OAS1/OAS3/OASL/TYRO3/N4BP1/MAP2K6/GATA6/CD226/MAVS/SRC/CACTI…	79	1.32
GO:0043372	positive regulation of CD4-positive, alpha-beta T cell differentiation	10/2151	36/18888	0.00562227	0.0820221	0.0705204	HLX/CD80/BRD2/SHB/KLHL25/SOCS1/IL4R/RARA/BRD4/NFKBID	10	2.44
GO:0042098	T cell proliferation	37/2151	213/18888	0.0058408	0.0850115	0.0730906	TNFRSF4/TNFRSF9/SH2D2A/CTLA4/SLC11A1/CCR2/CD80/CASP3/HAVCR2/TNFRSF21/FYN/ZP3/SHH/VSIG4/EFNB1/CD40LG/JAK2/ABL1/MAPK8IP1/CD6/LRRC32/CRTAM/IL2RA/LIPA/LMBR1L/SLC7A1/TNFSF13B/PNP/ARMC5/FOXJ1/SDC4/EBI3/CD70/TNFSF14/CD209/IL4I1/ICOSLG	37	1.53
GO:0042116	macrophage activation	22/2151	110/18888	0.00588587	0.0854682	0.0734833	ZC3H12A/FCGR3A/STK39/HSPD1/SLC11A1/CX3CR1/TNIP2/TLR1/TLR6/IRGM/HAVCR2/VSIG4/MFHAS1/JAK2/LRRK2/TMEM229B/IL4R/SPHK1/JMJD6/AZU1/SBNO2/HAMP	22	1.76
GO:0007188	adenylate cyclase-modulating G protein-coupled receptor signaling pathway	42/2151	249/18888	0.00593994	0.0858288	0.0737933	GPR157/OPRD1/RGS2/ADCY3/ADRA2B/UCN2/ARRDC3/CNR1/AKAP12/GPER1/GNA12/VIPR2/FLNA/ADGRB1/GNAQ/ABCA1/LPAR1/RIC8A/DRD4/ADM/PDE2A/GRK5/ADGRD1/PTGER2/GPR65/GPR176/ADGRG3/GALR2/GNAS/GNA11/GNA15/ADGRE1/S1PR2/PDE4A/ADGRE5/PTGER1/ADGRE3/INSL3/GIPR/ADM5/ADORA2A/ADM2	42	1.48
GO:0007611	learning or memory	46/2151	278/18888	0.00594615	0.0858288	0.0737933	PPT1/FOXO6/BGLAP/PTGS2/ADCY3/CHST10/CX3CR1/SLC7A11/CASP3/CNR1/FYN/SGK1/GPRASP3/MECP2/POMK/ARC/ABL1/RIC8A/MDK/FOSL1/TACR2/CPEB3/CCND2/ZNF385A/ITGA5/PDE1B/FOS/LGMN/PAK6/TMOD2/NDRG4/JPH3/PAFAH1B1/SPECC1/GALR2/EIF4A3/SRC/SLC12A5/NTSR1/APOE/SLC8A2/PRKCG/CLDN5/COMT/SHANK3/RCAN1	46	1.45
GO:0060326	cell chemotaxis	52/2151	322/18888	0.00595193	0.0858288	0.0737933	PADI2/NBL1/MICOS10-NBL1/CSF1/S100A8/TNFAIP6/DPP4/STK39/OXSR1/CX3CR1/XCR1/CCR1/CCR2/BST1/SEMA5A/CSF1R/FGF18/DUSP1/CCR6/HGF/SERPINE1/ARHGEF5/CXCR3/FGFR1/PLEC/NINJ1/LPAR1/MDK/VEGFB/PDGFD/JAML/CXCR5/JAM3/GBF1/ADAM8/CMKLR1/SLC8B1/FLT1/SRP54/PGF/LGMN/CCL22/CXCL16/CCL2/CCL7/CCR7/CCR10/RAC3/AZU1/TNFSF14/CALR/TIAM1	52	1.42
GO:0043069	negative regulation of programmed cell death	133/2151	948/18888	0.00599093	0.0860099	0.0739489	TNFRSF18/SFN/TENT5B/STK40/ZC3H12A/PPT1/PLK3/MUTYH/CTH/MCL1/EFNA1/MUC1/LMNA/DDR2/IVNS1ABP/PTGS2/ANXA4/PROC/ITGAV/HSPD1/STRADB/TMBIM1/PDCD1/OGG1/CX3CR1/MITF/PROK2/GATA2/PIK3CB/PRKCI/MAEA/TNIP2/PLAC8/NFKB1/MAD2L1/SLC7A11/SEMA5A/NAIP/SMAD5/CSF1R/SERPINB9/RIPK1/SIRT5/PPP1R10/DDAH2/MICAL1/FYN/DLL1/HGF/FZD1/SERPINE1/SMO/SHH/ARAF/TIMP1/GPRASP3/CD40LG/MECP2/FLNA/CCAR2/TNFRSF10D/BAG4/HSF1/JAK2/SLC46A2/TRIM…	133	1.23
GO:0007507	heart development	91/2151	618/18888	0.00599204	0.0860099	0.0739489	SKI/DHRS3/ECE1/ID3/ACADM/RBM15/EFNA1/LMNA/RGS2/EMILIN1/SLC8A1/BBS5/FZD7/BMPR2/NRP2/ACVR2B/FGFRL1/HOPX/SMAD1/CASP3/BASP1/PTCD2/SMAD5/PDLIM7/DLL1/GPER1/HDAC9/ELN/SEMA3C/FZD1/SMO/SHH/BCOR/MED12/MECP2/FLNA/DLC1/FGFR1/MSC/HEY1/PLEC/FOXH1/ENG/ABL1/OLFM1/ADM/MICAL2/MYBPC3/VEGFB/GRK2/PDE2A/WNT11/ZMIZ1/BMPR1A/PDCD4/DUSP6/FGF9/EFNB2/SAV1/ASB2/SPRED1/SMAD3/NDRG4/DNAAF1/ZFPM1/TCF25/KDM6B/MAP2K3/TCAP/RARA/ODA…	91	1.29
GO:0032943	mononuclear cell proliferation	51/2151	315/18888	0.00609073	0.087226	0.0749945	TNFRSF4/TNFRSF9/CSF1/SH2D2A/FCRL3/MNDA/FCGR3A/HSPD1/CTLA4/SLC11A1/PLCL2/CCR2/CD80/BST1/CASP3/GAPT/HAVCR2/TNFRSF21/FYN/ZP3/SHH/VSIG4/EFNB1/CD40LG/JAK2/SHB/ABL1/MAPK8IP1/CD6/LRRC32/CRTAM/IL2RA/LIPA/LMBR1L/FLT3/SLC7A1/TNFSF13B/IRS2/PNP/ARMC5/FOXJ1/SDC4/ZNF335/CD40/EBI3/CD70/TNFSF14/CD209/CD79A/IL4I1/ICOSLG	51	1.42
GO:1900180	regulation of protein localization to nucleus	27/2151	144/18888	0.006182	0.0881365	0.0757774	ATP13A2/SESN2/ZC3H12A/LMNA/PTGS2/CACNB4/HYAL2/PARP9/FYN/CD36/MDFIC/SMO/SHH/FLNA/MFHAS1/JAK2/TESK1/NUP58/SMAD3/GLIS2/PLK1/NGFR/KAT7/MAVS/SRC/TGFB1/TRIM28	27	1.65
GO:0036336	dendritic cell migration	9/2151	31/18888	0.00618254	0.0881365	0.0757774	CCR1/CCR2/CCR6/ARHGEF5/EPS8/ASB2/CCR7/CALR/NLRP12	9	2.55
GO:0046651	lymphocyte proliferation	50/2151	308/18888	0.00623009	0.0886121	0.0761863	TNFRSF4/TNFRSF9/SH2D2A/FCRL3/MNDA/FCGR3A/HSPD1/CTLA4/SLC11A1/PLCL2/CCR2/CD80/BST1/CASP3/GAPT/HAVCR2/TNFRSF21/FYN/ZP3/SHH/VSIG4/EFNB1/CD40LG/JAK2/SHB/ABL1/MAPK8IP1/CD6/LRRC32/CRTAM/IL2RA/LIPA/LMBR1L/FLT3/SLC7A1/TNFSF13B/IRS2/PNP/ARMC5/FOXJ1/SDC4/ZNF335/CD40/EBI3/CD70/TNFSF14/CD209/CD79A/IL4I1/ICOSLG	50	1.43
GO:0042698	ovulation cycle	16/2151	72/18888	0.00625195	0.0886487	0.0762178	CYP1B1/TNFAIP6/PTPRN/CASP3/EGR1/ZP3/MDK/SIRT1/A2M/TYRO3/ZNF830/MAP2K6/PCNA/SRC/AMH/AXL	16	1.95
GO:0033273	response to vitamin	19/2151	91/18888	0.00626106	0.0886487	0.0762178	ALPL/BGLAP/F5/PTGS2/OGG1/AQP3/ABCA1/CAT/RELA/LIPA/VDR/CYP27B1/RARA/COL1A1/SRSF2/CD40/MN1/HLCS/CYTB	19	1.83
GO:0051770	positive regulation of nitric-oxide synthase biosynthetic process	6/2151	16/18888	0.00630304	0.0888401	0.0763823	AKAP12/JAK2/LRRK2/MAP2K3/CCL2/MAP2K6	6	3.29
GO:0099149	regulation of postsynaptic neurotransmitter receptor internalization	6/2151	16/18888	0.00630304	0.0888401	0.0763823	HPCA/RALA/ARC/LPAR1/DRD4/EFNB2	6	3.29
GO:0007369	gastrulation	35/2151	200/18888	0.00639843	0.0897794	0.0771899	ZBTB17/AHDC1/PLPP3/WLS/LAMB3/ITGAV/FZD7/BMPR2/ACVR2B/COL7A1/PHLDB2/SMAD1/DUSP1/LAMB1/DUSP4/FGFR1/RIC8A/CTR9/WNT11/APOA1/PHLDB1/BMPR1A/DUSP5/ITGA5/SMAD3/ARMC5/KDM6B/ITGB4/GATA6/MMP9/ETV2/PAF1/HIRA/POFUT2/COL6A1	35	1.54
GO:0031099	regeneration	35/2151	200/18888	0.00639843	0.0897794	0.0771899	PTGFRN/LPIN1/FZD7/EPHA4/HOPX/DHFR/NREP/PPARD/IFRD1/EZH2/FLNA/ANGPT2/JAK2/NINJ1/FPGS/ADM/MDK/CCND1/NINJ2/WNT1/ULK1/FLT3/KLF5/RGMA/MAPK8IP3/SLC7A5/SCARF1/SOX15/PCNA/AXL/RTN4R/KREMEN1/RUNX1/COL6A1/CYTB	35	1.54
GO:0070613	regulation of protein processing	15/2151	66/18888	0.00641663	0.0898328	0.0772358	NLRC4/ASTL/MELTF/NKD2/F12/SERPINE1/GSN/LDLRAD3/ADAM8/LRRK2/SRC/ANGPTL8/HPN/CARD8/RUNX1	15	2
GO:0002053	positive regulation of mesenchymal cell proliferation	8/2151	26/18888	0.00660897	0.0921125	0.0791958	CHRD/PDGFA/SMO/SHH/FGFR1/BMPR1A/FGF9/IRS2	8	2.7
GO:1901623	regulation of lymphocyte chemotaxis	8/2151	26/18888	0.00660897	0.0921125	0.0791958	PADI2/STK39/OXSR1/CCR2/SLC8B1/CCL2/CCL7/TNFSF14	8	2.7
GO:0001780	neutrophil homeostasis	7/2151	21/18888	0.00674027	0.0933176	0.080232	XKR8/CSF1/CCR2/PIK3CB/SLC7A11/JAM3/AXL	7	2.93
GO:0006244	pyrimidine nucleotide catabolic process	7/2151	21/18888	0.00674027	0.0933176	0.080232	DPYD/OGG1/UPP1/SMUG1/NEIL1/NT5M/UPB1	7	2.93
GO:0046128	purine ribonucleoside metabolic process	7/2151	21/18888	0.00674027	0.0933176	0.080232	ICMT/ACP3/ENPP4/MTAP/PNP/PTGDR/ADA2	7	2.93
GO:0045619	regulation of lymphocyte differentiation	37/2151	215/18888	0.0068042	0.0939943	0.0808137	ZC3H12A/FCRL3/HLX/CTLA4/CCR2/CD80/AP3B1/IRF4/BRD2/FGL2/SHH/HMGB3/TOX/SHB/SLC46A2/ABL1/MDK/SART1/CRTAM/IL2RA/ZEB1/ZMIZ1/ADAM8/PNP/KLHL25/SOCS1/IL4R/RARA/FOXJ1/SMAD7/AP3D1/BRD4/NFKBID/AXL/CLPTM1/IL4I1/RUNX1	37	1.51
GO:1903533	regulation of protein targeting	17/2151	79/18888	0.00689867	0.095089	0.0817549	HPCA/BAP1/HSPA1L/FYN/MICALL2/TCAF1/GDI1/BAG4/HRAS/LRRK2/SIAH3/CIB1/MYO1C/SREBF1/USP36/SREBF2/KCNE1	17	1.89
GO:0007431	salivary gland development	10/2151	37/18888	0.00693362	0.0952966	0.0819334	PLXNA1/PDGFA/SEMA3C/HGF/SHH/FGFR1/POLB/TGM2/LAMA5/TGFB1	10	2.37
GO:1903825	organic acid transmembrane transport	29/2151	159/18888	0.00694426	0.0952966	0.0819334	SLC2A1/SLC16A1/RGS2/SLC5A6/SLC1A4/SLC11A1/PER2/SLC38A3/SLC7A11/ACSL1/SLC36A1/SLC29A4/CD36/ABCB1/SLC6A8/SLC1A2/SLC6A12/ABCD2/SLC16A7/SLC7A1/IRS2/SLC7A5P1/SLC7A5/SLC43A2/SLC16A3/SLC32A1/NTSR1/SLC1A5/SLC25A18	29	1.6
GO:0050777	negative regulation of immune response	34/2151	194/18888	0.00696317	0.0953466	0.0819764	ZC3H12A/C4BPB/HLX/PDCD1/PPARG/CCR2/CD80/HAVCR2/SERPINB9/HFE/TRIM27/FYN/FGL2/SMIM30/VSIG4/NLRP6/A2M/KLRC1/OAS1/OAS3/TYRO3/FURIN/IL4R/SMCR8/FOXJ1/RHBDF2/SMAD7/MAVS/SRC/CACTIN/TGFB1/IL4I1/NR1H2/SAMSN1	34	1.54
GO:0061448	connective tissue development	47/2151	288/18888	0.00709093	0.096672	0.0831159	ERRFI1/MATN1/BMP8A/NFIA/CSF1/ECM1/RORC/PBXIP1/ARID5A/DLX2/BMPR2/SNORC/PPARG/HYAL2/FGFR3/SMAD1/FOXD1/ARRDC3/SMAD5/EGR1/FGF18/PPARD/CCN2/TIMP1/AMER1/FGFR1/COL27A1/HRAS/MDK/WNT11/PDGFD/ZEB1/SIRT1/BMPR1A/LIPA/RFLNA/ZNF664-RFLNA/FGF9/SPTLC2/SMAD3/SOX8/RARA/COL1A1/SMAD7/TGFB1/RUNX1/COL6A1	47	1.43
GO:1903532	positive regulation of secretion by cell	47/2151	288/18888	0.00709093	0.096672	0.0831159	C1QTNF12/ATP13A2/PTAFR/WLS/BGLAP/PPARG/GPR27/GATA2/HFE/STXBP5/GPER1/STX1A/ZP3/ACHE/BLK/FGFR1/JAK2/PTGES/SCT/TMEM132A/GRK2/TACR2/ADAM8/DYNLL1/IRS2/ANG/GPR68/TUNAR/BAIAP3/IL4R/STX4/PARD6A/MAP2K6/HGS/RAB27B/SDC4/NTSR1/GNA11/RAB3D/FFAR1/TGFB1/KCNN4/GIPR/NR1H2/CD33/ADORA2A/ABCG1	47	1.43
GO:0042060	wound healing	66/2151	430/18888	0.00714575	0.0972071	0.083576	PAFAH2/CLDN19/PLPP3/F3/DDR2/F5/C4BPB/EMILIN1/ADRA2B/PROC/ITGAV/TFPI/FZD7/SLC11A1/DGKD/PPARG/PHLDB2/GATA2/PIK3CB/DGKG/HGFAC/SLC7A11/AP3B1/F12/DDR1/PPARD/ENPP4/CD109/PDGFA/GNA12/CD36/SERPINE1/SHH/TIMP1/C1GALT1C1/CD40LG/FLNA/FUT10/PLEC/JAK2/GNAQ/NLRP6/HRAS/HBB/JAML/MCAM/MYOF/ENTPD1/HPS6/ITGA5/TYRO3/SMAD3/TNFRSF12A/TRIM72/CARMIL2/EVPL/NFATC1/SRC/SDC4/CD40/GNAS/INSL3/AXL/TGFB1/APOE/ADORA2A	66	1.35
GO:0005996	monosaccharide metabolic process	42/2151	252/18888	0.00732168	0.0992687	0.0853486	C1QTNF12/ERRFI1/SESN2/SLC2A1/ACADM/RORC/CRTC2/RANBP2/PER2/GLB1/EPM2AIP1/NLN/PPARD/FUCA2/SDHAF3/SLC35A2/FUT10/FABP5/GPT/ACTN3/FUT4/PFKFB3/SIRT1/LIPA/GOT1/GSTO2/SLC2A3/GPD1/OAS1/IRS2/SORD/GALK2/GDPGP1/ALDOC/IGFBP4/DCXR/FOXK2/POFUT1/SRC/MIDN/PFKL/POFUT2	42	1.46
GO:0014904	myotube cell development	11/2151	43/18888	0.00738963	0.0992687	0.0853486	SKI/ACTA1/HDAC9/SMO/PLEC/MYORG/NIBAN2/ACTN3/P2RX2/RCAN1/COL6A1	11	2.25
GO:0045622	regulation of T-helper cell differentiation	11/2151	43/18888	0.00738963	0.0992687	0.0853486	ZC3H12A/HLX/CD80/IRF4/BRD2/SHB/IL4R/RARA/SMAD7/BRD4/NFKBID	11	2.25
GO:0001657	ureteric bud development	20/2151	99/18888	0.00748472	0.0992687	0.0853486	TACSTD2/SMAD1/BASP1/FOXD1/SMAD5/SMO/SHH/FGFR1/CAT/WNT11/RET/WNT1/SMAD3/SOX8/HS3ST3B1/RARA/FOXJ1/SMAD7/SDC4/LAMA5	20	1.77
GO:0051588	regulation of neurotransmitter transport	20/2151	99/18888	0.00748472	0.0992687	0.0853486	RIMS3/BGLAP/CACNB4/PER2/PFN2/CPLX1/STXBP5/GPER1/STX1A/SYN1/DRD4/TACR2/MYOF/LRRK2/BAIAP3/SYNGR3/HCRT/FER1L4/PRKCG/ADORA2A	20	1.77
GO:0034504	protein localization to nucleus	50/2151	311/18888	0.00750318	0.0992687	0.0853486	ATP13A2/SESN2/ZC3H12A/TXNIP/LMNA/PTGS2/RGPD3/RANBP2/RGPD5/RGPD8/CACNB4/HYAL2/PARP9/RAP1GDS1/PPP1R10/FYN/CD36/MDFIC/SMO/SHH/FLNA/MFHAS1/JAK2/RANBP6/TOPORS/TESK1/NUP188/NUP98/LRRK2/FGF9/NUP58/ING1/IPO4/SMAD3/GLIS2/PLK1/NGFR/KAT7/COL1A1/KPNA2/MAVS/SRC/LMNB2/CALR/PAF1/TGFB1/BCL3/NOP53/TRIM28/RANGAP1	50	1.41
GO:0040013	negative regulation of locomotion	66/2151	431/18888	0.00752435	0.0992687	0.0853486	PADI2/NBL1/MICOS10-NBL1/CLDN19/TACSTD2/GADD45A/EMILIN1/CYP1B1/TNFAIP6/DPP4/EPHA4/PPARG/CX3CR1/SEMA3F/SEMA3B/HYAL2/MITF/PHLDB2/PFN2/CHRD/SEMA5A/ARRDC3/MACIR/DPYSL3/DUSP1/GNA12/SEMA3C/SERPINE1/TCAF1/SHH/TIMP1/MECP2/ANGPT2/DLC1/GNRH1/TP53INP1/TRIB1/ADGRB1/MAPK15/SCAI/ENG/PIP5KL1/WNT11/BMPR1A/ING1/VASH1/SPRED1/SEMA7A/ARPIN/NDRG4/MIR212/ATP1B2/CCL2/HDAC5/NGFR/CYGB/LDLRAD4/SMAD7/JAG1/SEMA6B/CALR/BST2/T…	66	1.34
GO:0009725	response to hormone	124/2151	883/18888	0.00755029	0.0992687	0.0853486	C1QTNF12/ERRFI1/CASP9/PADI2/ALPL/PTAFR/SESN2/SLC2A1/EIF2B3/BCAR3/SORT1/TXNIP/CTSS/BGLAP/INSRR/DDR2/PTGS2/ACTA1/LPIN1/CYP1B1/ARID5A/BCL2L11/STK39/TFPI/STAT4/PPARG/GLB1/EPM2AIP1/UCN2/PRKCI/TNFSF10/CPEB2/RAP1GDS1/NFKB1/NR3C2/CASP3/ACSL1/GPR150/EGR1/SRA1/PPARGC1B/SERPINB9/PPARD/PAQR8/BCKDHB/SGK1/GPER1/HDAC9/POR/VGF/SH2B2/SYAP1/CYBB/TIMP1/GNRH1/HSF1/FOXH1/GPT/JAK2/KLF9/CTSL/HRAS/ADM/CAT/RELA/FOSL1/CCN…	124	1.23
GO:0051098	regulation of binding	40/2151	238/18888	0.00756923	0.0992687	0.0853486	SKI/PBXIP1/DISC1/DNAJB2/EPHA4/PER2/CAMK1/PPARG/PARP9/GZMA/NSD1/HFE/SMO/BLK/JAK2/HABP4/NIBAN2/ABL1/GPSM1/BAMBI/MAPK8/LRRK2/HIP1R/TTBK2/PLK1/ACD/ZFPM1/ATP2A3/RARA/HDAC5/NME1/TRIB3/MMP9/DOT1L/GTF2F1/SIRT2/BCL3/APOE/CLDN5/TIAM1	40	1.48
GO:0048675	axon extension	23/2151	119/18888	0.00757086	0.0992687	0.0853486	DISC1/BMPR2/RAPH1/NRP2/SEMA3F/SEMA3B/SEMA5A/AUTS2/SEMA3C/IFRD1/L1CAM/GDI1/ABL1/OLFM1/ANAPC2/SHTN1/ULK1/SEMA7A/PAFAH1B1/ULK2/SEMA6B/APOE/RTN4R	23	1.7
GO:0008361	regulation of cell size	33/2151	188/18888	0.00757835	0.0992687	0.0853486	IQGAP3/CRABP2/DISC1/STK39/BMPR2/OXSR1/SEMA3F/SEMA3B/SLC12A8/SEMA5A/SEMA3C/IFRD1/L1CAM/GDI1/DEPTOR/ABL1/OLFM1/ANAPC2/SCT/RET/SHTN1/ULK1/SEMA7A/RGMA/PAFAH1B1/ULK2/SLC12A5/SEMA6B/KCNN4/APOE/RTN4R/SHANK3/COL6A1	33	1.54
GO:0000101	sulfur amino acid transport	5/2151	12/18888	0.00757951	0.0992687	0.0853486	SLC1A4/SLC7A11/SLC1A2/SLC7A5/SLC43A2	5	3.66
GO:0030157	pancreatic juice secretion	5/2151	12/18888	0.00757951	0.0992687	0.0853486	COPA/STK39/CEL/SCT/NR1H2	5	3.66
GO:0043281	regulation of cysteine-type endopeptidase activity involved in apoptotic process	29/2151	160/18888	0.00758289	0.0992687	0.0853486	CASP9/SFN/F3/S100A8/FASLG/NLRC4/HSPD1/PPARG/TNFSF10/NAIP/PRR7/MTCH1/GPER1/DLC1/JAK2/TNFSF15/GSN/CASP1/SIRT1/HIP1R/BCL2L10/SMAD3/ATP2A3/NGFR/SRC/MMP9/BBC3/CARD8/NLRP12	29	1.59
GO:0032233	positive regulation of actin filament bundle assembly	14/2151	61/18888	0.00758875	0.0992687	0.0853486	PFN2/CCN2/ARHGEF5/FLNA/BAG4/TESK1/LPAR1/ABL1/WNT11/APOA1/GPR65/SMAD3/FHOD1/SDC4	14	2.02
GO:0048010	vascular endothelial growth factor receptor signaling pathway	14/2151	61/18888	0.00758875	0.0992687	0.0853486	EMILIN1/FGF18/FYN/DLL1/NIBAN2/VEGFB/ITGA5/FGF9/FLT1/PGF/NEDD4/HGS/SRC/AXL	14	2.02
GO:0014037	Schwann cell differentiation	12/2151	49/18888	0.00761527	0.0992687	0.0853486	SKI/POU3F1/LAMA2/MED12/NDRG1/PLEC/HRAS/RELA/ITGB4/LGI4/SIRT2/COL6A1	12	2.15
GO:0035272	exocrine system development	12/2151	49/18888	0.00761527	0.0992687	0.0853486	WLS/PLXNA1/PDGFA/SEMA3C/HGF/SHH/FGFR1/POLB/SRP54/TGM2/LAMA5/TGFB1	12	2.15
GO:0042551	neuron maturation	12/2151	49/18888	0.00761527	0.0992687	0.0853486	AGRN/GATA2/MTCH1/MECP2/RET/LRRK2/RND1/SCARF1/RAC3/B4GALT5/LGI4/SPTBN4	12	2.15
GO:0051150	regulation of smooth muscle cell differentiation	12/2151	49/18888	0.00761527	0.0992687	0.0853486	CTH/GPER1/SHH/MECP2/HEY1/ENG/ZEB1/SIRT1/PDCD4/FGF9/NFATC3/NFATC1	12	2.15
GO:0019883	antigen processing and presentation of endogenous antigen	9/2151	32/18888	0.00774918	0.100804	0.0866685	CD1A/CD1C/CD1B/CD1E/ERAP1/HFE/ULBP2/ULBP1/RAET1L	9	2.47
GO:0014032	neural crest cell development	17/2151	80/18888	0.0078536	0.10195	0.0876537	NRP2/SEMA3F/SEMA3B/SEMA5A/RADIL/SEMA3C/SMO/SHH/EFNB1/RET/BMPR1A/SEMA7A/SOX8/JAG1/LAMA5/SEMA6B/NRTN	17	1.87
GO:1901654	response to ketone	37/2151	217/18888	0.00789716	0.102303	0.087957	ERRFI1/CASP9/PTAFR/HPCA/NASP/TXNIP/BGLAP/F5/ADCY3/CYP1B1/STK39/GLB1/SGK1/CYBB/HSF1/JAK2/MTAP/KLF9/RELA/FOSL1/CBL/AKR1C3/SIRT1/LIPA/A2M/SP1/PTGDR/PTGER2/FOS/SREBF1/CCR7/AANAT/PCNA/SRC/CALR/TGFB1/COMT	37	1.5
GO:0021782	glial cell development	25/2151	133/18888	0.00794271	0.10268	0.0882812	SKI/POU3F1/EIF2B3/PHGDH/S100A8/PRDM8/TPPP/DLL1/CDK6/SMO/SHH/MED12/MECP2/NDRG1/PLEC/LPAR1/HRAS/MDK/NKX6-2/ITGB4/B4GALT5/LGI4/SIRT2/ADORA2A/COL6A1	25	1.65
GO:0042475	odontogenesis of dentin-containing tooth	19/2151	93/18888	0.00795935	0.102682	0.0882833	CSF1/BCL2L11/DLX2/WNT10A/ACVR2B/FAM20C/SERPINE1/SMO/SHH/ADM/RELT/NECTIN1/BMPR1A/SLC24A4/JAG2/NGFR/APCDD1/GATA6/LAMA5	19	1.79
GO:0007178	transmembrane receptor protein serine/threonine kinase signaling pathway	64/2151	417/18888	0.00799074	0.102875	0.0884488	SKI/NBL1/MICOS10-NBL1/NFIA/EMILIN1/TNFAIP6/BMPR2/PPARG/ACVR2B/SKIL/CHRD/SMAD1/SNX25/FOXD1/NREP/FBN2/SMAD5/EGR1/GCNT2/HIVEP1/HFE/CD109/FZD1/PEG10/FOXH1/JAK2/ENG/ABL1/LRRC32/BCL9L/BAMBI/ZEB1/SIRT1/ZMIZ1/BMPR1A/PDCD4/WNT1/FGF9/ING1/FOS/SPRED1/SMAD3/GLCE/FURIN/RGMA/NOMO3/TGFB1I1/MIR212/FAM83G/UBE2O/LDLRAD4/GATA6/SMAD7/MAP1LC3A/SRC/PMEPA1/AMH/TGFBR3L/MIR23A/ETV2/SPRED3/LTBP4/TGFB1/CLDN5	64	1.35
GO:0098739	import across plasma membrane	35/2151	203/18888	0.00807406	0.103733	0.0891872	SLC2A5/SLC2A1/RGS2/SLC5A6/SLC8A1/SLC1A4/PER2/SLC38A3/SLC12A8/ATP1B3/SLC39A8/SLC7A11/ACSL1/SLC36A1/FYN/CD36/CACNA1F/SLC46A2/SLC1A2/SLC2A3/SLC7A1/IRS2/SLC24A4/SLC9A5/SLC7A5/SLC43A2/TRPV3/ATP1B2/CACNA1G/SLC39A11/SLC12A5/NTSR1/HCN2/SLC1A5/SLC8A2	35	1.51
GO:1903557	positive regulation of tumor necrosis factor superfamily cytokine production	22/2151	113/18888	0.00813729	0.104074	0.0894796	PTAFR/FCGR3A/ARID5A/CCR2/TLR1/HAVCR2/RIPK1/AKAP12/CD36/CYBB/JAK2/ORM1/ORM2/ADAM8/LRRK2/OAS1/OAS3/OAS2/MAVS/AZU1/TGFB1/LILRA2	22	1.71
GO:1904019	epithelial cell apoptotic process	27/2151	147/18888	0.00816634	0.104074	0.0894796	CASP9/E2F2/FASLG/BMPR2/GATA2/PRKCI/TNIP2/CASP3/SEMA5A/GPER1/SERPINE1/CD40LG/JAK2/GSN/ABL1/MDK/WNT11/AKR1C3/PDCD4/SAV1/JAG2/CCL2/CD40/ANGPTL4/ICAM1/PAK4/TGFB1	27	1.61
GO:0002263	cell activation involved in immune response	49/2151	305/18888	0.00817066	0.104074	0.0894796	PTAFR/ZC3H12A/RORC/CD1C/FCER1A/FCGR3A/HLX/APLF/STAT4/HSPD1/SLC11A1/PLCL2/CX3CR1/CCR2/CD80/GATA2/GAPT/SHLD3/HAVCR2/IRF4/BRD2/CCR6/DLL1/FGL2/CD40LG/SHB/ABL1/MDK/CBL/GBF1/PTGDR/TP53BP1/IL4R/LAT/STX4/ZFPM1/SUPT6H/RARA/SMAD7/SBNO2/STXBP2/ICAM1/BRD4/NFKBID/TGFB1/BCL3/RELB/LILRA2/KMT5C	49	1.41
GO:0014823	response to activity	16/2151	74/18888	0.00821658	0.104074	0.0894796	PERM1/FNDC5/BGLAP/ANGPT2/HSF1/CAT/CBL/ZEB1/TNS2/FOS/SLC7A5/KDM6B/HDAC5/METRNL/NFATC1/COL6A1	16	1.9
GO:0042093	T-helper cell differentiation	16/2151	74/18888	0.00821658	0.104074	0.0894796	ZC3H12A/RORC/HLX/STAT4/CD80/IRF4/BRD2/SHB/IL4R/ZFPM1/RARA/SMAD7/BRD4/NFKBID/BCL3/RELB	16	1.9
GO:0070373	negative regulation of ERK1 and ERK2 cascade	16/2151	74/18888	0.00821658	0.104074	0.0894796	EMILIN1/EPHA4/TNIP1/EZR/GPER1/RPS6KA6/SPRY3/DUSP4/ABL1/NLRP6/CHRNA10/DUSP6/SPRED1/CRYBA1/SPRED3/NLRP12	16	1.9
GO:0071456	cellular response to hypoxia	28/2151	154/18888	0.00823132	0.104074	0.0894796	OPRD1/PLK3/LMNA/DDR2/PTGS2/EPAS1/EPHA4/PPARG/PIK3CB/CPEB2/PPARD/HILPDA/CYBB/CYSLTR1/IRAK1/NDRG1/AQP3/HYOU1/CBL/ADO/SIRT1/ADAM8/FOS/GATA6/SRC/SIRT2/TGFB1/NOP53	28	1.6
GO:0033673	negative regulation of kinase activity	32/2151	182/18888	0.00824853	0.104074	0.0894796	ERRFI1/SFN/GADD45A/RGS2/SLC8A1/PPARG/HYAL2/CAMK2N2/SPRY4/DUSP1/TRIM27/SPRY3/DEPTOR/TRIB1/TESK1/GNAQ/ABL1/MAPK8IP1/CBL/SIRT1/PDCD4/PRDX3/GPRC5A/IRS2/GSKIP/SPRED1/PLK1/SMCR8/TRIB3/DBNDD2/MIDN/APOE	32	1.54
GO:0019318	hexose metabolic process	39/2151	232/18888	0.00825054	0.104074	0.0894796	C1QTNF12/ERRFI1/SESN2/ACADM/RORC/CRTC2/RANBP2/PER2/GLB1/EPM2AIP1/NLN/PPARD/FUCA2/SDHAF3/SLC35A2/FUT10/FABP5/GPT/ACTN3/FUT4/PFKFB3/SIRT1/LIPA/GOT1/GPD1/OAS1/IRS2/SORD/GALK2/GDPGP1/ALDOC/IGFBP4/DCXR/FOXK2/POFUT1/SRC/MIDN/PFKL/POFUT2	39	1.48
GO:0036294	cellular response to decreased oxygen levels	29/2151	161/18888	0.00826928	0.1041	0.089502	OPRD1/PLK3/LMNA/DDR2/PTGS2/EPAS1/EPHA4/PPARG/PIK3CB/CPEB2/PPARD/HILPDA/CYBB/CYSLTR1/IRAK1/NDRG1/AQP3/HYOU1/CBL/ADO/SIRT1/ADAM8/FOS/GATA6/MAP1LC3A/SRC/SIRT2/TGFB1/NOP53	29	1.58
GO:0044092	negative regulation of molecular function	107/2151	751/18888	0.00828794	0.104124	0.0895234	TNFRSF4/ERRFI1/ID3/SFN/ZC3H12A/GADD45A/SORT1/ECM1/RGS2/DISC1/CYP1B1/SLC8A1/ANXA4/STK39/ITGAV/TMBIM1/DNAJB2/HES6/PER2/CAMK1/IRAK2/PPARG/OXSR1/CCR2/HYAL2/PARP9/SERPINI1/CAMK2N2/CPEB2/NFKB1/MAD2L1/OTULIN/GZMA/NAIP/SPOCK1/SPRY4/HAVCR2/DUSP1/SERPINB9/HFE/TRIM27/STYXL1/SERPINE1/SMO/TIMP1/KCNE5/IRAK1/FLNA/SPRY3/CCAR2/DEPTOR/TRIB1/FOXH1/JAK2/TESK1/GNAQ/HABP4/ABL1/GPSM1/HRAS/DRD4/MAPK8IP1/KCNE3/CBL/MAPK8/…	107	1.25
GO:0072163	mesonephric epithelium development	20/2151	100/18888	0.00838011	0.104687	0.0900074	TACSTD2/SMAD1/BASP1/FOXD1/SMAD5/SMO/SHH/FGFR1/CAT/WNT11/RET/WNT1/SMAD3/SOX8/HS3ST3B1/RARA/FOXJ1/SMAD7/SDC4/LAMA5	20	1.76
GO:0072164	mesonephric tubule development	20/2151	100/18888	0.00838011	0.104687	0.0900074	TACSTD2/SMAD1/BASP1/FOXD1/SMAD5/SMO/SHH/FGFR1/CAT/WNT11/RET/WNT1/SMAD3/SOX8/HS3ST3B1/RARA/FOXJ1/SMAD7/SDC4/LAMA5	20	1.76
GO:0035710	CD4-positive, alpha-beta T cell activation	23/2151	120/18888	0.00838304	0.104687	0.0900074	ZC3H12A/RORC/HLX/STAT4/CD80/IRF4/BRD2/TOX/SHB/CTSL/IL2RA/KLHL25/SOCS1/IL4R/ARMC5/ZFPM1/RARA/SMAD7/BRD4/NFKBID/BCL3/RELB/RUNX1	23	1.68
GO:0051438	regulation of ubiquitin-protein transferase activity	10/2151	38/18888	0.00846967	0.105158	0.090412	MAD2L1/ARRDC3/TOPORS/ABL1/BAG5/PLK1/SMAD7/TRIB3/FZR1/UBE2S	10	2.31
GO:0010875	positive regulation of cholesterol efflux	8/2151	27/18888	0.00847125	0.105158	0.090412	PPARG/EEPD1/ABCA1/APOA1/SIRT1/APOE/NR1H2/ABCG1	8	2.6
GO:1902894	negative regulation of miRNA transcription	8/2151	27/18888	0.00847125	0.105158	0.090412	PPARG/PPARD/RELA/SMAD3/NFATC3/RARA/GATA6/TGFB1	8	2.6
GO:0031348	negative regulation of defense response	47/2151	291/18888	0.00856967	0.106169	0.091281	C1QTNF12/TNFAIP8L2/FNDC4/PROC/TNFAIP6/TRAF3IP1/PPARG/SLC39A8/NFKB1/OTULIN/MACIR/IRGM/HAVCR2/SERPINB9/PPARD/FYN/GPR31/GPER1/FGL2/HGF/SMIM30/VSIG4/MFHAS1/NLRP6/MDK/APOA1/IL2RA/A2M/KLRC1/MVK/OAS1/OAS3/TYRO3/SMAD3/FURIN/RHBDF2/METRNL/MAVS/SRC/CACTIN/ACP5/HAMP/TGFB1/APOE/NR1H2/NLRP12/ADORA2A	47	1.42
GO:0019751	polyol metabolic process	21/2151	107/18888	0.00873432	0.107507	0.0924315	PTAFR/PLPP3/DHFR/GPER1/GK/MECP2/IPPK/GOT1/INPP5A/CYP27B1/SGPP1/SPTLC2/ITPKA/SORD/GALR2/SPHK1/IMPA2/NTSR1/ISYNA1/ITPKC/MIOX	21	1.72
GO:0030336	negative regulation of cell migration	59/2151	381/18888	0.00878737	0.107507	0.0924315	PADI2/NBL1/MICOS10-NBL1/CLDN19/TACSTD2/GADD45A/EMILIN1/CYP1B1/TNFAIP6/DPP4/EPHA4/PPARG/CX3CR1/HYAL2/MITF/PHLDB2/PFN2/CHRD/MACIR/DPYSL3/DUSP1/GNA12/SERPINE1/TCAF1/SHH/TIMP1/MECP2/ANGPT2/DLC1/GNRH1/TP53INP1/TRIB1/ADGRB1/MAPK15/SCAI/ENG/PIP5KL1/WNT11/BMPR1A/ING1/VASH1/SPRED1/ARPIN/NDRG4/MIR212/ATP1B2/CCL2/HDAC5/NGFR/CYGB/LDLRAD4/SMAD7/JAG1/CALR/BST2/TGFB1/APOE/RRAS/CLDN5	59	1.36
GO:0002520	immune system development	34/2151	197/18888	0.00879712	0.107507	0.0924315	XKR8/RBM15/APLF/BCL2L11/CACNB4/HSPD1/PDCD1/EPHB3/SHLD3/XRCC4/HAVCR2/LTA/CCR6/SHH/CD40LG/POLB/TOX/SLC46A2/ABL1/CXCR5/IL2RA/RET/LIPA/NFKB2/TP53BP1/SMAD3/SUPT6H/HOXB4/FOXJ1/ASXL1/MAFB/TGFB1/BCL3/KMT5C	34	1.52
GO:0001956	positive regulation of neurotransmitter secretion	6/2151	17/18888	0.00881542	0.107507	0.0924315	BGLAP/GPER1/STX1A/TACR2/BAIAP3/ADORA2A	6	3.1
GO:0032488	Cdc42 protein signal transduction	6/2151	17/18888	0.00881542	0.107507	0.0924315	ABCA1/ABL1/APOA1/SHTN1/RHOV/APOE	6	3.1
GO:0036005	response to macrophage colony-stimulating factor	6/2151	17/18888	0.00881542	0.107507	0.0924315	ALPL/CSF1/BGLAP/CSF1R/PDE2A/PDE1B	6	3.1
GO:0048532	anatomical structure arrangement	6/2151	17/18888	0.00881542	0.107507	0.0924315	DAB1/KCNA2/NRP2/SEMA3F/DLL1/BMPR1A	6	3.1
GO:0061003	positive regulation of dendritic spine morphogenesis	6/2151	17/18888	0.00881542	0.107507	0.0924315	GPRASP3/STAU2/ITPKA/PAFAH1B1/BAIAP2/TIAM1	6	3.1
GO:0030501	positive regulation of bone mineralization	11/2151	44/18888	0.00886145	0.107583	0.0924971	SLC8A1/BMPR2/ACVR2B/FBN2/FAM20C/ACTN3/BMPR1A/VDR/ATP2B1/TMEM119/SMAD3	11	2.2
GO:0030308	negative regulation of cell growth	33/2151	190/18888	0.00887337	0.107583	0.0924971	SESN2/PPT1/RGS2/BMPR2/DNAJB2/SEMA3F/SEMA3B/HYAL2/SEMA5A/SEMA3C/IFRD1/TSPYL2/MECP2/CCAR2/PRDM11/SIPA1/CCDC85B/WNT11/CYP27B1/ULK1/ING1/SMAD3/SEMA7A/RGMA/ULK2/CRLF3/BRCA1/SPAG9/CTDP1/SEMA6B/BST2/TGFB1/RTN4R	33	1.53
GO:2000116	regulation of cysteine-type endopeptidase activity	33/2151	190/18888	0.00887337	0.107583	0.0924971	CASP9/SFN/F3/S100A8/FASLG/NLRC4/HSPD1/PPARG/TNFSF10/NAIP/PRR7/PSMB9/MTCH1/FYN/GPER1/DLC1/JAK2/TNFSF15/GSN/BIRC2/CASP1/SIRT1/HIP1R/LGMN/BCL2L10/SMAD3/ATP2A3/NGFR/SRC/MMP9/BBC3/CARD8/NLRP12	33	1.53
GO:0002837	regulation of immune response to tumor cell	7/2151	22/18888	0.00893011	0.107644	0.0925494	HSPD1/HAVCR2/CRTAM/CD226/TGFB1/NECTIN2/IL4I1	7	2.79
GO:0010888	negative regulation of lipid storage	7/2151	22/18888	0.00893011	0.107644	0.0925494	ITGAV/PPARG/PPARD/ABCA1/PNPLA2/NR1H2/ABCG1	7	2.79
GO:0016237	microautophagy	7/2151	22/18888	0.00893011	0.107644	0.0925494	ATG4C/ATG4B/SNX30/ATG2A/ULK1/ULK2/ATG4D	7	2.79
GO:0034204	lipid translocation	13/2151	56/18888	0.00896807	0.107686	0.0925854	XKR8/FASLG/ANO7/ATP10D/TMEM30A/ABCB1/ATP11C/ABCA1/ATP8B4/VMP1/XKR7/KCNN4/ABCG1	13	2.04
GO:0034205	amyloid-beta formation	13/2151	56/18888	0.00896807	0.107686	0.0925854	EFNA1/PSEN2/EPHA4/CASP3/RTN3/RELA/BACE1/SP1/RTN1/GGA3/APOE/RTN2/ABCG1	13	2.04
GO:0043114	regulation of vascular permeability	12/2151	50/18888	0.0090057	0.10793	0.0927954	AKAP12/PLEC/ADM/PDE2A/TACR2/SRC/AZU1/MIR23A/TGFB1/APOE/CLDN5/ADORA2A	12	2.11
GO:0002285	lymphocyte activation involved in immune response	36/2151	212/18888	0.00926208	0.11079	0.0952543	ZC3H12A/RORC/CD1C/FCGR3A/HLX/APLF/STAT4/HSPD1/SLC11A1/PLCL2/CD80/GAPT/SHLD3/HAVCR2/IRF4/BRD2/CCR6/DLL1/FGL2/CD40LG/SHB/ABL1/MDK/TP53BP1/IL4R/ZFPM1/SUPT6H/RARA/SMAD7/ICAM1/BRD4/NFKBID/TGFB1/BCL3/RELB/KMT5C	36	1.49
GO:0070661	leukocyte proliferation	55/2151	352/18888	0.00933033	0.110949	0.0953912	TNFRSF4/TNFRSF9/CSF1/SH2D2A/FCRL3/MNDA/FCGR3A/HSPD1/CTLA4/SLC11A1/PLCL2/CCR2/BAP1/CD80/BST1/CASP3/GAPT/CSF1R/HAVCR2/TNFRSF21/FYN/ZP3/SHH/CSF2RA/VSIG4/EFNB1/CD40LG/JAK2/SHB/ABL1/MAPK8IP1/CD6/LRRC32/CRTAM/IL2RA/LIPA/LMBR1L/FLT3/SLC7A1/TNFSF13B/IRS2/PNP/ARMC5/FOXJ1/SDC4/ZNF335/CD40/EBI3/CD70/TNFSF14/CD209/BST2/CD79A/IL4I1/ICOSLG	55	1.37
GO:1990868	response to chemokine	20/2151	101/18888	0.00936016	0.110949	0.0953912	PADI2/ZC3H12A/RBM15/STK39/OXSR1/CX3CR1/XCR1/CCR1/CCR2/DUSP1/CCR6/CXCR3/CXCR5/CMKLR1/CIB1/CCL22/CCL2/CCL7/CCR7/CCR10	20	1.74
GO:1990869	cellular response to chemokine	20/2151	101/18888	0.00936016	0.110949	0.0953912	PADI2/ZC3H12A/RBM15/STK39/OXSR1/CX3CR1/XCR1/CCR1/CCR2/DUSP1/CCR6/CXCR3/CXCR5/CMKLR1/CIB1/CCL22/CCL2/CCL7/CCR7/CCR10	20	1.74
GO:0045123	cellular extravasation	16/2151	75/18888	0.00936859	0.110949	0.0953912	PTAFR/SELL/IL1R1/CX3CR1/CCR2/BST1/MDK/FUT4/PDGFD/JAML/JAM3/ADAM8/CCL2/PECAM1/AZU1/ICAM1	16	1.87
GO:0034612	response to tumor necrosis factor	43/2151	263/18888	0.00937469	0.110949	0.0953912	TNFRSF18/TNFRSF4/TNFRSF25/ZC3H12A/CD58/PTGS2/CYP1B1/CX3CR1/HYAL2/NFKB1/CASP3/OTULIN/NAIP/RIPK1/TNFRSF21/AKAP12/GPER1/BAG4/JAK2/TRIM32/RELA/BIRC2/CASP1/APOA1/SIRT1/GPD1/ULK1/TNFSF13B/FOS/CIB1/CCL22/CXCL16/CCL2/CCL7/BRCA1/COL1A1/SPHK1/NFATC1/SPPL2B/CACTIN/CD70/MAP2K7/CARD8	43	1.44
GO:0045732	positive regulation of protein catabolic process	35/2151	205/18888	0.00938201	0.110949	0.0953912	PLK3/C4BPB/DNAJB2/FBXL5/NKD2/LPCAT1/MYLIP/SNX9/EZR/UBQLN2/AMER1/TRIB1/PABIR1/TRIM32/STX5/ADAM8/LRRK2/NEDD4/FURIN/RGMA/PLK1/NKD1/OSBPL7/GGA3/CSNK1D/SMAD7/TRIB3/TMEM259/SGTA/FZR1/RAD23A/HAMP/SIRT2/APOE/NOP53	35	1.5
GO:0002833	positive regulation of response to biotic stimulus	60/2151	390/18888	0.00948893	0.112002	0.096296	CTSS/S100A8/FCRL3/MNDA/RAB7B/EMILIN1/NLRC4/HSPD1/IRAK2/FBXL2/PARP9/TNIP2/TLR1/TLR6/DDX60/OTULIN/NAIP/AP3B1/IRGM/TNIP1/HAVCR2/IRF4/FYN/CD36/TLR7/TLR8/PQBP1/IRAK1/MFHAS1/NINJ1/SLC46A2/TRIM32/FCN2/NLRP6/IRF7/TRIM5/RELA/FOSL1/BIRC2/CASP1/CRTAM/MAPK8/ADAM8/CLEC6A/KLRC1/OAS1/OAS3/OASL/TYRO3/MAP2K6/CD226/MAVS/SRC/CACTIN/SIRT2/NECTIN2/NOP53/CARD8/LILRA4/LILRA2	60	1.35
GO:0034121	regulation of toll-like receptor signaling pathway	9/2151	33/18888	0.00960075	0.113108	0.0972469	S100A8/IRF4/CD36/MFHAS1/NLRP6/IRF7/BIRC2/TYRO3/CACTIN	9	2.39
GO:0062013	positive regulation of small molecule metabolic process	26/2151	142/18888	0.00969462	0.113901	0.0979291	PTAFR/PTGS2/PPARG/EPM2AIP1/SLC4A4/PPARD/GPER1/MLXIPL/GPT/ADM/ACTN3/APOA1/SIRT1/ABCD2/GPD1/IRS2/KLHL25/SREBF1/SRC/NTSR1/PLIN5/SIRT2/APOE/NR1H2/SREBF2/ABCG1	26	1.61
GO:0002262	myeloid cell homeostasis	31/2151	177/18888	0.00973048	0.113901	0.0979291	XKR8/CSF1/EPAS1/BCL2L11/CCR2/BAP1/GATA2/PIK3CB/MAEA/SLC7A11/CASP3/SMAD5/TMEM14C/CDK6/BPGM/ALAS2/MFHAS1/JAK2/JAM3/LIPA/CDIN1/ZFPM1/JMJD6/MAFB/FAM210B/HAMP/ETV2/AXL/SLC1A5/ANKRD54/BRD1	31	1.54
GO:1990138	neuron projection extension	31/2151	177/18888	0.00973048	0.113901	0.0979291	DISC1/BMPR2/RAPH1/NRP2/SEMA3F/SEMA3B/PLXNA1/SEMA5A/DDR1/AUTS2/SEMA3C/IFRD1/L1CAM/MECP2/GDI1/ABL1/OLFM1/ANAPC2/SHTN1/RASAL1/ULK1/PAK6/SEMA7A/PAFAH1B1/ULK2/SPAG9/IMPACT/SEMA6B/APOE/RTN4R/TIAM1	31	1.54
GO:0043409	negative regulation of MAPK cascade	30/2151	170/18888	0.00977431	0.113901	0.0979291	EFNA1/RGS2/EMILIN1/EPHA4/PPARG/HYAL2/PIK3CB/SPRY4/TNIP1/DUSP1/EZR/GPER1/RPS6KA6/SPRY3/DUSP4/ABL1/NLRP6/DUSP8/CHRNA10/MAPK8IP1/DUSP5/PDCD4/DUSP6/SPRED1/PAFAH1B1/PER1/CRYBA1/SPRED3/APOE/NLRP12	30	1.55
GO:0071695	anatomical structure maturation	44/2151	271/18888	0.00977791	0.113901	0.0979291	AGRN/EPAS1/PTPRN/PPARG/CX3CR1/BAP1/GATA2/MAEA/FGFR3/MTCH1/CCR6/FAM20C/MECP2/FGFR1/GPAT4/SHB/ACTN3/RET/LRRK2/RND1/WNT1/RFLNA/ZNF664-RFLNA/ANG/REC8/SLC24A4/SOX8/BAIAP3/XYLT1/SCARF1/GH1/FOXJ1/RAC3/TRPC4AP/B4GALT5/FAM210B/ANGPTL8/INSL3/LGI4/SIRT2/SPTBN4/AXL/BRD1/KCNE1	44	1.43
GO:0002753	cytoplasmic pattern recognition receptor signaling pathway	29/2151	163/18888	0.00979579	0.113901	0.0979291	FCRL3/RAB7B/FBXL2/TNIP2/TLR6/DDX60/OTULIN/IRGM/HAVCR2/CD36/TLR7/TLR8/IRAK1/SLC46A2/NLRP6/IRF7/RELA/BIRC2/MAPK8/OAS1/OAS3/OASL/MAP2K6/MAVS/SRC/SIRT2/NOP53/CARD8/LILRA4	29	1.56
GO:0044409	symbiont entry into host	29/2151	163/18888	0.00979579	0.113901	0.0979291	TNFRSF4/DPP4/ITGAV/HYAL2/NECTIN3/CD80/FUCA2/DYNLT1/CTSL/GSN/TRIM5/GRK2/CBL/NECTIN1/MRC1/CD4/ITGA5/SLC7A1/EFNB2/TYRO3/FURIN/CLDN9/SRC/CD209/ICAM1/ILF3/AXL/NECTIN2/SLC1A5	29	1.56
GO:0051348	negative regulation of transferase activity	36/2151	213/18888	0.00995793	0.115571	0.099365	ERRFI1/SFN/GADD45A/RGS2/SLC8A1/PPARG/HYAL2/CAMK2N2/MAD2L1/SPRY4/DUSP1/TRIM27/SPRY3/DEPTOR/TRIB1/TESK1/GNAQ/ABL1/MAPK8IP1/CBL/SIRT1/PDCD4/PRDX3/GPRC5A/IRS2/GSKIP/BAG5/SPRED1/PLK1/SMCR8/SMAD7/TRIB3/SRC/DBNDD2/MIDN/APOE	36	1.48
GO:1904035	regulation of epithelial cell apoptotic process	22/2151	115/18888	0.00999475	0.115783	0.0995474	FASLG/GATA2/PRKCI/TNIP2/SEMA5A/GPER1/SERPINE1/CD40LG/JAK2/GSN/ABL1/MDK/WNT11/AKR1C3/PDCD4/SAV1/CCL2/CD40/ANGPTL4/ICAM1/PAK4/TGFB1	22	1.68
GO:0002366	leukocyte activation involved in immune response	48/2151	301/18888	0.0100405	0.116098	0.099818	PTAFR/ZC3H12A/RORC/CD1C/FCER1A/FCGR3A/HLX/APLF/STAT4/HSPD1/SLC11A1/PLCL2/CX3CR1/CCR2/CD80/GATA2/GAPT/SHLD3/HAVCR2/IRF4/BRD2/CCR6/DLL1/FGL2/CD40LG/SHB/ABL1/MDK/CBL/PTGDR/TP53BP1/IL4R/LAT/STX4/ZFPM1/SUPT6H/RARA/SMAD7/SBNO2/STXBP2/ICAM1/BRD4/NFKBID/TGFB1/BCL3/RELB/LILRA2/KMT5C	48	1.4
GO:0046928	regulation of neurotransmitter secretion	17/2151	82/18888	0.0100809	0.11635	0.100034	RIMS3/BGLAP/CACNB4/PFN2/CPLX1/STXBP5/GPER1/STX1A/SYN1/TACR2/MYOF/LRRK2/BAIAP3/HCRT/FER1L4/PRKCG/ADORA2A	17	1.82
GO:0062012	regulation of small molecule metabolic process	52/2151	331/18888	0.0101432	0.116805	0.100426	C1QTNF12/UBR4/PTAFR/SESN2/FABP3/ACADM/RORC/BGLAP/PTGS2/RANBP2/PPARG/EPM2AIP1/SLC4A4/NFKB1/SLC7A11/ATPSCKMT/NLN/EGR1/SIRT5/PPARD/CNR1/GPER1/MLXIPL/SDHAF3/FABP5/GPT/SLC2A6/ADM/ACTN3/APOA1/AKR1C3/SIRT1/ABCD2/GPD1/CYP27B1/IRS2/KLHL25/SREBF1/IGFBP4/BRCA1/FOXK2/TRIB3/SRC/NTSR1/MIDN/PLIN5/SIRT2/APOE/NR1H2/SEC14L2/SREBF2/ABCG1	52	1.38
GO:0045428	regulation of nitric oxide biosynthetic process	14/2151	63/18888	0.0101578	0.116805	0.100426	ZC3H12A/PTGS2/CX3CR1/PIK3CB/TLR6/DDAH2/CD36/JAK2/HBB/DYNLL1/SMAD3/NFATC3/MIR212/ACP5	14	1.95
GO:0002699	positive regulation of immune effector process	42/2151	257/18888	0.0102195	0.117299	0.10085	TNFRSF4/PTAFR/CD1A/CD1C/CD1B/CD1E/HLX/ARID5A/IL1R1/HSPD1/CCR2/CD80/GATA2/DDX60/SHLD3/HFE/LTA/BRD2/ULBP2/ULBP1/RAET1L/ZP3/CD36/TLR7/SHB/FCN2/CRTAM/SIRT1/KLRC1/TP53BP1/SEMA7A/IL4R/STX4/SLC7A5/RARA/CD226/MAVS/BRD4/NFKBID/TGFB1/NECTIN2/KMT5C	42	1.44
GO:0071559	response to transforming growth factor beta	49/2151	309/18888	0.0103806	0.118851	0.102185	SKI/DDR2/FNDC4/WNT10A/PPARG/CX3CR1/HYAL2/SKIL/SMAD1/SNX25/NREP/FBN2/SMAD5/GCNT2/CD109/FYN/PEG10/FOXH1/ENG/ABL1/PDE2A/LRRC32/PDGFD/BCL9L/BAMBI/ZEB1/SIRT1/ZMIZ1/BMPR1A/WNT1/ING1/FOS/SPRED1/SMAD3/FURIN/TGFB1I1/ZFHX3/MIR212/COL1A1/LDLRAD4/SMAD7/NFATC1/SRC/PMEPA1/TGFBR3L/SPRED3/LTBP4/TGFB1/CLDN5	49	1.39
GO:0050868	negative regulation of T cell activation	24/2151	129/18888	0.0103928	0.118851	0.102185	ZC3H12A/TNFAIP8L2/HLX/CTLA4/CD80/CASP3/HAVCR2/HFE/TNFRSF21/FGL2/SHH/VSIG4/MDK/LRRC32/CRTAM/IL2RA/SOCS1/IL4R/FOXJ1/SMAD7/SDC4/IL4I1/ADORA2A/RUNX1	24	1.63
GO:0060997	dendritic spine morphogenesis	13/2151	57/18888	0.0104365	0.119133	0.102427	EFNA1/EPHA4/EPHB3/GPRASP3/STAU2/ARC/LRRK2/ITPKA/PAFAH1B1/BAIAP2/LZTS3/SHANK3/TIAM1	13	2
GO:0010463	mesenchymal cell proliferation	11/2151	45/18888	0.0105499	0.120207	0.103351	LMNA/CHRD/PDGFA/SMO/SHH/FGFR1/WNT11/ZEB1/BMPR1A/FGF9/IRS2	11	2.15
GO:0089718	amino acid import across plasma membrane	12/2151	51/18888	0.0105859	0.120398	0.103515	RGS2/SLC1A4/PER2/SLC38A3/SLC7A11/SLC36A1/SLC1A2/SLC7A1/SLC7A5/SLC43A2/NTSR1/SLC1A5	12	2.07
GO:0002294	CD4-positive, alpha-beta T cell differentiation involved in immune response	16/2151	76/18888	0.0106452	0.120852	0.103905	ZC3H12A/RORC/HLX/STAT4/CD80/IRF4/BRD2/SHB/IL4R/ZFPM1/RARA/SMAD7/BRD4/NFKBID/BCL3/RELB	16	1.85
GO:0090025	regulation of monocyte chemotaxis	8/2151	28/18888	0.0106997	0.12103	0.104059	NBL1/MICOS10-NBL1/CX3CR1/CCR1/CCR2/DUSP1/SERPINE1/LGMN	8	2.51
GO:2000629	negative regulation of miRNA metabolic process	8/2151	28/18888	0.0106997	0.12103	0.104059	PPARG/PPARD/RELA/SMAD3/NFATC3/RARA/GATA6/TGFB1	8	2.51
GO:0032760	positive regulation of tumor necrosis factor production	21/2151	109/18888	0.0107719	0.121628	0.104572	PTAFR/FCGR3A/ARID5A/CCR2/TLR1/HAVCR2/RIPK1/AKAP12/CD36/CYBB/JAK2/ORM1/ORM2/LRRK2/OAS1/OAS3/OAS2/MAVS/AZU1/TGFB1/LILRA2	21	1.69
GO:0045927	positive regulation of growth	42/2151	258/18888	0.0109002	0.122854	0.105626	AGRN/SFN/CSF1/S100A8/CRABP2/HLX/DISC1/BMPR2/HOPX/SLC6A3/SEMA5A/BASP1/PPARD/ARMC12/EZR/DLL1/ZP3/SMO/L1CAM/MECP2/GDI1/FGFR1/PABIR1/TRIM32/ANAPC2/ACTN3/BMPR1A/SHTN1/RASAL1/FGF9/SEMA7A/CIB1/PAFAH1B1/CXCL16/SOX15/GH1/SPHK1/GATA6/SMAD7/DDX49/HPN/SPTBN4	42	1.43
GO:0071887	leukocyte apoptotic process	22/2151	116/18888	0.011044	0.12425	0.106827	CASP9/EFNA1/FASLG/BCL2L11/PDCD1/PIK3CB/SLC7A11/CASP3/RIPK1/TNFRSF21/CTSL/SLC46A2/IRF7/IL2RA/SIRT1/LIPA/ADAM8/LMBR1L/IRS2/CCR7/AXL/BCL3	22	1.67
GO:0110053	regulation of actin filament organization	44/2151	273/18888	0.0110854	0.124491	0.107034	TACSTD2/ARPC5/CDC42EP3/PHLDB2/PFN2/ARFIP1/SEMA5A/TRIM27/CCN2/SNX9/ELN/LMOD2/ARHGEF5/FLNA/DLC1/BAG4/TESK1/TMOD1/LPAR1/MEGF9/GSN/SPTAN1/ABL1/SSH3/WNT11/APOA1/ESAM/EPS8/SSH1/HIP1R/GPR65/TMOD2/SMAD3/ARPIN/FHOD1/CARMIL2/CSF3/CCR7/BAIAP2/SDC4/PLEKHG2/SPTBN4/CDC42EP5/SHANK3	44	1.42
GO:0030324	lung development	33/2151	193/18888	0.0111539	0.125036	0.107503	ERRFI1/STK40/MAN1A2/EPAS1/BMPR2/ACVR2B/HOPX/SLC7A11/AP3B1/FGF18/SPDEF/CCN2/PDGFA/SHH/MECP2/FGFR1/LHX3/WNT11/BMPR1A/LIPA/LTA4H/FGF9/SAV1/DNAAF1/SREBF1/ODAD4/FOXJ1/JMJD6/GATA6/ASXL1/LAMA5/CELSR1/COL6A1	33	1.5
GO:1903317	regulation of protein maturation	15/2151	70/18888	0.0111842	0.125151	0.107601	NLRC4/ASTL/MELTF/NKD2/F12/SERPINE1/GSN/LDLRAD3/ADAM8/LRRK2/SRC/ANGPTL8/HPN/CARD8/RUNX1	15	1.88
GO:0043269	regulation of monoatomic ion transport	70/2151	470/18888	0.0113632	0.126927	0.109128	KCNAB2/OPRD1/HPCA/AMIGO1/CTSS/FCRL3/PTGS2/PSEN2/GJC2/SLC8A1/CACNB4/STK39/GPD1L/OXSR1/CCR1/CCR2/ATP1B3/ATPSCKMT/RIPK1/HFE/TRIM27/CNR1/FYN/GPER1/ABCB1/TCAF1/DMD/KCNE5/FLNA/SLC31A2/ABL1/DRD4/CRACR2B/BEST1/KCNE3/TACR2/CD4/ALG10B/ATP2B1/SLC8B1/P2RX2/GNB5/NEDD4/JPH3/MIR212/TRPV3/ATP1B2/PER1/CCL2/HCRT/VMP1/GALR2/KCNS1/MMP9/NTSR1/LIME1/GRIN3B/CBARP/TMEM38A/SCN1B/FXYD7/HAMP/FFAR1/SPTBN4/KCNN4/CD33/LILRA2/…	70	1.31
GO:0050866	negative regulation of cell activation	36/2151	215/18888	0.0114791	0.127268	0.109421	ZC3H12A/TNFAIP8L2/MNDA/HLX/EMILIN1/CTLA4/CD80/CASP3/HAVCR2/HFE/TNFRSF21/CNR1/PDGFA/GPER1/FGL2/SHH/VSIG4/HMGB3/MDK/LRRC32/CRTAM/IL2RA/TYRO3/SOCS1/IL4R/FOXJ1/CYGB/SMAD7/SDC4/AXL/APOE/IL4I1/CD33/ADORA2A/SAMSN1/RUNX1	36	1.47
GO:0051250	negative regulation of lymphocyte activation	29/2151	165/18888	0.0115453	0.127268	0.109421	ZC3H12A/TNFAIP8L2/MNDA/HLX/CTLA4/CD80/CASP3/HAVCR2/HFE/TNFRSF21/FGL2/SHH/VSIG4/HMGB3/MDK/LRRC32/CRTAM/IL2RA/TYRO3/SOCS1/IL4R/FOXJ1/SMAD7/SDC4/AXL/IL4I1/ADORA2A/SAMSN1/RUNX1	29	1.54
GO:0007189	adenylate cyclase-activating G protein-coupled receptor signaling pathway	28/2151	158/18888	0.0115861	0.127268	0.109421	GPR157/ADCY3/ADRA2B/UCN2/ARRDC3/CNR1/GPER1/ADGRB1/GNAQ/ABCA1/LPAR1/ADM/ADGRD1/PTGER2/GPR65/ADGRG3/GALR2/GNAS/ADGRE1/S1PR2/PDE4A/ADGRE5/PTGER1/ADGRE3/GIPR/ADM5/ADORA2A/ADM2	28	1.56
GO:1905039	carboxylic acid transmembrane transport	28/2151	158/18888	0.0115861	0.127268	0.109421	SLC2A1/SLC16A1/RGS2/SLC5A6/SLC1A4/SLC11A1/PER2/SLC38A3/SLC7A11/ACSL1/SLC36A1/CD36/ABCB1/SLC6A8/SLC1A2/SLC6A12/ABCD2/SLC16A7/SLC7A1/IRS2/SLC7A5P1/SLC7A5/SLC43A2/SLC16A3/SLC32A1/NTSR1/SLC1A5/SLC25A18	28	1.56
GO:0034614	cellular response to reactive oxygen species	27/2151	151/18888	0.0115972	0.127268	0.109421	DDR2/CYP1B1/DHFR/PPARGC1B/RIPK1/FYN/CD36/HGF/EZH2/AGAP3/HSF1/ABL1/CAT/RELA/PDGFD/MAPK8/SIRT1/PRDX3/LRRK2/FOS/KDM6B/SPHK1/PCNA/MAP1LC3A/SRC/MMP9/AXL	27	1.57
GO:0002689	negative regulation of leukocyte chemotaxis	7/2151	23/18888	0.0115989	0.127268	0.109421	PADI2/NBL1/MICOS10-NBL1/TNFAIP6/DPP4/DUSP1/CCL2	7	2.67
GO:0002834	regulation of response to tumor cell	7/2151	23/18888	0.0115989	0.127268	0.109421	HSPD1/HAVCR2/CRTAM/CD226/TGFB1/NECTIN2/IL4I1	7	2.67
GO:0051151	negative regulation of smooth muscle cell differentiation	7/2151	23/18888	0.0115989	0.127268	0.109421	SHH/MECP2/HEY1/PDCD4/FGF9/NFATC3/NFATC1	7	2.67
GO:0051590	positive regulation of neurotransmitter transport	7/2151	23/18888	0.0115989	0.127268	0.109421	BGLAP/GPER1/STX1A/DRD4/TACR2/BAIAP3/ADORA2A	7	2.67
GO:0001894	tissue homeostasis	42/2151	259/18888	0.011618	0.127268	0.109421	ERRFI1/ALPL/SLC2A1/CSF1/BGLAP/PTGS2/STK39/CCR2/BAP1/GATA2/SLC39A8/PPARGC1B/CSF1R/GCNT2/MAK/LAMA2/CCN2/SMO/DMD/VSIG1/ALDH1A1/WHRN/TRIM32/TUB/ESAM/JAM3/LIPA/ADAM8/BBS10/TMEM119/ATP1B2/ZNF830/PECAM1/RAC3/SIGLEC15/TP53INP2/SRC/RAB3D/ACP5/LSR/HAMP/CLDN5	42	1.42
GO:0060249	anatomical structure homeostasis	42/2151	259/18888	0.011618	0.127268	0.109421	ERRFI1/ALPL/SLC2A1/CSF1/BGLAP/PTGS2/STK39/CCR2/BAP1/GATA2/SLC39A8/PPARGC1B/CSF1R/GCNT2/MAK/LAMA2/CCN2/SMO/DMD/VSIG1/ALDH1A1/WHRN/TRIM32/TUB/ESAM/JAM3/LIPA/ADAM8/BBS10/TMEM119/ATP1B2/ZNF830/PECAM1/RAC3/SIGLEC15/TP53INP2/SRC/RAB3D/ACP5/LSR/HAMP/CLDN5	42	1.42
GO:0010959	regulation of metal ion transport	60/2151	394/18888	0.0116673	0.127444	0.109573	KCNAB2/OPRD1/HPCA/AMIGO1/FCRL3/PTGS2/PSEN2/GJC2/SLC8A1/CACNB4/STK39/GPD1L/OXSR1/CCR1/ATP1B3/HFE/TRIM27/FYN/GPER1/DMD/KCNE5/FLNA/SLC31A2/ABL1/DRD4/CRACR2B/BEST1/KCNE3/CD4/ALG10B/ATP2B1/SLC8B1/P2RX2/GNB5/NEDD4/JPH3/MIR212/TRPV3/ATP1B2/PER1/CCL2/HCRT/VMP1/GALR2/KCNS1/NTSR1/LIME1/GRIN3B/CBARP/TMEM38A/SCN1B/FXYD7/HAMP/FFAR1/SPTBN4/KCNN4/CD33/LILRA2/ADORA2A/KCNE1	60	1.34
GO:2000179	positive regulation of neural precursor cell proliferation	14/2151	64/18888	0.0116749	0.127444	0.109573	HAPLN2/BCAN/GJC2/DISC1/CX3CR1/VCAN/SMO/SHH/FLNA/TOX/MDK/ELL3/ZNF335/WDR62	14	1.92
GO:1901658	glycosyl compound catabolic process	9/2151	34/18888	0.0117672	0.128227	0.110246	DPYD/ENPP4/FUCA2/UPP1/PNP/ADA2/UPB1/APOBEC3G/NAGA	9	2.32
GO:0034162	toll-like receptor 9 signaling pathway	6/2151	18/18888	0.0119701	0.128452	0.110439	FCRL3/RAB7B/TNIP2/HAVCR2/IRAK1/LILRA4	6	2.93
GO:0042481	regulation of odontogenesis	6/2151	18/18888	0.0119701	0.128452	0.110439	CSF1/WNT10A/SHH/SP6/NGFR/APCDD1	6	2.93
GO:0043116	negative regulation of vascular permeability	6/2151	18/18888	0.0119701	0.128452	0.110439	AKAP12/ADM/PDE2A/MIR23A/CLDN5/ADORA2A	6	2.93
GO:0048368	lateral mesoderm development	6/2151	18/18888	0.0119701	0.128452	0.110439	SMO/SHH/FGFR1/FOXH1/BMPR1A/NOMO3	6	2.93
GO:0050862	positive regulation of T cell receptor signaling pathway	6/2151	18/18888	0.0119701	0.128452	0.110439	RELA/LIPA/CCR7/CD226/KCNN4/NECTIN2	6	2.93
GO:2000318	positive regulation of T-helper 17 type immune response	6/2151	18/18888	0.0119701	0.128452	0.110439	ARID5A/BRD2/JAK2/CLEC6A/BRD4/NFKBID	6	2.93
GO:0002088	lens development in camera-type eye	18/2151	90/18888	0.011972	0.128452	0.110439	SKI/BCAR3/CRYBG3/NECTIN3/SKIL/SLC7A11/NHS/TMOD1/NECTIN1/MIP/SPRED1/LCTL/SMAD3/CRYBA1/FZR1/SPRED3/LIM2/CRYBB1	18	1.76
GO:0007422	peripheral nervous system development	18/2151	90/18888	0.011972	0.128452	0.110439	SKI/POU3F1/HAPLN2/SERPINI1/LAMA2/MED12/NDRG1/ADGRB1/PLEC/HRAS/RELA/SOX8/PMP22/ITGB4/LGI4/SIRT2/RUNX1/COL6A1	18	1.76
GO:0001822	kidney development	50/2151	319/18888	0.0120075	0.128452	0.110439	CASP9/ID3/TACSTD2/CENPF/ODC1/BCL2L11/EPHA4/TRAF3IP1/ACVR2B/HYAL2/SMAD1/BASP1/PTCD2/FOXD1/SMAD5/EGR1/DLL1/PDGFA/SMO/EZH2/SHH/AMER1/ANGPT2/FGFR1/CAT/OVOL1/WNT11/PDGFD/RET/LRRK2/WNT1/TNS2/EFNB2/SMAD3/SOX8/GLIS2/PKD1L3/HS3ST3B1/RARA/PECAM1/FOXJ1/JMJD6/SMAD7/JAG1/ASXL1/SDC4/MMP9/LAMA5/NOTCH3/COMT	50	1.38
GO:0002287	alpha-beta T cell activation involved in immune response	16/2151	77/18888	0.0120552	0.128452	0.110439	ZC3H12A/RORC/HLX/STAT4/CD80/IRF4/BRD2/SHB/IL4R/ZFPM1/RARA/SMAD7/BRD4/NFKBID/BCL3/RELB	16	1.82
GO:0002293	alpha-beta T cell differentiation involved in immune response	16/2151	77/18888	0.0120552	0.128452	0.110439	ZC3H12A/RORC/HLX/STAT4/CD80/IRF4/BRD2/SHB/IL4R/ZFPM1/RARA/SMAD7/BRD4/NFKBID/BCL3/RELB	16	1.82
GO:0006809	nitric oxide biosynthetic process	16/2151	77/18888	0.0120552	0.128452	0.110439	ZC3H12A/PTGS2/MTARC1/CYP1B1/CX3CR1/PIK3CB/TLR6/DDAH2/CD36/JAK2/HBB/DYNLL1/SMAD3/NFATC3/MIR212/ACP5	16	1.82
GO:0007585	respiratory gaseous exchange by respiratory system	16/2151	77/18888	0.0120552	0.128452	0.110439	STK40/MAN1A2/PASK/AP3B1/ELN/BPGM/CYSLTR1/MECP2/JAG2/TRAF4/ODAD4/MAFB/NTSR1/TSHZ3/TTLL1/COL6A1	16	1.82
GO:0031638	zymogen activation	13/2151	58/18888	0.0120854	0.128554	0.110527	NLRC4/MELTF/HGFAC/F12/SERPINE1/CTSL/C1RL/LGMN/FURIN/HPN/KLK1/GGT1/RUNX1	13	1.97
GO:0016485	protein processing	40/2151	245/18888	0.0121505	0.129027	0.110934	CASP9/ECE1/ATG4C/F3/CTSS/SDE2/PSEN2/NLRC4/ASTL/DPP4/ATG4B/MELTF/HGFAC/CASP3/NKD2/YIPF5/F12/AEBP1/SERPINE1/SHH/CTSL/GSN/LDLRAD3/CASP1/BACE1/ADAM8/C1RL/LRRK2/LGMN/FURIN/SPG7/SRC/MAFB/ATG4D/ANGPTL8/HPN/CARD8/KLK1/GGT1/RUNX1	40	1.43
GO:0051261	protein depolymerization	22/2151	117/18888	0.0121799	0.129119	0.111013	WDR47/TRIM54/GAK/SEMA5A/MICAL1/LMOD2/TMOD1/GSN/SPTAN1/MICAL2/KIF18A/EPS8/TTBK2/TMOD2/CIB1/CARMIL2/TAOK1/SPEF1/SH3GL1/MAP1S/SPTBN4/MICAL3	22	1.65
GO:0002064	epithelial cell development	36/2151	216/18888	0.0123082	0.129638	0.111459	SFN/HAPLN2/EPAS1/PROC/FLNB/GATA2/HSD17B4/SPDEF/EZR/DLL1/CDK6/SMO/RHEB/VSIG1/FLNA/GPAT4/PLEC/TMOD1/COL27A1/SIPA1/PDE2A/KLF5/FRMD6/SOX8/RARA/PECAM1/FOXJ1/FASN/JAG1/ASXL1/SRC/PPP1R16B/S1PR2/ICAM1/CLDN5/KCNE1	36	1.46
GO:0007212	dopamine receptor signaling pathway	10/2151	40/18888	0.0123098	0.129638	0.111459	FLNA/GNAQ/DRD4/LRRK2/GNB5/GNAS/KLF16/GNA11/GNA15/PTGER1	10	2.2
GO:0045923	positive regulation of fatty acid metabolic process	10/2151	40/18888	0.0123098	0.129638	0.111459	PTGS2/PPARG/PPARD/MLXIPL/ABCD2/IRS2/KLHL25/PLIN5/SIRT2/NR1H2	10	2.2
GO:0051047	positive regulation of secretion	49/2151	312/18888	0.0123462	0.129638	0.111459	C1QTNF12/ATP13A2/PTAFR/WLS/S100A8/BGLAP/PPARG/GPR27/GATA2/HFE/STXBP5/GPER1/STX1A/ZP3/ACHE/BLK/FGFR1/JAK2/PTGES/SCT/TMEM132A/GRK2/P2RY2/TACR2/ADAM8/DYNLL1/IRS2/ANG/GPR68/TUNAR/BAIAP3/IL4R/STX4/PARD6A/MAP2K6/HGS/RAB27B/SDC4/NTSR1/GNA11/RAB3D/FFAR1/TGFB1/KCNN4/GIPR/NR1H2/CD33/ADORA2A/ABCG1	49	1.38
GO:0009617	response to bacterium	104/2151	738/18888	0.0123619	0.129638	0.111459	CASP9/ALPL/PTAFR/ZC3H12A/S100A8/FASLG/PTGS2/C4BPB/CMPK2/EMILIN1/NLRC4/ARID5A/SLC11A1/IRAK2/CX3CR1/CD80/KLHL6/TNIP2/TLR1/TLR6/PLAC8/NFKB1/NOCT/MGST2/CASP3/GZMA/NAIP/ERAP1/IRGM/TNIP1/HAVCR2/LTA/CNR1/FUCA2/AKAP12/GPR31/CD36/SERPINE1/VGF/TMEM255A/IRAK1/TRIB1/ADGRB1/HSF1/JAK2/ABCA1/ABL1/FCN2/NLRP6/TRIM5/ADM/CTR9/PRG2/MPEG1/CD6/RELA/CASP1/MRC1/MAPK8/NFKB2/PDCD4/PRDX3/CD4/ABCD2/CYP27B1/LYZ/OAS1/OAS3/OAS…	104	1.24
GO:0045332	phospholipid translocation	12/2151	52/18888	0.0123719	0.129638	0.111459	XKR8/FASLG/ANO7/ATP10D/TMEM30A/ABCB1/ATP11C/ABCA1/ATP8B4/VMP1/XKR7/KCNN4	12	2.03
GO:0010001	glial cell differentiation	42/2151	260/18888	0.0123742	0.129638	0.111459	SKI/GPR157/POU3F1/EIF2B3/PLPP3/DAB1/NFIA/PHGDH/S100A8/HAPLN2/BCAN/DLX2/EPHA4/PRDM8/TPPP/VCAN/TNFRSF21/LAMA2/DLL1/CDK6/SMO/RHEB/SHH/MED12/MECP2/NDRG1/PLEC/LPAR1/ABL1/HRAS/MDK/RELA/NKX6-2/SPINT1/SOX8/ITGB4/B4GALT5/LGI4/SIRT2/TGFB1/ADORA2A/COL6A1	42	1.42
GO:0097190	apoptotic signaling pathway	89/2151	620/18888	0.0125098	0.130546	0.11224	TNFRSF25/CASP9/E2F2/SFN/CTH/SORT1/MCL1/CTSS/S100A8/MUC1/LMNA/FASLG/IVNS1ABP/PTGS2/CYP1B1/BCL2L11/ITGAV/STRADB/TMBIM1/CX3CR1/HYAL2/PIK3CB/SKIL/TNFSF10/FGFR3/TLR6/CASP3/ANXA6/RIPK1/TRIM39/PPARD/FYN/GPER1/STYXL1/HGF/FZD1/SERPINE1/SHH/CCAR2/TNFRSF10C/FGFR1/POLB/DEPTOR/JAK2/TOPORS/CTSL/TRIM32/ABL1/HRAS/BRSK2/MAPK8IP1/MADD/SYVN1/RELA/HYOU1/RET/SIRT1/LRRK2/WNT1/ZNF385A/HIP1R/SGPP1/GSKIP/BAG5/ELL3/BCL2L1…	89	1.26
GO:2000058	regulation of ubiquitin-dependent protein catabolic process	29/2151	166/18888	0.0125107	0.130546	0.11224	PLK3/DISC1/DNAJB2/RYBP/MAGEF1/NKD2/HFE/TRIM39/GNA12/TMEM168/SHH/ARAF/CCAR2/TRIB1/PABIR1/LRRK2/WNT1/BAG5/PLK1/TGFB1I1/N4BP1/CSNK1D/SMAD7/TRIB3/SGTA/FZR1/RAD23A/SIRT2/NOP53	29	1.53
GO:0048732	gland development	67/2151	449/18888	0.0125236	0.130546	0.11224	ERRFI1/WLS/ACADM/CSF1/IQGAP3/ELF3/HLX/CYP1B1/BCL2L11/CACNB4/WNT10A/PLXNA1/GATA2/EPHB3/NFKB1/SLC6A3/PTCD2/CSF1R/DDR1/PDGFA/SEMA3C/HGF/SMO/EZH2/SHH/FGFR1/GPAT4/POLB/TG/FOXH1/JAK2/SLC46A2/FPGS/ABL1/LHX3/MDK/RELA/CCND1/WNT11/APOA1/BMPR1A/LIPA/VDR/WNT1/OAS2/IRS2/SRP54/SMAD3/ARMC5/DNAAF1/SLC7A5/RARA/STAT5A/NME1/FASN/GATA6/PCNA/ASXL1/SRC/TGM2/MAFB/LAMA5/HPN/LSR/USF2/TGFB1/UPB1	67	1.31
GO:0007266	Rho protein signal transduction	26/2151	145/18888	0.012619	0.131321	0.112907	CDC42EP3/ARHGEF3/GNA12/P2RY8/GPR174/DLC1/ABCA1/CTNNAL1/LPAR1/SCAI/ABL1/APOA1/SHTN1/EPS8/LRRK2/LPAR6/GPR65/RHOV/RIPOR1/NGFR/ARHGDIA/APOE/CDC42EP5/EPS8L1/RTN4R/CELSR1	26	1.57
GO:0001823	mesonephros development	20/2151	104/18888	0.0128639	0.133648	0.114907	TACSTD2/SMAD1/BASP1/FOXD1/SMAD5/SMO/SHH/FGFR1/CAT/WNT11/RET/WNT1/SMAD3/SOX8/HS3ST3B1/RARA/FOXJ1/SMAD7/SDC4/LAMA5	20	1.69
GO:0002703	regulation of leukocyte mediated immunity	40/2151	246/18888	0.0129603	0.134426	0.115575	PTAFR/CD1A/CD1C/CD1B/CD1E/C4BPB/APLF/ARID5A/IL1R1/HSPD1/CX3CR1/CCR2/CD80/GATA2/SHLD3/HAVCR2/SERPINB9/HFE/LTA/ULBP2/ULBP1/RAET1L/ZP3/CRTAM/KLRC1/TP53BP1/IL4R/STX4/SUPT6H/FOXJ1/SMAD7/CD226/MAVS/STXBP2/ICAM1/BST2/TGFB1/NECTIN2/IL4I1/KMT5C	40	1.43
GO:0048771	tissue remodeling	32/2151	188/18888	0.0131061	0.135712	0.116682	BGLAP/DDR2/ELF3/EPAS1/BMPR2/TMBIM1/PPARG/ACVR2B/CCR2/MITF/NFKB1/PPARGC1B/CSF1R/SEMA3C/TIMP1/FLNA/MDK/LIPA/ADAM8/VDR/TMEM119/SIGLEC15/JAG1/SRC/EFNA2/RAB3D/ACP5/HAMP/AXL/TGFB1/RUNX1/COL6A1	32	1.49
GO:0030855	epithelial cell differentiation	105/2151	748/18888	0.013322	0.136556	0.117407	ERRFI1/ID3/SFN/POU3F1/MYCL/PTCH2/CNN3/TXNIP/HAPLN2/EPAS1/ANXA4/PROC/FZD7/BMPR2/PPARG/ACVR2B/FLNB/GATA2/SKIL/SULT1B1/SLC7A11/CASP3/BASP1/HSD17B4/SPDEF/CD109/EZR/DLL1/FAM20C/FZD1/CDK6/SERPINE1/SMO/EZH2/RHEB/VSIG1/FLNA/FGFR1/GPAT4/HEY1/PLEC/FOXH1/AQP3/TMOD1/COL27A1/WHRN/ABL1/LHX3/SIPA1/OVOL1/CCND1/PDE2A/WNT11/UPK2/AKR1C3/ZEB1/LIPA/NKX6-2/VDR/WNT1/KRT86/KRT81/KRT74/KRT72/CYP27B1/LTA4H/KLF5/SAV1/FRMD6…	105	1.23
GO:0006656	phosphatidylcholine biosynthetic process	8/2151	29/18888	0.0133333	0.136556	0.117407	FABP3/CDS1/LPCAT1/GPAT4/FABP5/SLC44A1/CHKA/APOA1	8	2.42
GO:0021952	central nervous system projection neuron axonogenesis	8/2151	29/18888	0.0133333	0.136556	0.117407	WDR47/EPHA4/EPHB3/PRDM8/KIFBP/PAFAH1B1/SCN1B/SPTBN4	8	2.42
GO:0022011	myelination in peripheral nervous system	8/2151	29/18888	0.0133333	0.136556	0.117407	SKI/POU3F1/NDRG1/PLEC/ITGB4/LGI4/SIRT2/COL6A1	8	2.42
GO:0032292	peripheral nervous system axon ensheathment	8/2151	29/18888	0.0133333	0.136556	0.117407	SKI/POU3F1/NDRG1/PLEC/ITGB4/LGI4/SIRT2/COL6A1	8	2.42
GO:0045742	positive regulation of epidermal growth factor receptor signaling pathway	8/2151	29/18888	0.0133333	0.136556	0.117407	FASLG/DGKD/GPER1/RALA/CBL/HIP1R/MMP9/TGFB1	8	2.42
GO:0010812	negative regulation of cell-substrate adhesion	14/2151	65/18888	0.0133625	0.136556	0.117407	TACSTD2/FZD7/PHLDB2/MELTF/SPOCK1/SPRY4/GCNT2/SERPINE1/ANGPT2/DLC1/WNT1/COL1A1/JAG1/SRC	14	1.89
GO:0080164	regulation of nitric oxide metabolic process	14/2151	65/18888	0.0133625	0.136556	0.117407	ZC3H12A/PTGS2/CX3CR1/PIK3CB/TLR6/DDAH2/CD36/JAK2/HBB/DYNLL1/SMAD3/NFATC3/MIR212/ACP5	14	1.89
GO:0032434	regulation of proteasomal ubiquitin-dependent protein catabolic process	23/2151	125/18888	0.0135725	0.138381	0.118976	PLK3/DNAJB2/RYBP/NKD2/HFE/TRIM39/GNA12/SHH/ARAF/CCAR2/TRIB1/PABIR1/LRRK2/BAG5/PLK1/N4BP1/CSNK1D/SMAD7/TRIB3/FZR1/RAD23A/SIRT2/NOP53	23	1.62
GO:0050772	positive regulation of axonogenesis	16/2151	78/18888	0.0136076	0.138381	0.118976	AMIGO1/CRABP2/DISC1/BMPR2/PLXNA1/SKIL/SEMA5A/TIAM2/L1CAM/GDI1/ANAPC2/SHTN1/PLXNC1/SEMA7A/PAFAH1B1/TIAM1	16	1.8
GO:0051101	regulation of DNA binding	16/2151	78/18888	0.0136076	0.138381	0.118976	SKI/PER2/PPARG/GZMA/NSD1/SMO/JAK2/HABP4/NIBAN2/MAPK8/ACD/NME1/MMP9/DOT1L/SIRT2/BCL3	16	1.8
GO:0050729	positive regulation of inflammatory response	27/2151	153/18888	0.0137053	0.139148	0.119636	S100A8/PTGS2/NLRC4/CCR2/HYAL2/MGST2/NAIP/TNIP1/RIPK1/LTA/CNR1/ZP3/SERPINE1/NAPEPLD/TLR7/NINJ1/NLRP6/MDK/PDE2A/CASP5/CASP1/PDCD4/ADAM8/LRRK2/CCR7/TGFB1/NLRP12	27	1.55
GO:0030177	positive regulation of Wnt signaling pathway	26/2151	146/18888	0.0137381	0.139254	0.119727	SKI/WLS/PBXIP1/DISC1/TMEM198/NFKB1/SEMA5A/RNF146/SHH/AMER1/CCAR2/ADGRA2/JRK/ABL1/TMEM132A/BAMBI/LRRK2/FGF9/GSKIP/SMAD3/NKD1/COL1A1/CSNK1D/SRC/CSNK1G2/TGFB1	26	1.56
GO:0072001	renal system development	51/2151	329/18888	0.0137819	0.139472	0.119914	CASP9/ID3/TACSTD2/NFIA/CENPF/ODC1/BCL2L11/EPHA4/TRAF3IP1/ACVR2B/HYAL2/SMAD1/BASP1/PTCD2/FOXD1/SMAD5/EGR1/DLL1/PDGFA/SMO/EZH2/SHH/AMER1/ANGPT2/FGFR1/CAT/OVOL1/WNT11/PDGFD/RET/LRRK2/WNT1/TNS2/EFNB2/SMAD3/SOX8/GLIS2/PKD1L3/HS3ST3B1/RARA/PECAM1/FOXJ1/JMJD6/SMAD7/JAG1/ASXL1/SDC4/MMP9/LAMA5/NOTCH3/COMT	51	1.36
GO:0042147	retrograde transport, endosome to Golgi	19/2151	98/18888	0.0138613	0.139822	0.120215	EVI5/RCSD1/RAB7B/TMEM87B/RAB6B/ARFIP1/TRIM27/SNX8/STX5/GBF1/ERC1/LRRK2/HEATR5A/BAIAP3/SGSM2/SPAG9/UBE2O/TBC1D17/CLTCL1	19	1.7
GO:0048534	hematopoietic or lymphoid organ development	19/2151	98/18888	0.0138613	0.139822	0.120215	RBM15/BCL2L11/CACNB4/EPHB3/LTA/SHH/POLB/TOX/SLC46A2/ABL1/CXCR5/RET/LIPA/NFKB2/HOXB4/ASXL1/MAFB/TGFB1/BCL3	19	1.7
GO:0045664	regulation of neuron differentiation	33/2151	196/18888	0.0138925	0.139911	0.120292	CASZ1/NBL1/MICOS10-NBL1/MYCL/DAB1/EFNA3/ADRA2B/DLX2/GATA2/ETV5/NREP/DLL1/SHH/FGFR1/HEY1/ZHX2/TRIM32/ZEB1/RET/LRRK2/TUNAR/SOX8/ZFHX3/KCTD11/RARA/SPAG9/RAC3/IMPACT/JAG1/CALR/NOTCH3/WDR62/TIAM1	33	1.48
GO:0060612	adipose tissue development	13/2151	59/18888	0.0139283	0.140046	0.120407	ERRFI1/CSF1/RORC/PPARG/ARRDC3/PPARD/AMER1/HRAS/SIRT1/LIPA/SPTLC2/SOX8/COL6A1	13	1.93
GO:0009410	response to xenobiotic stimulus	66/2151	444/18888	0.0142038	0.142492	0.122511	ERRFI1/RAD54L/BCAR3/TXNIP/RORC/BGLAP/PTGS2/CENPF/GUK1/CYP1B1/OGG1/XPC/OXSR1/SULT1B1/CASP3/ACSL1/SLC6A3/RPP21/LTA/GNA12/POR/SEMA3C/ABCB1/FZD1/CYP3A5/MCM7/CYBB/HSF1/ABCA1/ENG/ABL1/CAT/SLC1A2/RELA/FOSL1/CCND1/RET/LIPA/GSTO2/DUSP6/PNP/FOS/SULT1A1/SULT1A3/CES3/SREBF1/AOC2/HDAC5/COL1A1/MAP2K6/GATA6/SMOX/PCNA/SRC/TOP1/SLC12A5/AMH/PDE4A/CALR/COMT/ADORA2A/CBR1/CBR3/COL6A1/ND1/CYTB	66	1.31
GO:0045639	positive regulation of myeloid cell differentiation	20/2151	105/18888	0.0142388	0.142492	0.122511	CSF1/CD101/RAB7B/CCR1/GATA2/PPARGC1B/RIPK1/TRIB1/HSF1/EEIG1/CD4/FOS/GPR68/CSF3/JAG1/FAM210B/TGFB1/ANKRD54/BRD1/RUNX1	20	1.67
GO:0009119	ribonucleoside metabolic process	9/2151	35/18888	0.0142783	0.142492	0.122511	ICMT/ACP3/ENPP4/UPP1/MTAP/PNP/PTGDR/ADA2/APOBEC3G	9	2.26
GO:0030224	monocyte differentiation	9/2151	35/18888	0.0142783	0.142492	0.122511	CSF1/PPARG/CSF1R/CDK6/IRF7/CD4/PDE1B/GPR68/FASN	9	2.26
GO:0060538	skeletal muscle organ development	31/2151	182/18888	0.0143021	0.142492	0.122511	SKI/HLX/ACTA1/FOXN2/FLNB/FGFRL1/BASP1/NLN/EGR1/DLL1/HDAC9/ELN/SMO/SHH/DMD/EMD/MSC/PLEC/MYORG/NIBAN2/ACTN3/BCL9L/P2RX2/KLF5/FOS/ASB2/SOX8/TGFB1/MAFF/RCAN1/COL6A1	31	1.5
GO:0002292	T cell differentiation involved in immune response	17/2151	85/18888	0.0143314	0.142492	0.122511	ZC3H12A/RORC/HLX/STAT4/CD80/IRF4/BRD2/FGL2/SHB/IL4R/ZFPM1/RARA/SMAD7/BRD4/NFKBID/BCL3/RELB	17	1.76
GO:0007492	endoderm development	17/2151	85/18888	0.0143314	0.142492	0.122511	LAMB3/ITGAV/COL7A1/DUSP1/LAMB1/MED12/DUSP4/ARC/CTR9/BMPR1A/DUSP5/ITGA5/SMAD3/GATA6/MMP9/PAF1/COL6A1	17	1.76
GO:0007157	heterophilic cell-cell adhesion via plasma membrane cell adhesion molecules	12/2151	53/18888	0.0143798	0.14252	0.122535	AMIGO1/SELL/NECTIN3/FAT4/CD6/JAML/NECTIN1/CRTAM/ITGA5/SCARF1/CD209/ICAM1	12	1.99
GO:1902692	regulation of neuroblast proliferation	12/2151	53/18888	0.0143798	0.14252	0.122535	HAPLN2/BCAN/DISC1/CX3CR1/TAFA1/GATA2/VCAN/SMO/SHH/LRRK2/ZNF335/WDR62	12	1.99
GO:0007599	hemostasis	38/2151	233/18888	0.0144575	0.143063	0.123001	PAFAH2/F3/F5/C4BPB/EMILIN1/ADRA2B/PROC/TFPI/DGKD/PIK3CB/DGKG/HGFAC/SLC7A11/AP3B1/F12/ENPP4/PDGFA/GNA12/CD36/SERPINE1/SHH/C1GALT1C1/CD40LG/FLNA/JAK2/GNAQ/HBB/TSPAN18/ENTPD1/HPS6/ZNF385A/TYRO3/SRC/CD40/GNAS/AXL/APOE/ADORA2A	38	1.43
GO:0030509	BMP signaling pathway	29/2151	168/18888	0.0146372	0.143487	0.123366	SKI/NBL1/MICOS10-NBL1/NFIA/TNFAIP6/BMPR2/PPARG/ACVR2B/SKIL/CHRD/SMAD1/FOXD1/SMAD5/EGR1/HIVEP1/HFE/FZD1/ENG/ABL1/BAMBI/BMPR1A/PDCD4/WNT1/RGMA/FAM83G/UBE2O/GATA6/SMAD7/ETV2	29	1.52
GO:0006509	membrane protein ectodomain proteolysis	11/2151	47/18888	0.0146537	0.143487	0.123366	PSEN2/ERAP1/SNX9/TIMP1/BACE1/TSPAN15/ADAM8/FURIN/RGMA/SPPL2B/APOE	11	2.06
GO:1901861	regulation of muscle tissue development	11/2151	47/18888	0.0146537	0.143487	0.123366	CENPF/DLL1/SHH/NIBAN2/ACTN3/SMAD3/LUC7L/MRTFB/SOX15/SIRT2/TGFB1	11	2.06
GO:0044703	multi-organism reproductive process	34/2151	204/18888	0.0146587	0.143487	0.123366	ERRFI1/PTAFR/SLC2A1/OVGP1/PTGS2/RGS2/APLF/ADRA2B/BMPR2/SLC38A3/HAVCR2/DDR1/PPARD/CNR1/TIMP1/MAGED2/ANGPT2/AGO2/ADM/FOSL1/PRDX3/PZP/VDR/ITGA5/CYP27B1/FOS/PLA2G4B/RARA/VMP1/ITGB4/MMP9/CALR/TRIM28/MAFF	34	1.46
GO:0006418	tRNA aminoacylation for protein translation	10/2151	41/18888	0.0146612	0.143487	0.123366	YARS1/SARS1/MARS2/RARS1/FARS2/IARS1/CARS1/MARS1/AARS1/AARSD1	10	2.14
GO:0009268	response to pH	10/2151	41/18888	0.0146612	0.143487	0.123366	CTSS/INSRR/GPR31/GPR65/GPR68/LGMN/PKD1L3/SRC/GNA11/KCNE1	10	2.14
GO:0032570	response to progesterone	10/2151	41/18888	0.0146612	0.143487	0.123366	ERRFI1/TXNIP/CYP1B1/RELA/FOSL1/PTGER2/FOS/SREBF1/SRC/TGFB1	10	2.14
GO:0010839	negative regulation of keratinocyte proliferation	7/2151	24/18888	0.0147994	0.144386	0.124139	SFN/CD109/KLF9/OVOL1/ZEB1/VDR/EFNB2	7	2.56
GO:1903902	positive regulation of viral life cycle	7/2151	24/18888	0.0147994	0.144386	0.124139	CD4/VPS37B/TYRO3/FURIN/KPNA2/CD209/AXL	7	2.56
GO:0030516	regulation of axon extension	18/2151	92/18888	0.0149154	0.14484	0.124529	DISC1/BMPR2/SEMA3F/SEMA3B/SEMA5A/SEMA3C/IFRD1/L1CAM/GDI1/ABL1/OLFM1/ANAPC2/SHTN1/SEMA7A/PAFAH1B1/SEMA6B/APOE/RTN4R	18	1.72
GO:0032411	positive regulation of transporter activity	18/2151	92/18888	0.0149154	0.14484	0.124529	CTSS/STK39/CCR2/ATP1B3/ATPSCKMT/SGK1/ABCB1/TCAF1/DMD/DRD4/ALG10B/SYNGR3/ATP1B2/CCL2/VMP1/GALR2/SCN1B/SHANK3	18	1.72
GO:0106027	neuron projection organization	18/2151	92/18888	0.0149154	0.14484	0.124529	EFNA1/EPHA4/EPHB3/FYN/GPRASP3/STAU2/ARC/KIFBP/ABCD2/LRRK2/LGMN/ITPKA/PAFAH1B1/BAIAP2/LZTS3/APOE/SHANK3/TIAM1	18	1.72
GO:0070372	regulation of ERK1 and ERK2 cascade	48/2151	308/18888	0.0150375	0.145798	0.125353	EMILIN1/EPHA4/CCR1/FGFR3/CSF1R/TNIP1/HAVCR2/FGF18/GCNT2/CCN2/AKAP12/EZR/PDGFA/GPER1/CD36/RPS6KA6/SPRY3/MFHAS1/DUSP4/GLIPR2/ABL1/NLRP6/HRAS/CHRNA10/PDGFD/CD4/DUSP6/SPRED1/SEMA7A/PDE8A/CIB1/CCL22/NDRG4/CRYBA1/CCL2/CCL7/CCR7/SRC/FAM83D/MAP2K7/ICAM1/MIR23A/SPRED3/TGFB1/APOE/RRAS/NLRP12/TIAM1	48	1.37
GO:0071356	cellular response to tumor necrosis factor	39/2151	241/18888	0.0150668	0.145856	0.125403	TNFRSF18/TNFRSF4/TNFRSF25/ZC3H12A/CD58/CYP1B1/CX3CR1/HYAL2/NFKB1/OTULIN/NAIP/RIPK1/TNFRSF21/AKAP12/GPER1/BAG4/JAK2/TRIM32/RELA/BIRC2/CASP1/APOA1/SIRT1/GPD1/ULK1/TNFSF13B/FOS/CIB1/CCL22/CCL2/CCL7/BRCA1/COL1A1/SPHK1/NFATC1/SPPL2B/CACTIN/CD70/CARD8	39	1.42
GO:0022411	cellular component disassembly	77/2151	531/18888	0.0152909	0.147796	0.127071	ATP13A2/PLK3/ATG4C/WDR47/CTSS/PBXIP1/ADAMTS4/DDR2/EXOC8/LPIN1/TRIM54/DPP4/EPHA4/ATG4B/CX3CR1/MELTF/GAK/SEMA5A/IRGM/DDR1/SKIC2/HMGA1/MICAL1/GPER1/FSCN1/LMOD2/GSPT2/HSF1/TMOD1/SNX30/GSN/SPTAN1/PNPLA2/MICAL2/KIF18A/STX5/ATG2A/GBF1/ADAM8/GABARAPL1/EPS8/MMP19/PLXNC1/GCN1/ULK1/RUBCNL/HSPA2/TTBK2/TMOD2/CIB1/FURIN/GSPT1/PLK1/CARMIL2/TCF25/PAFAH1B1/SREBF1/SMCR8/ULK2/TAOK1/VMP1/USP36/SPEF1/MAP1LC3A/MMP9/SH…	77	1.27
GO:0098869	cellular oxidant detoxification	19/2151	99/18888	0.0153757	0.148199	0.127417	SESN2/PTGS2/MGST2/DHFR/GPX3/IPCEF1/CD36/TP53INP1/PTGES/HBB/CAT/GSTO2/PRDX3/MGST1/HBA2/HBA1/CYGB/GPX4/APOE	19	1.69
GO:0007565	female pregnancy	31/2151	183/18888	0.0153968	0.148199	0.127417	ERRFI1/SLC2A1/OVGP1/PTGS2/RGS2/APLF/ADRA2B/BMPR2/SLC38A3/HAVCR2/DDR1/PPARD/CNR1/TIMP1/MAGED2/ANGPT2/AGO2/ADM/FOSL1/PRDX3/PZP/VDR/ITGA5/CYP27B1/FOS/RARA/VMP1/ITGB4/MMP9/CALR/TRIM28	31	1.49
GO:0042594	response to starvation	35/2151	212/18888	0.0154037	0.148199	0.127417	SESN2/YARS1/ZC3H12A/SLC2A1/ACADM/BGLAP/BMPR2/SLC38A3/HFE/UPP1/BMT2/GPT/ADM/CBL/AKR1C3/MAPK8/SIRT1/GABARAPL1/LRRK2/SP1/GCN1/ULK1/FOS/RIPOR1/SLC7A5/MYBBP1A/SREBF1/ULK2/HCRT/FOXK2/IMPACT/DSC2/MAP1LC3A/COMT/SREBF2	35	1.45
GO:0002467	germinal center formation	5/2151	14/18888	0.0157799	0.150098	0.12905	KLHL6/NFKB2/TNFSF13B/FOXJ1/BCL3	5	3.14
GO:0009159	deoxyribonucleoside monophosphate catabolic process	5/2151	14/18888	0.0157799	0.150098	0.12905	DPYD/UPP1/PNP/NT5M/UPB1	5	3.14
GO:0010745	negative regulation of macrophage derived foam cell differentiation	5/2151	14/18888	0.0157799	0.150098	0.12905	ITGAV/PPARG/ABCA1/NR1H2/ABCG1	5	3.14
GO:0060330	regulation of response to type II interferon	5/2151	14/18888	0.0157799	0.150098	0.12905	PPARG/PARP9/IRGM/CDC37/NR1H2	5	3.14
GO:0060334	regulation of type II interferon-mediated signaling pathway	5/2151	14/18888	0.0157799	0.150098	0.12905	PPARG/PARP9/IRGM/CDC37/NR1H2	5	3.14
GO:0072672	neutrophil extravasation	5/2151	14/18888	0.0157799	0.150098	0.12905	IL1R1/MDK/JAML/ADAM8/PECAM1	5	3.14
GO:0002523	leukocyte migration involved in inflammatory response	6/2151	19/18888	0.0158415	0.150098	0.12905	S100A8/CCR6/NINJ1/MDK/JAM3/ADAM8	6	2.77
GO:0042402	cellular biogenic amine catabolic process	6/2151	19/18888	0.0158415	0.150098	0.12905	SLC6A3/SLC44A1/PDE1B/SULT1A3/SMOX/COMT	6	2.77
GO:0055064	chloride ion homeostasis	6/2151	19/18888	0.0158415	0.150098	0.12905	FASLG/STK39/SLC12A8/TBXAS1/KCNE3/SLC12A5	6	2.77
GO:0070314	G1 to G0 transition	6/2151	19/18888	0.0158415	0.150098	0.12905	ZBTB17/PHGDH/EZH2/CYP27B1/MYBBP1A/GATA6	6	2.77
GO:0001706	endoderm formation	13/2151	60/18888	0.0159791	0.150715	0.129581	LAMB3/ITGAV/COL7A1/DUSP1/LAMB1/DUSP4/CTR9/DUSP5/ITGA5/GATA6/MMP9/PAF1/COL6A1	13	1.9
GO:0046173	polyol biosynthetic process	13/2151	60/18888	0.0159791	0.150715	0.129581	PTAFR/DHFR/GPER1/IPPK/GOT1/CYP27B1/SPTLC2/ITPKA/SPHK1/IMPA2/NTSR1/ISYNA1/ITPKC	13	1.9
GO:0046456	icosanoid biosynthetic process	13/2151	60/18888	0.0159791	0.150715	0.129581	PTGS2/NLRC4/MGST2/NAIP/TBXAS1/FABP5/PTGES/CASP1/AKR1C3/SIRT1/LTA4H/GGT1/CBR1	13	1.9
GO:0048864	stem cell development	17/2151	86/18888	0.0160226	0.150898	0.129738	NRP2/SEMA3F/SEMA3B/SEMA5A/RADIL/SEMA3C/SMO/SHH/EFNB1/RET/BMPR1A/SEMA7A/SOX8/JAG1/LAMA5/SEMA6B/NRTN	17	1.74
GO:0070371	ERK1 and ERK2 cascade	51/2151	332/18888	0.0161909	0.152253	0.130903	IQGAP3/EMILIN1/ITGAV/EPHA4/CCR1/FGFR3/CSF1R/TNIP1/HAVCR2/FGF18/GCNT2/CCN2/AKAP12/EZR/PDGFA/GPER1/CD36/RPS6KA6/SPRY3/MFHAS1/DUSP4/GLIPR2/ABL1/NLRP6/HRAS/CHRNA10/PDGFD/DUSP5/CD4/DUSP6/SPRED1/SEMA7A/PDE8A/CIB1/CCL22/NDRG4/CRYBA1/CCL2/CCL7/CCR7/SRC/FAM83D/MAP2K7/ICAM1/MIR23A/SPRED3/TGFB1/APOE/RRAS/NLRP12/TIAM1	51	1.35
GO:0071560	cellular response to transforming growth factor beta stimulus	47/2151	302/18888	0.0163636	0.153164	0.131686	SKI/DDR2/WNT10A/PPARG/CX3CR1/HYAL2/SKIL/SMAD1/SNX25/NREP/FBN2/SMAD5/GCNT2/CD109/FYN/PEG10/FOXH1/ENG/ABL1/PDE2A/LRRC32/PDGFD/BCL9L/BAMBI/ZEB1/SIRT1/ZMIZ1/BMPR1A/WNT1/ING1/FOS/SPRED1/SMAD3/FURIN/TGFB1I1/MIR212/COL1A1/LDLRAD4/SMAD7/NFATC1/SRC/PMEPA1/TGFBR3L/SPRED3/LTBP4/TGFB1/CLDN5	47	1.37
GO:0030001	metal ion transport	122/2151	890/18888	0.0163938	0.153164	0.131686	KCNAB2/OPRD1/HPCA/MCOLN2/AMIGO1/KCNA2/KCNA3/ANXA9/FCRL3/FASLG/PTGS2/PSEN2/GJC2/SLC5A6/SLC30A3/SLC8A1/CACNB4/STK39/CYBRD1/ITGAV/SLC11A1/ABCB6/GPD1L/OXSR1/XCR1/CCR1/SLC38A3/CACNA2D3/SLC12A8/ATP1B3/MELTF/SLC4A4/SLC39A8/SLC10A7/SLC6A3/ANXA6/NIPAL4/HFE/TRIM27/FYN/SGK1/GPER1/STEAP4/DMD/KCND1/CACNA1F/MAGED2/CYSLTR1/KCNE5/SLC6A8/FLNA/SLC25A37/SLC31A2/NCS1/ABL1/KCNT1/DRD4/CRACR2B/TRPM5/CHRNA10/BEST1/FTH1/…	122	1.2
GO:0002438	acute inflammatory response to antigenic stimulus	8/2151	30/18888	0.0164104	0.153164	0.131686	FCER1A/FCGR3A/CNR1/ZP3/NLRP6/CD6/A2M/CCR7	8	2.34
GO:0034067	protein localization to Golgi apparatus	8/2151	30/18888	0.0164104	0.153164	0.131686	ARL5A/RAB6B/GAK/BICD2/ARL5B/GBF1/RIPOR1/CSNK1D	8	2.34
GO:0043032	positive regulation of macrophage activation	8/2151	30/18888	0.0164104	0.153164	0.131686	HSPD1/TNIP2/TLR6/IRGM/HAVCR2/LRRK2/IL4R/HAMP	8	2.34
GO:0016358	dendrite development	38/2151	235/18888	0.0164369	0.153182	0.131702	FOXO6/DAB1/EFNA1/IGSF9/DISC1/EPHA4/CAMK1/EPHB3/DGKG/FYN/TMEM106B/EZH2/PQBP1/GPRASP3/MECP2/STAU2/SDC2/ARC/LPAR1/ABL1/ANAPC2/CPEB3/LRRK2/ITPKA/NEDD4/SCARF1/PAFAH1B1/MINK1/BAIAP2/LZTS3/BTBD3/SLC12A5/MAP1S/PAK4/APOE/ZNF296/SHANK3/TIAM1	38	1.42
GO:0034764	positive regulation of transmembrane transport	35/2151	213/18888	0.0164746	0.153304	0.131807	C1QTNF12/AMIGO1/CTSS/GJC2/STK39/CCR2/ATP1B3/PRKCI/ACSL1/ATPSCKMT/GPER1/ABCB1/TCAF1/DMD/KCNE5/FLNA/ABL1/DRD4/SLC1A2/CREBL2/ALG10B/P2RX2/IRS2/SLC7A5/ATP1B2/CCL2/VMP1/GH1/GALR2/NTSR1/SCN1B/KCNN4/CLTCL1/SHANK3/KCNE1	35	1.44
GO:0002690	positive regulation of leukocyte chemotaxis	18/2151	93/18888	0.0165849	0.153644	0.132099	CSF1/STK39/OXSR1/CX3CR1/CCR1/CCR2/CSF1R/CCR6/SERPINE1/MDK/VEGFB/CMKLR1/PGF/LGMN/CCL7/CCR7/TNFSF14/CALR	18	1.7
GO:0014033	neural crest cell differentiation	18/2151	93/18888	0.0165849	0.153644	0.132099	NRP2/WNT10A/SEMA3F/SEMA3B/SEMA5A/RADIL/SEMA3C/SMO/SHH/EFNB1/RET/BMPR1A/SEMA7A/SOX8/JAG1/LAMA5/SEMA6B/NRTN	18	1.7
GO:0070098	chemokine-mediated signaling pathway	18/2151	93/18888	0.0165849	0.153644	0.132099	PADI2/RBM15/STK39/OXSR1/CX3CR1/XCR1/CCR1/CCR2/CCR6/CXCR3/CXCR5/CMKLR1/CIB1/CCL22/CCL2/CCL7/CCR7/CCR10	18	1.7
GO:0001959	regulation of cytokine-mediated signaling pathway	30/2151	177/18888	0.0168112	0.154679	0.132989	PADI2/CSF1/ECM1/IL1R1/IRAK2/PPARG/PARP9/OTULIN/NAIP/IRGM/RIPK1/SMIM30/IRAK1/TRIM32/NLRP6/IRF7/CASP1/APOA1/OAS1/OAS3/ULK1/PAFAH1B1/SPHK1/MAVS/SPPL2B/CACTIN/CDC37/AXL/CARD8/NR1H2	30	1.49
GO:0010634	positive regulation of epithelial cell migration	30/2151	177/18888	0.0168112	0.154679	0.132989	ZC3H12A/PLPP3/PTGS2/BMPR2/NRP2/GATA2/PIK3CB/SEMA5A/FGF18/HDAC9/ADGRA2/FGFR1/GLIPR2/ABL1/SIRT1/DOCK1/SP1/IRS2/LGMN/CIB1/MAP2K3/STAT5A/SRC/MMP9/CD40/CALR/MIR23A/INSL3/TGFB1/RRAS	30	1.49
GO:0071453	cellular response to oxygen levels	30/2151	177/18888	0.0168112	0.154679	0.132989	OPRD1/PLK3/LMNA/DDR2/PTGS2/EPAS1/EPHA4/PPARG/PIK3CB/CPEB2/PPARD/HILPDA/CYBB/CYSLTR1/IRAK1/NDRG1/AQP3/LPAR1/HYOU1/CBL/ADO/SIRT1/ADAM8/FOS/GATA6/MAP1LC3A/SRC/SIRT2/TGFB1/NOP53	30	1.49
GO:0032869	cellular response to insulin stimulus	34/2151	206/18888	0.0168167	0.154679	0.132989	C1QTNF12/BCAR3/BGLAP/INSRR/LPIN1/PPARG/PRKCI/CPEB2/HDAC9/SH2B2/SYAP1/GPT/HRAS/RELA/SIK2/SIRT1/GOT1/TNS2/SP1/ATP2B1/IRS2/ZNF106/SOCS1/TRIM72/MYO1C/SREBF1/PIP4K2B/HDAC5/BAIAP2/TRIB3/SRC/NCOA5/LONP1/COL6A1	34	1.45
GO:1903050	regulation of proteolysis involved in protein catabolic process	37/2151	228/18888	0.0168275	0.154679	0.132989	PLK3/EFNA1/DISC1/DNAJB2/EPHA4/RYBP/MAGEF1/NKD2/HFE/TRIM39/GNA12/TMEM168/SHH/ARAF/UBQLN2/CCAR2/TRIB1/PABIR1/LRRK2/WNT1/BAG5/RHBDF1/PLK1/TGFB1I1/N4BP1/OSBPL7/CSNK1D/SMAD7/TRIB3/TMEM259/SGTA/FZR1/RAD23A/SIRT2/APOE/NOP53/PRKCG	37	1.42
GO:0052548	regulation of endopeptidase activity	44/2151	280/18888	0.0168452	0.154679	0.132989	CASP9/ATP13A2/SFN/F3/S100A8/EFNA3/EFNA1/FASLG/NLRC4/HSPD1/EPHA4/PPARG/SERPINI1/TNFSF10/NAIP/SPOCK1/PRR7/SERPINB9/PSMB9/MTCH1/FYN/GPER1/SERPINE1/TIMP1/DLC1/JAK2/TNFSF15/GSN/BIRC2/CASP1/SIRT1/SPOCK2/HIP1R/LGMN/BCL2L10/SMAD3/FURIN/ATP2A3/NGFR/SRC/MMP9/BBC3/CARD8/NLRP12	44	1.38
GO:0000041	transition metal ion transport	19/2151	100/18888	0.0170166	0.155943	0.134076	SLC30A3/CYBRD1/SLC11A1/ABCB6/MELTF/SLC39A8/HFE/STEAP4/SLC25A37/SLC31A2/FTH1/NECTIN1/CUTC/SLC46A3/SLC22A17/SLC39A11/AP3D1/ATP13A1/HAMP	19	1.67
GO:0007519	skeletal muscle tissue development	29/2151	170/18888	0.0170444	0.155943	0.134076	SKI/HLX/ACTA1/FOXN2/FLNB/NLN/EGR1/DLL1/HDAC9/ELN/SMO/SHH/DMD/EMD/MSC/PLEC/MYORG/NIBAN2/ACTN3/BCL9L/P2RX2/KLF5/FOS/ASB2/SOX8/TGFB1/MAFF/RCAN1/COL6A1	29	1.5
GO:0060560	developmental growth involved in morphogenesis	39/2151	243/18888	0.0170773	0.155943	0.134076	CSF1/CRABP2/DISC1/BMPR2/RAPH1/NRP2/SEMA3F/SEMA3B/PLXNA1/SEMA5A/DDR1/AUTS2/SEMA3C/IFRD1/SHH/MED12/L1CAM/MECP2/GDI1/ABL1/OLFM1/ANAPC2/WNT11/SHTN1/RASAL1/ULK1/PAK6/SEMA7A/RGMA/NKD1/PAFAH1B1/ULK2/SPAG9/IMPACT/SEMA6B/APOE/TRIM28/RTN4R/TIAM1	39	1.41
GO:0031295	T cell costimulation	11/2151	48/18888	0.0171078	0.155943	0.134076	DPP4/CD80/FYN/EFNB1/CD40LG/MAP3K8/EFNB2/TNFSF13B/CCR7/SRC/TNFSF14	11	2.01
GO:1902003	regulation of amyloid-beta formation	11/2151	48/18888	0.0171078	0.155943	0.134076	EFNA1/EPHA4/CASP3/RTN3/RELA/SP1/RTN1/GGA3/APOE/RTN2/ABCG1	11	2.01
GO:0002068	glandular epithelial cell development	9/2151	36/18888	0.0171636	0.156224	0.134317	GATA2/SPDEF/DLL1/CDK6/SMO/RHEB/GPAT4/RARA/FASN	9	2.2
GO:0002691	regulation of cellular extravasation	10/2151	42/18888	0.0173318	0.157068	0.135043	PTAFR/IL1R1/CCR2/BST1/MDK/FUT4/PDGFD/JAM3/ADAM8/ICAM1	10	2.09
GO:0014044	Schwann cell development	10/2151	42/18888	0.0173318	0.157068	0.135043	SKI/POU3F1/MED12/NDRG1/PLEC/HRAS/ITGB4/LGI4/SIRT2/COL6A1	10	2.09
GO:0060563	neuroepithelial cell differentiation	10/2151	42/18888	0.0173318	0.157068	0.135043	GATA2/DLL1/FAM20C/SERPINE1/ABL1/LHX3/WNT11/TMEM231/JAG1/TGFB1	10	2.09
GO:0031960	response to corticosteroid	27/2151	156/18888	0.017433	0.157756	0.135634	CASP9/ALPL/PTAFR/BGLAP/PTGS2/CYP1B1/BCL2L11/STK39/GLB1/CASP3/BCKDHB/SGK1/GPER1/CYBB/JAK2/KLF9/ADM/FOSL1/AKR1C3/GOT1/A2M/FLT3/FOS/AANAT/PCNA/SRC/COMT	27	1.52
GO:0002695	negative regulation of leukocyte activation	32/2151	192/18888	0.0174757	0.157914	0.13577	ZC3H12A/TNFAIP8L2/MNDA/HLX/CTLA4/CD80/CASP3/HAVCR2/HFE/TNFRSF21/CNR1/GPER1/FGL2/SHH/VSIG4/HMGB3/MDK/LRRC32/CRTAM/IL2RA/TYRO3/SOCS1/IL4R/FOXJ1/SMAD7/SDC4/AXL/IL4I1/CD33/ADORA2A/SAMSN1/RUNX1	32	1.46
GO:0042177	negative regulation of protein catabolic process	21/2151	114/18888	0.0175538	0.158099	0.135929	ATP13A2/RYBP/MAD2L1/HFE/TRIM39/FYN/SHH/TIMP1/FLNA/CCAR2/ADGRB1/TMEM132A/RELA/BAG5/SMAD3/FURIN/N4BP1/SGTA/SIRT2/NOP53/PRKCG	21	1.62
GO:0044087	regulation of cellular component biogenesis	134/2151	989/18888	0.0175606	0.158099	0.135929	AGRN/ATP13A2/OPRD1/CLDN19/TACSTD2/AMIGO1/ARPC5/MAPRE3/EMILIN1/CDC42EP3/BCL2L11/DNAJB2/TRAF3IP1/PPARG/FBXL2/SHQ1/CEP97/PHLDB2/NUDT16/PFN2/EPHB3/GAK/TLR6/HOPX/TPPP/MYO10/DPYSL3/IRGM/MAK/CCN2/STXBP5/SNX9/EZR/FSCN1/RALA/AUTS2/STX1A/ELN/STYXL1/CD36/FZD1/LMOD2/ARHGEF5/UBQLN2/EFNB1/GPRASP3/SLITRK4/MECP2/FLNA/DLC1/BAG4/SPIDR/STAU2/ADGRB1/MAPK15/HSF1/SAXO1/LINGO2/TESK1/TMOD1/ABCA1/LPAR1/SNX30/TRIM32/MEGF9…	134	1.19
GO:0033157	regulation of intracellular protein transport	26/2151	149/18888	0.0175788	0.158099	0.135929	ATP13A2/SFN/ZC3H12A/PLK3/PTGS2/YOD1/CAMK1/HYAL2/TMEM30A/CD36/MDFIC/SMO/SHH/FLNA/EMD/JAK2/BRSK2/TAMALIN/NUP58/SMAD3/RIPOR1/CEP131/MAVS/TGFB1/TRIM28/RANGAP1	26	1.53
GO:0031647	regulation of protein stability	50/2151	326/18888	0.0175975	0.158099	0.135929	PLPP3/EFNA1/LMNA/HSPD1/EPHA4/ATP1B3/PFN2/TNIP2/CASP3/SERF1A/IRGM/MYLIP/TRIM39/SMO/HDAC8/FLNA/UBL4A/CCAR2/BAG4/SPAG1/SAXO1/GNAQ/GSN/DNLZ/SEC16A/SYVN1/APOA1/USP2/SIRT1/CREBL2/LRRK2/HIP1R/SIAH3/SAV1/BAG5/SMAD3/MAPK8IP3/PLK1/ATP1B2/TMEM88/SREBF1/GGA3/USP36/SMAD7/SRC/B4GALT5/CDC37/CALR/RAD23A/NOP53	50	1.35
GO:0006612	protein targeting to membrane	23/2151	128/18888	0.0177471	0.159051	0.136748	ICMT/HPCA/RTP5/ARL6/PRKCI/RTP4/ZDHHC11B/ZDHHC11/FYN/NACAD/TCAF1/CHM/GDI1/UBL4A/HRAS/SRPRA/VPS37B/SRP54/RN7SL2/CIB1/MYO1C/SGTA/KCNE1	23	1.58
GO:1901615	organic hydroxy compound metabolic process	81/2151	566/18888	0.0177544	0.159051	0.136748	ERRFI1/DHRS3/AKR7A2/ALPL/PTAFR/PLPP3/BGLAP/CYP1B1/EPAS1/PECR/PER2/ACP3/SRD5A3/SULT1B1/NFKB1/SLC7A11/CBR4/SLC6A3/DHFR/PPARD/GPER1/CYP3A5/NAPEPLD/TPK1/GK/MECP2/FGFR1/TG/PLPP6/ALDH1A1/IPPK/ABCA1/CEL/DRD4/GATD1/PNPLA2/CYB5R2/LDHA/CAT/ACTN3/DHCR7/APOA1/DPAGT1/SC5D/AKR1C3/SIRT1/LIPA/GOT1/INPP5A/ALG10B/GPD1/PDE1B/CYP27B1/MVK/SGPP1/SPTLC2/LGMN/ITPKA/SORD/SULT1A1/SULT1A3/MVD/SCARF1/SREBF1/PNMT/AOC2/OSBPL7…	81	1.26
GO:0021953	central nervous system neuron differentiation	30/2151	178/18888	0.0180838	0.16177	0.139085	WDR47/DISC1/DLX2/NRP2/EPHA4/PLXNA1/GATA2/EPHB3/PRDM8/ZSWIM6/SPOCK1/CSF1R/SMO/SHH/TOX/LHX3/KIFBP/ZMIZ1/BMPR1A/TULP3/WNT1/PAFAH1B1/TAOK1/RAC3/ZNF335/B4GALT5/SCN1B/SPTBN4/TTLL1/SHANK3	30	1.48
GO:0044380	protein localization to cytoskeleton	13/2151	61/18888	0.0182515	0.162455	0.139675	DISC1/MAPRE3/GOLGB1/CEP72/FAM83H/ABL1/TTBK2/PARD6A/SPAG5/CEP131/CSNK1D/FAM83D/ABHD17A	13	1.87
GO:0045599	negative regulation of fat cell differentiation	13/2151	61/18888	0.0182515	0.162455	0.139675	SORT1/GATA2/GPER1/CCDC85B/SIRT1/WNT1/SMAD3/TGFB1I1/TRIB3/JAG1/ASXL1/SIRT2/TGFB1	13	1.87
GO:0097035	regulation of membrane lipid distribution	13/2151	61/18888	0.0182515	0.162455	0.139675	XKR8/FASLG/ANO7/ATP10D/TMEM30A/ABCB1/ATP11C/ABCA1/ATP8B4/VMP1/XKR7/KCNN4/ABCG1	13	1.87
GO:0052547	regulation of peptidase activity	47/2151	304/18888	0.0182645	0.162455	0.139675	CASP9/ATP13A2/SFN/F3/ECM1/CTSS/S100A8/EFNA3/EFNA1/FASLG/NLRC4/HSPD1/EPHA4/PPARG/SERPINI1/TNFSF10/NAIP/SPOCK1/PRR7/SERPINB9/PSMB9/MTCH1/FYN/GPER1/SERPINE1/TIMP1/DLC1/JAK2/CTSL/TNFSF15/GSN/BIRC2/CASP1/SIRT1/SPOCK2/HIP1R/LGMN/BCL2L10/SMAD3/FURIN/ATP2A3/NGFR/SRC/MMP9/BBC3/CARD8/NLRP12	47	1.36
GO:0006469	negative regulation of protein kinase activity	29/2151	171/18888	0.0183608	0.162873	0.140033	ERRFI1/SFN/GADD45A/RGS2/SLC8A1/PPARG/HYAL2/CAMK2N2/SPRY4/DUSP1/TRIM27/SPRY3/DEPTOR/TRIB1/TESK1/GNAQ/ABL1/MAPK8IP1/CBL/SIRT1/PDCD4/GPRC5A/GSKIP/SPRED1/PLK1/SMCR8/TRIB3/DBNDD2/APOE	29	1.49
GO:0014015	positive regulation of gliogenesis	15/2151	74/18888	0.0183636	0.162873	0.140033	GJC2/PRKCI/ETV5/LTA/RHEB/SHH/CYSLTR1/MECP2/MDK/RELA/NKX6-2/SPINT1/SOX8/SLC7A5/TGFB1	15	1.78
GO:0141091	transforming growth factor beta receptor superfamily signaling pathway	58/2151	388/18888	0.0184427	0.163184	0.140301	SKI/NBL1/MICOS10-NBL1/NFIA/TNFAIP6/BMPR2/PPARG/ACVR2B/SKIL/CHRD/SMAD1/SNX25/FOXD1/NREP/FBN2/SMAD5/EGR1/GCNT2/HIVEP1/HFE/CD109/FZD1/PEG10/FOXH1/ENG/ABL1/LRRC32/BCL9L/BAMBI/ZEB1/SIRT1/ZMIZ1/BMPR1A/PDCD4/WNT1/FGF9/ING1/FOS/SPRED1/SMAD3/FURIN/RGMA/NOMO3/TGFB1I1/MIR212/FAM83G/UBE2O/LDLRAD4/GATA6/SMAD7/SRC/PMEPA1/TGFBR3L/ETV2/SPRED3/LTBP4/TGFB1/CLDN5	58	1.31
GO:0009164	nucleoside catabolic process	7/2151	25/18888	0.0185816	0.163184	0.140301	DPYD/ENPP4/UPP1/PNP/ADA2/UPB1/APOBEC3G	7	2.46
GO:0036344	platelet morphogenesis	7/2151	25/18888	0.0185816	0.163184	0.140301	CASP9/BAP1/CASP3/C1GALT1C1/ZNF385A/CIB1/ZFPM1	7	2.46
GO:0060155	platelet dense granule organization	7/2151	25/18888	0.0185816	0.163184	0.140301	AP1S3/AP3B1/AP1S1/ABCA1/AP3M1/HPS6/AP3D1	7	2.46
GO:0060586	multicellular organismal-level iron ion homeostasis	7/2151	25/18888	0.0185816	0.163184	0.140301	EPAS1/CYBRD1/SLC11A1/HYAL2/FBXL5/HFE/HAMP	7	2.46
GO:1902993	positive regulation of amyloid precursor protein catabolic process	7/2151	25/18888	0.0185816	0.163184	0.140301	EFNA3/EFNA1/EPHA4/CASP3/RELA/SP1/ABCG1	7	2.46
GO:1905063	regulation of vascular associated smooth muscle cell differentiation	7/2151	25/18888	0.0185816	0.163184	0.140301	CTH/GPER1/ENG/PDCD4/FGF9/NFATC3/NFATC1	7	2.46
GO:0006909	phagocytosis	38/2151	237/18888	0.0186293	0.163372	0.140463	XKR8/RAB7B/C4BPB/CD302/ITGAV/SLC11A1/CCR2/GATA2/FYN/CD36/ADGRB1/ABCA1/GSN/ABL1/FCN2/TUB/RAB39A/APOA1/DOCK1/TYRO3/CRYBA1/CCL2/RARA/PECAM1/SPHK1/JMJD6/RAC3/SIRPB1/SIRPG/XKR7/SRC/TGM2/AZU1/ICAM5/CALR/AXL/PRKCG/ADORA2A	38	1.41
GO:0042886	amide transport	48/2151	312/18888	0.0187041	0.163629	0.140684	C1QTNF12/BMP8A/SLC16A1/S100A8/SLC5A6/PTPRN/PER2/PASK/ACVR2B/SLC38A3/GPR27/CPLX1/SLC7A11/HFE/CNR1/GPER1/STX1A/ABCB1/VGF/CDK16/BLK/MAFA/JAK2/AQP3/ABCA1/SCT/BRSK2/FOLR3/TACR2/MGST1/SLC8B1/DYNLL1/IRS2/SGPP1/GPR68/TUNAR/AQP9/BAIAP3/STX4/SREBF1/MIDN/GNA11/CD209/FFAR1/GIPR/PIM3/TIAM1/PFKL	48	1.35
GO:2000146	negative regulation of cell motility	59/2151	396/18888	0.0187173	0.163629	0.140684	PADI2/NBL1/MICOS10-NBL1/CLDN19/TACSTD2/GADD45A/EMILIN1/CYP1B1/TNFAIP6/DPP4/EPHA4/PPARG/CX3CR1/HYAL2/MITF/PHLDB2/PFN2/CHRD/MACIR/DPYSL3/DUSP1/GNA12/SERPINE1/TCAF1/SHH/TIMP1/MECP2/ANGPT2/DLC1/GNRH1/TP53INP1/TRIB1/ADGRB1/MAPK15/SCAI/ENG/PIP5KL1/WNT11/BMPR1A/ING1/VASH1/SPRED1/ARPIN/NDRG4/MIR212/ATP1B2/CCL2/HDAC5/NGFR/CYGB/LDLRAD4/SMAD7/JAG1/CALR/BST2/TGFB1/APOE/RRAS/CLDN5	59	1.31
GO:1902532	negative regulation of intracellular signal transduction	84/2151	591/18888	0.0187371	0.163629	0.140684	SKI/SESN2/ZC3H12A/EFNA1/MUC1/IVNS1ABP/PTGS2/RGS2/EMILIN1/EPHA4/DGKD/PPARG/GPD1L/HYAL2/PIK3CB/DGKG/SLC39A8/SPRY4/IRGM/TNIP1/DUSP1/RIPK1/TRIM39/PPP1R10/FYN/EZR/GPER1/FZD1/BMT2/RPS6KA6/SPRY3/DLC1/CCAR2/DUSP4/UBE2W/DEPTOR/LPAR1/TRIM32/SCAI/USP20/ABL1/NLRP6/DUSP8/CHRNA10/MAPK8IP1/SYVN1/RELA/ACTN3/PDE2A/HYOU1/SIRT1/DUSP5/PDCD4/LRRK2/WNT1/ZNF385A/DUSP6/RASAL1/RASA3/SLC24A4/BAG5/SPRED1/ELL3/CIB1/ADGRG3/P…	84	1.25
GO:0051090	regulation of DNA-binding transcription factor activity	57/2151	381/18888	0.0190536	0.166096	0.142805	TNFRSF4/ID3/OPRD1/ZC3H12A/PLPP3/S100A8/CRTC2/DDR2/RAB7B/NLRC4/CYP1B1/ANXA4/HES6/IRAK2/PPARG/PRKCI/TLR6/OTULIN/PPARGC1B/HAVCR2/RIPK1/TRIM27/SGK1/CD36/FZD1/ARHGEF5/BEX1/CD40LG/IRAK1/FLNA/TRIB1/HSF1/FOXH1/TRIM32/TRIM5/RELA/SIRT1/PPRC1/PRDX3/ERC1/WNT1/RHEBL1/CMKLR1/TP53BP1/SMAD3/CIB1/GLIS2/ADGRG3/HDAC5/FOXJ1/SPHK1/MAVS/CD40/CACTIN/BCL3/CARD8/NLRP12	57	1.31
GO:0002706	regulation of lymphocyte mediated immunity	31/2151	186/18888	0.0190892	0.166096	0.142805	CD1A/CD1C/CD1B/CD1E/C4BPB/APLF/ARID5A/IL1R1/HSPD1/CCR2/CD80/SHLD3/HAVCR2/SERPINB9/HFE/LTA/ULBP2/ULBP1/RAET1L/ZP3/CRTAM/KLRC1/TP53BP1/SUPT6H/FOXJ1/SMAD7/CD226/TGFB1/NECTIN2/IL4I1/KMT5C	31	1.46
GO:0045071	negative regulation of viral genome replication	12/2151	55/18888	0.0191261	0.166096	0.142805	TNIP1/IFIT5/OAS1/OAS3/OAS2/OASL/N4BP1/MAVS/ILF3/BST2/TRIM28/APOBEC3G	12	1.92
GO:1902991	regulation of amyloid precursor protein catabolic process	12/2151	55/18888	0.0191261	0.166096	0.142805	EFNA3/EFNA1/EPHA4/CASP3/RTN3/RELA/SP1/RTN1/GGA3/APOE/RTN2/ABCG1	12	1.92
GO:0097061	dendritic spine organization	16/2151	81/18888	0.0192101	0.166413	0.143077	EFNA1/EPHA4/EPHB3/FYN/GPRASP3/STAU2/ARC/LRRK2/LGMN/ITPKA/PAFAH1B1/BAIAP2/LZTS3/APOE/SHANK3/TIAM1	16	1.73
GO:0032355	response to estradiol	21/2151	115/18888	0.0192425	0.166413	0.143077	ERRFI1/CASP9/TXNIP/PTGS2/CYP1B1/OGG1/CASP3/GPER1/EZH2/MECP2/HSF1/KIF18A/CAT/RARA/COL1A1/GH1/PCNA/FAM210B/GPX4/CALR/TGFB1	21	1.6
GO:0051099	positive regulation of binding	21/2151	115/18888	0.0192425	0.166413	0.143077	SKI/EPHA4/PPARG/PARP9/HFE/BLK/NIBAN2/ABL1/GPSM1/BAMBI/LRRK2/HIP1R/ACD/RARA/NME1/TRIB3/MMP9/SIRT2/APOE/CLDN5/TIAM1	21	1.6
GO:0030833	regulation of actin filament polymerization	24/2151	136/18888	0.0192914	0.166605	0.143243	ARPC5/CDC42EP3/PFN2/SNX9/ELN/LMOD2/BAG4/TMOD1/MEGF9/GSN/SPTAN1/SSH3/ESAM/EPS8/SSH1/HIP1R/TMOD2/CARMIL2/CSF3/CCR7/BAIAP2/PLEKHG2/SPTBN4/CDC42EP5	24	1.55
GO:0042987	amyloid precursor protein catabolic process	14/2151	68/18888	0.0195674	0.166873	0.143473	EFNA3/EFNA1/PSEN2/EPHA4/CASP3/RTN3/RELA/BACE1/SP1/RTN1/GGA3/APOE/RTN2/ABCG1	14	1.81
GO:0050728	negative regulation of inflammatory response	33/2151	201/18888	0.0196443	0.166873	0.143473	C1QTNF12/TNFAIP8L2/FNDC4/PROC/TNFAIP6/PPARG/SLC39A8/NFKB1/OTULIN/MACIR/IRGM/PPARD/FYN/GPR31/GPER1/HGF/MFHAS1/NLRP6/MDK/APOA1/IL2RA/MVK/TYRO3/SMAD3/FURIN/RHBDF2/METRNL/SRC/ACP5/HAMP/APOE/NLRP12/ADORA2A	33	1.44
GO:0048729	tissue morphogenesis	87/2151	616/18888	0.0196828	0.166873	0.143473	SKI/AHDC1/MATN1/TACSTD2/WLS/CSF1/RBM15/ACTA1/BBS5/ITGAV/BMPR2/NRP2/WNT10A/EPHA4/TRAF3IP1/PHLDB2/PLXNA1/SMAD1/CASP3/PTCD2/FOXD1/CSF1R/DDR1/BRD2/MTHFD1L/DLL1/PDGFA/RALA/SEMA3C/HGF/FZD1/SMO/SHH/MED12/FLNA/DLC1/FGFR1/HEY1/FOXH1/ENG/ABL1/BRSK2/ADM/MICAL2/MDK/MYBPC3/WNT11/RET/BMPR1A/TULP3/VDR/WNT1/ITGA5/EFNB2/ASB2/JAG2/SPINT1/SMAD3/RGMA/SOX8/ITGAX/ARMC5/TGFB1I1/NKD1/NDRG4/CARMIL2/DNAAF1/ZFPM1/PAFAH1B1/…	87	1.24
GO:0031294	lymphocyte costimulation	11/2151	49/18888	0.0198556	0.166873	0.143473	DPP4/CD80/FYN/EFNB1/CD40LG/MAP3K8/EFNB2/TNFSF13B/CCR7/SRC/TNFSF14	11	1.97
GO:0045581	negative regulation of T cell differentiation	11/2151	49/18888	0.0198556	0.166873	0.143473	ZC3H12A/HLX/CTLA4/FGL2/SHH/MDK/SOCS1/IL4R/FOXJ1/SMAD7/RUNX1	11	1.97
GO:0098926	postsynaptic signal transduction	11/2151	49/18888	0.0198556	0.166873	0.143473	AGRN/PRR7/ACHE/CHRNA2/JAK2/GNAQ/RELA/GRK2/CHRNE/GNA11/GNA15	11	1.97
GO:0044774	mitotic DNA integrity checkpoint signaling	17/2151	88/18888	0.0198655	0.166873	0.143473	CLSPN/PLK3/MUC1/SDE2/SETMAR/XPC/TRIM39/PPP1R10/RINT1/CCND1/PLK1/FBXO31/TAOK1/ZNF830/BRCA1/FZR1/NOP53	17	1.7
GO:0002825	regulation of T-helper 1 type immune response	8/2151	31/18888	0.019968	0.166873	0.143473	HLX/ARID5A/IL1R1/SLC11A1/CCR2/CD80/HAVCR2/IL4R	8	2.27
GO:1900745	positive regulation of p38MAPK cascade	8/2151	31/18888	0.019968	0.166873	0.143473	ZC3H12A/GADD45A/STK39/MFHAS1/GADD45G/MINK1/SPHK1/GADD45B	8	2.27
GO:1901186	positive regulation of ERBB signaling pathway	8/2151	31/18888	0.019968	0.166873	0.143473	FASLG/DGKD/GPER1/RALA/CBL/HIP1R/MMP9/TGFB1	8	2.27
GO:0003140	determination of left/right asymmetry in lateral mesoderm	4/2151	10/18888	0.0200096	0.166873	0.143473	SMO/SHH/FOXH1/NOMO3	4	3.51
GO:0019614	catechol-containing compound catabolic process	4/2151	10/18888	0.0200096	0.166873	0.143473	SLC6A3/PDE1B/SULT1A3/COMT	4	3.51
GO:0031055	chromatin remodeling at centromere	4/2151	10/18888	0.0200096	0.166873	0.143473	NASP/CENPW/CENPP/CENPN	4	3.51
GO:0034080	CENP-A containing chromatin assembly	4/2151	10/18888	0.0200096	0.166873	0.143473	NASP/CENPW/CENPP/CENPN	4	3.51
GO:0035907	dorsal aorta development	4/2151	10/18888	0.0200096	0.166873	0.143473	HEY1/ENG/BMPR1A/NGFR	4	3.51
GO:0042420	dopamine catabolic process	4/2151	10/18888	0.0200096	0.166873	0.143473	SLC6A3/PDE1B/SULT1A3/COMT	4	3.51
GO:0042424	catecholamine catabolic process	4/2151	10/18888	0.0200096	0.166873	0.143473	SLC6A3/PDE1B/SULT1A3/COMT	4	3.51
GO:0044650	adhesion of symbiont to host cell	4/2151	10/18888	0.0200096	0.166873	0.143473	DPP4/CD209/ICAM1/NECTIN2	4	3.51
GO:0046174	polyol catabolic process	4/2151	10/18888	0.0200096	0.166873	0.143473	GK/SORD/NTSR1/MIOX	4	3.51
GO:0051307	meiotic chromosome separation	4/2151	10/18888	0.0200096	0.166873	0.143473	NCAPH/MAPK15/ESPL1/NCAPH2	4	3.51
GO:0051660	establishment of centrosome localization	4/2151	10/18888	0.0200096	0.166873	0.143473	MAD2L1/EZR/FHOD1/PAFAH1B1	4	3.51
GO:0061909	autophagosome-lysosome fusion	4/2151	10/18888	0.0200096	0.166873	0.143473	ATP13A2/RUBCNL/PIP4K2B/TOM1	4	3.51
GO:0097113	AMPA glutamate receptor clustering	4/2151	10/18888	0.0200096	0.166873	0.143473	SLC7A11/SSH1/APOE/SHANK3	4	3.51
GO:0097688	glutamate receptor clustering	4/2151	10/18888	0.0200096	0.166873	0.143473	SLC7A11/SSH1/APOE/SHANK3	4	3.51
GO:1901388	regulation of transforming growth factor beta activation	4/2151	10/18888	0.0200096	0.166873	0.143473	ITGAV/LRRC32/ADAM8/GATA6	4	3.51
GO:0071706	tumor necrosis factor superfamily cytokine production	32/2151	194/18888	0.0200595	0.166873	0.143473	PTAFR/ZC3H12A/FCGR3A/ARID5A/CX3CR1/CCR2/TLR1/HAVCR2/RIPK1/TRIM27/AKAP12/CD36/CYBB/JAK2/ORM1/ORM2/ADAM8/LRRK2/OAS1/OAS3/OAS2/RARA/MAVS/AZU1/CACTIN/ACP5/AXL/TGFB1/BCL3/CD33/LILRA4/LILRA2	32	1.45
GO:1903555	regulation of tumor necrosis factor superfamily cytokine production	32/2151	194/18888	0.0200595	0.166873	0.143473	PTAFR/ZC3H12A/FCGR3A/ARID5A/CX3CR1/CCR2/TLR1/HAVCR2/RIPK1/TRIM27/AKAP12/CD36/CYBB/JAK2/ORM1/ORM2/ADAM8/LRRK2/OAS1/OAS3/OAS2/RARA/MAVS/AZU1/CACTIN/ACP5/AXL/TGFB1/BCL3/CD33/LILRA4/LILRA2	32	1.45
GO:0060412	ventricular septum morphogenesis	10/2151	43/18888	0.0203446	0.166873	0.143473	RBM15/BMPR2/FGFRL1/FZD1/HEY1/WNT11/BMPR1A/SAV1/ZFPM1/SMAD7	10	2.04
GO:0090316	positive regulation of intracellular protein transport	18/2151	95/18888	0.0203559	0.166873	0.143473	SFN/ZC3H12A/PLK3/PTGS2/CAMK1/HYAL2/TMEM30A/SMO/SHH/FLNA/EMD/JAK2/SMAD3/RIPOR1/CEP131/MAVS/TGFB1/TRIM28	18	1.66
GO:0030163	protein catabolic process	134/2151	994/18888	0.0203586	0.166873	0.143473	SPSB1/ATP13A2/UBR4/PPT1/PLK3/MAN1A2/CTSS/EFNA1/YOD1/C4BPB/DISC1/RNF144A/ODC1/DNAJB2/EPHA4/NEU4/GLB1/FBXL2/BAP1/RYBP/MAGEF1/IDUA/MAEA/FBXL5/KLHL8/MAD2L1/CASP3/NKD2/LPCAT1/GZMA/RNF145/RIPK1/MYLIP/FAM8A1/HFE/PRSS16/TRIM39/PSMB9/FYN/RNF146/SNX9/EZR/GNA12/TMEM106B/TMEM168/AGAP3/SHH/RPGR/ARAF/TIMP1/UBQLN2/AMER1/FLNA/UBL4A/CCAR2/RNF122/HGSNAT/UBE2W/TMEM67/TRIB1/DENND3/ADGRB1/TOPORS/FBXO10/PABIR1/CTSL/TR…	134	1.18
GO:0045087	innate immune response	133/2151	986/18888	0.0204227	0.166873	0.143473	PLEKHM2/MCOLN2/CSF1/CD58/CTSS/TNFAIP8L2/S100A8/FCRL3/MNDA/FCGR3A/UAP1/FASLG/RAB7B/C4BPB/NLRC4/NEURL3/ARID5A/HSPD1/SLC11A1/IRAK2/PPARG/FBXL2/CX3CR1/FLNB/PARP9/TNIP2/TLR1/TLR6/NFKB1/DDX60/ZDHHC11/OTULIN/NAIP/AP3B1/ERAP1/CSF1R/IRGM/TNIP1/HAVCR2/F12/N4BP3/IRF4/SERPINB9/TRIM27/SDHAF4/FYN/ULBP2/ULBP1/GPER1/CD36/SMIM30/TLR7/TLR8/CYBB/PQBP1/VSIG4/HMGB3/IRAK1/MFHAS1/BLK/UBE2W/ADGRB1/PLPP6/JAK2/NINJ1/SLC46…	133	1.18
GO:0002052	positive regulation of neuroblast proliferation	9/2151	37/18888	0.0204519	0.166873	0.143473	HAPLN2/BCAN/DISC1/CX3CR1/VCAN/SMO/SHH/ZNF335/WDR62	9	2.14
GO:0021955	central nervous system neuron axonogenesis	9/2151	37/18888	0.0204519	0.166873	0.143473	WDR47/EPHA4/EPHB3/PRDM8/KIFBP/PAFAH1B1/B4GALT5/SCN1B/SPTBN4	9	2.14
GO:0045773	positive regulation of axon extension	9/2151	37/18888	0.0204519	0.166873	0.143473	DISC1/BMPR2/SEMA5A/L1CAM/GDI1/ANAPC2/SHTN1/SEMA7A/PAFAH1B1	9	2.14
GO:0071276	cellular response to cadmium ion	9/2151	37/18888	0.0204519	0.166873	0.143473	SLC11A1/ABCB6/OGG1/SLC39A8/CYBB/HSF1/MAPK8/FOS/MMP9	9	2.14
GO:1901381	positive regulation of potassium ion transmembrane transport	9/2151	37/18888	0.0204519	0.166873	0.143473	AMIGO1/ATP1B3/KCNE5/FLNA/ALG10B/ATP1B2/GALR2/KCNN4/KCNE1	9	2.14
GO:0046890	regulation of lipid biosynthetic process	31/2151	187/18888	0.0204651	0.166873	0.143473	UBR4/FABP3/BGLAP/PTGS2/NFKB1/LPCAT1/EGR1/PDGFA/GPER1/MLXIPL/FABP5/ADM/AKR1C3/SIRT1/CREBL2/ABCD2/CYP27B1/KLHL25/ARMC5/SREBF1/BRCA1/SPHK1/TRIB3/FITM2/PLIN5/SIRT2/APOE/NR1H2/SEC14L2/SREBF2/ABCG1	31	1.46
GO:0022604	regulation of cell morphogenesis	39/2151	246/18888	0.0204927	0.166873	0.143473	CDC42EP3/ERMN/EPHA4/PLXNA1/MYO10/CSF1R/FYN/EZR/GNA12/GPRASP3/MECP2/SPRY3/DLC1/STAU2/ARC/LPAR1/ANAPC2/BCL9L/BAMBI/EPS8/PLXNC1/RASAL1/COCH/ITPKA/ARPIN/PAFAH1B1/CCL2/CCL7/FMNL1/SPAG9/BAIAP2/RAC3/SRC/FITM2/HPN/CDC42EP5/ZNF135/TIAM1/CFAP410	39	1.39
GO:0002755	MyD88-dependent toll-like receptor signaling pathway	6/2151	20/18888	0.0204984	0.166873	0.143473	HSPD1/IRAK2/TLR6/TNIP1/IRAK1/IRF7	6	2.63
GO:0051767	nitric-oxide synthase biosynthetic process	6/2151	20/18888	0.0204984	0.166873	0.143473	AKAP12/JAK2/LRRK2/MAP2K3/CCL2/MAP2K6	6	2.63
GO:0051769	regulation of nitric-oxide synthase biosynthetic process	6/2151	20/18888	0.0204984	0.166873	0.143473	AKAP12/JAK2/LRRK2/MAP2K3/CCL2/MAP2K6	6	2.63
GO:0055093	response to hyperoxia	6/2151	20/18888	0.0204984	0.166873	0.143473	POLB/CAT/SLC7A5/COL1A1/ATP6/CYTB	6	2.63
GO:0071391	cellular response to estrogen stimulus	6/2151	20/18888	0.0204984	0.166873	0.143473	ARID5A/SRA1/SERPINB9/SP1/PELP1/RARA	6	2.63
GO:1902004	positive regulation of amyloid-beta formation	6/2151	20/18888	0.0204984	0.166873	0.143473	EFNA1/EPHA4/CASP3/RELA/SP1/ABCG1	6	2.63
GO:0060390	regulation of SMAD protein signal transduction	15/2151	75/18888	0.0206124	0.167583	0.144083	SKI/EMILIN1/BMPR2/PPARG/HFE/JAK2/ENG/BMPR1A/GLCE/LDLRAD4/SMAD7/PMEPA1/AMH/MIR23A/TGFB1	15	1.76
GO:0044089	positive regulation of cellular component biogenesis	73/2151	507/18888	0.0206581	0.167737	0.144215	AGRN/ATP13A2/CLDN19/AMIGO1/EMILIN1/CDC42EP3/BCL2L11/PHLDB2/PFN2/EPHB3/TLR6/HOPX/TPPP/DPYSL3/CCN2/SNX9/FSCN1/RALA/AUTS2/CD36/LMOD2/ARHGEF5/GPRASP3/SLITRK4/MECP2/FLNA/BAG4/SPIDR/STAU2/ADGRB1/MAPK15/HSF1/SAXO1/LINGO2/TESK1/ABCA1/LPAR1/SNX30/ABL1/HRAS/ATG2A/WNT11/APOA1/PHLDB1/MAPK8/LRTM2/EPS8/WNT1/DYNLL1/HIP1R/ULK1/PLEK2/GPR65/SMAD3/FHOD1/CARMIL2/SPAG5/PIP4K2B/CSF3/CCR7/BAIAP2/HGS/MAVS/SRC/SDC4/CDC34…	73	1.26
GO:2000177	regulation of neural precursor cell proliferation	19/2151	102/18888	0.0207045	0.167895	0.144351	HAPLN2/BCAN/GJC2/DISC1/CX3CR1/TAFA1/GATA2/VCAN/SMO/SHH/FLNA/TOX/MDK/LRRK2/SPINT1/ELL3/ZNF335/WDR62/SIRT2	19	1.64
GO:0002763	positive regulation of myeloid leukocyte differentiation	13/2151	62/18888	0.0207591	0.167901	0.144357	CSF1/CD101/CCR1/PPARGC1B/RIPK1/TRIB1/HSF1/EEIG1/CD4/FOS/GPR68/TGFB1/RUNX1	13	1.84
GO:0033619	membrane protein proteolysis	13/2151	62/18888	0.0207591	0.167901	0.144357	PSEN2/ERAP1/SNX9/TIMP1/BACE1/RET/TSPAN15/ADAM8/FURIN/RGMA/SPPL2B/TGFB1/APOE	13	1.84
GO:0071772	response to BMP	30/2151	180/18888	0.020858	0.168265	0.14467	SKI/NBL1/MICOS10-NBL1/NFIA/TNFAIP6/BMPR2/PPARG/ACVR2B/SKIL/CHRD/SMAD1/FOXD1/SMAD5/EGR1/HIVEP1/HFE/FZD1/ENG/ABL1/BAMBI/BMPR1A/PDCD4/WNT1/SPINT1/RGMA/FAM83G/UBE2O/GATA6/SMAD7/ETV2	30	1.46
GO:0071773	cellular response to BMP stimulus	30/2151	180/18888	0.020858	0.168265	0.14467	SKI/NBL1/MICOS10-NBL1/NFIA/TNFAIP6/BMPR2/PPARG/ACVR2B/SKIL/CHRD/SMAD1/FOXD1/SMAD5/EGR1/HIVEP1/HFE/FZD1/ENG/ABL1/BAMBI/BMPR1A/PDCD4/WNT1/SPINT1/RGMA/FAM83G/UBE2O/GATA6/SMAD7/ETV2	30	1.46
GO:0009743	response to carbohydrate	38/2151	239/18888	0.0210497	0.169374	0.145623	C1QTNF12/SLC2A5/SESN2/EIF2B3/TXNIP/PTGS2/PTPRN/ACVR2B/GPR27/CASP3/EGR1/GPER1/MLXIPL/CDK16/ANGPT2/MAFA/BRSK2/CAT/DYNLL1/P2RX2/IRS2/GPR68/TUNAR/SMAD3/BAIAP3/STX4/SREBF1/MAP2K3/KAT7/COL1A1/MAP2K6/NPTX1/ICAM1/GIPR/PIM3/TIAM1/PFKL/COL6A2	38	1.4
GO:0097529	myeloid leukocyte migration	38/2151	239/18888	0.0210497	0.169374	0.145623	NBL1/MICOS10-NBL1/MCOLN2/CSF1/S100A8/EMILIN1/IL1R1/TNFAIP6/DPP4/CX3CR1/CCR1/CCR2/BST1/CSF1R/DUSP1/SERPINE1/ARHGEF5/MDK/VEGFB/FUT4/PDGFD/JAML/JAM3/GBF1/ADAM8/CMKLR1/FLT1/SRP54/PGF/LGMN/CCL22/PAFAH1B1/CCL2/CCL7/CCR7/PECAM1/RAC3/AZU1	38	1.4
GO:0050890	cognition	49/2151	322/18888	0.0212239	0.170556	0.14664	PPT1/FOXO6/BGLAP/PTGS2/ADCY3/SLC1A4/CHST10/CX3CR1/SLC7A11/CASP3/SLC6A3/CNR1/FYN/SGK1/GPRASP3/MECP2/POMK/ARC/ABL1/RIC8A/MDK/FOSL1/TACR2/CPEB3/CCND2/ZNF385A/ITGA5/PDE1B/FOS/LGMN/PAK6/TMOD2/NDRG4/JPH3/PAFAH1B1/SPECC1/GALR2/EIF4A3/SRC/SLC12A5/NTSR1/APOE/SLC8A2/PRKCG/CLDN5/COMT/SHANK3/RCAN1/CBR3	49	1.34
GO:0007405	neuroblast proliferation	16/2151	82/18888	0.0214233	0.171174	0.147171	HAPLN2/BCAN/DISC1/CX3CR1/TAFA1/GATA2/VCAN/SMO/SHH/FGFR1/AKNA/LRRK2/PAFAH1B1/ZNF335/WDR62/NUMBL	16	1.71
GO:0043406	positive regulation of MAP kinase activity	16/2151	82/18888	0.0214233	0.171174	0.147171	TLR6/FGF18/PDGFA/ARHGEF5/EZH2/IRAK1/FGFR1/HRAS/DRD4/PDGFD/LRRK2/FLT3/FLT1/GH1/CD40/MAP2K7	16	1.71
GO:0035358	regulation of peroxisome proliferator activated receptor signaling pathway	5/2151	15/18888	0.0214927	0.171174	0.147171	ASXL2/FABP5/SIRT1/ASXL1/PLIN5	5	2.93
GO:0060033	anatomical structure regression	5/2151	15/18888	0.0214927	0.171174	0.147171	SLC6A3/SMAD5/BMPR1A/FLT1/AMH	5	2.93
GO:0060192	negative regulation of lipase activity	5/2151	15/18888	0.0214927	0.171174	0.147171	SORT1/RGS2/ABL1/PLIN5/ANGPTL4	5	2.93
GO:0090205	positive regulation of cholesterol metabolic process	5/2151	15/18888	0.0214927	0.171174	0.147171	APOA1/SREBF1/APOE/SREBF2/ABCG1	5	2.93
GO:1901203	positive regulation of extracellular matrix assembly	5/2151	15/18888	0.0214927	0.171174	0.147171	EMILIN1/PHLDB2/PHLDB1/SMAD3/TGFB1	5	2.93
GO:0062207	regulation of pattern recognition receptor signaling pathway	28/2151	166/18888	0.0215908	0.171699	0.147623	S100A8/FCRL3/RAB7B/FBXL2/TLR1/TLR6/DDX60/IRGM/IRF4/CD36/MFHAS1/NINJ1/SLC46A2/TRIM32/NLRP6/IRF7/BIRC2/MAPK8/OASL/TYRO3/MAVS/SRC/CACTIN/SIRT2/NOP53/CARD8/LILRA4/LILRA2	28	1.48
GO:0019722	calcium-mediated signaling	37/2151	232/18888	0.0216137	0.171699	0.147623	HPCA/MCOLN2/FCGR3A/SLC8A1/CX3CR1/XCR1/CCR1/CCR2/BST1/IRGM/CCR6/DMD/CXCR3/TRPM5/ACTN3/CXCR5/CD4/LRRK2/CMKLR1/P2RX2/RASA3/SLC24A4/PLA2G4B/CIB1/LAT/NFATC3/CCR7/CCR10/SPHK1/NFATC1/SLA2/AZU1/GNA15/CHERP/TMEM38A/SLC8A2/RCAN1	37	1.4
GO:0045058	T cell selection	12/2151	56/18888	0.0218965	0.173285	0.148985	IRF4/BRD2/THEMIS/SHH/TOX/CTSL/CD4/JAG2/NFATC3/ZFPM1/CCR7/BRD4	12	1.88
GO:0098732	macromolecule deacylation	12/2151	56/18888	0.0218965	0.173285	0.148985	PPT1/TPPP/SIRT5/HDAC9/FLNA/CCAR2/SIRT1/ABHD13/SPRED1/KAT14/ABHD17A/SIRT2	12	1.88
GO:1901016	regulation of potassium ion transmembrane transporter activity	12/2151	56/18888	0.0218965	0.173285	0.148985	STK39/OXSR1/ATP1B3/KCNE5/KCNE3/ALG10B/NEDD4/MIR212/ATP1B2/GALR2/KCNS1/KCNE1	12	1.88
GO:0001843	neural tube closure	17/2151	89/18888	0.0220334	0.173884	0.149501	SKI/CASP3/BRD2/MTHFD1L/RALA/FZD1/MED12/DLC1/ABL1/ADM/TULP3/SPINT1/RGMA/RARA/SDC4/TGFB1/CELSR1	17	1.68
GO:0048545	response to steroid hormone	51/2151	338/18888	0.0220376	0.173884	0.149501	ERRFI1/CASP9/PADI2/ALPL/PTAFR/TXNIP/BGLAP/PTGS2/ACTA1/CYP1B1/BCL2L11/STK39/TFPI/GLB1/NR3C2/CASP3/PPARGC1B/PPARD/PAQR8/BCKDHB/SGK1/GPER1/CYBB/GNRH1/FOXH1/JAK2/KLF9/ADM/RELA/FOSL1/AKR1C3/SIRT1/ZMIZ1/GOT1/A2M/FLT3/PTGER2/FOS/NEDD4/PER1/SREBF1/BRCA1/COL1A1/AANAT/PCNA/SRC/PMEPA1/CALR/TGFB1/COMT/RBFOX2	51	1.32
GO:0060191	regulation of lipase activity	14/2151	69/18888	0.0220558	0.173884	0.149501	SORT1/RGS2/FGFR3/FGFR1/GNAQ/LPAR1/ABL1/HRAS/FLT1/ANG/GNA15/PLIN5/ANGPTL4/NR1H2	14	1.78
GO:0072073	kidney epithelium development	26/2151	152/18888	0.0222221	0.174974	0.150438	TACSTD2/EPHA4/SMAD1/BASP1/FOXD1/SMAD5/DLL1/SMO/SHH/FGFR1/CAT/WNT11/RET/WNT1/EFNB2/SMAD3/SOX8/HS3ST3B1/RARA/PECAM1/FOXJ1/SMAD7/JAG1/ASXL1/SDC4/LAMA5	26	1.5
GO:1902903	regulation of supramolecular fiber organization	58/2151	392/18888	0.0222519	0.174988	0.15045	TACSTD2/WDR47/ARPC5/MAPRE3/EMILIN1/TRIM54/TOGARAM2/CDC42EP3/PHLDB2/PFN2/ARFIP1/SEMA5A/TRIM27/CCN2/SNX9/AEBP1/ELN/LMOD2/ARHGEF5/MECP2/FLNA/DLC1/BAG4/TESK1/TMOD1/LPAR1/MEGF9/GSN/SPTAN1/ABL1/SSH3/WNT11/APOA1/ESAM/EPS8/SSH1/HIP1R/GPR65/TTBK2/TMOD2/SMAD3/ARPIN/CIB1/FHOD1/CARMIL2/TAOK1/CSF3/CCR7/BAIAP2/SPEF1/SDC4/MAP1S/PLEKHG2/SPTBN4/APOE/CDC42EP5/SHANK3/COL6A1	58	1.3
GO:0009314	response to radiation	63/2151	431/18888	0.0225135	0.176823	0.152028	CASP9/PLK3/RAD54L/GADD45A/SDE2/CACNB4/PER2/OGG1/XPC/HYAL2/CDS1/SLC7A11/CASP3/XRCC4/EGR1/TIMP1/CACNA1F/MECP2/CCAR2/POLB/SPIDR/TP53INP1/TSPYL5/HSF1/GNAQ/TRIM32/RIC8A/HRAS/RRM1/CAT/SLC1A2/BEST1/RELA/CCND1/PLEKHB1/H2AX/CBL/USP2/MAPK8/SIRT1/CCND2/PDE1B/FOS/SLC24A4/TP53BP1/GNB5/NEDD4/N4BP1/NDRG4/PER1/MYO15A/CCL7/BRCA1/AANAT/PCNA/MMP9/GNA11/MAP2K7/BCL3/COMT/KCNE1/COL6A1/COL6A2	63	1.28
GO:0010595	positive regulation of endothelial cell migration	23/2151	131/18888	0.0228686	0.178786	0.153716	ZC3H12A/PLPP3/PTGS2/NRP2/GATA2/PIK3CB/SEMA5A/FGF18/HDAC9/ADGRA2/FGFR1/ABL1/SIRT1/SP1/LGMN/CIB1/MAP2K3/STAT5A/CD40/CALR/MIR23A/TGFB1/RRAS	23	1.54
GO:0042113	B cell activation	43/2151	278/18888	0.0229677	0.178786	0.153716	TNFRSF4/FCRL3/MNDA/APLF/HSPD1/CTLA4/PLCL2/TNIP2/BST1/CASP3/GAPT/SHLD3/TNFRSF21/CCR6/DLL1/HDAC9/SKAP2/EZH2/AKAP17A/CD40LG/HMGB3/SHB/ABL1/SYVN1/CXCR5/FLT3/TNFSF13B/IRS2/TP53BP1/ADGRG3/SUPT6H/HDAC5/FOXJ1/CD40/CD70/BST2/TGFB1/CD79A/BCL3/IL4I1/KMT5C/SAMSN1/ICOSLG	43	1.36
GO:0002286	T cell activation involved in immune response	22/2151	124/18888	0.0229701	0.178786	0.153716	ZC3H12A/RORC/CD1C/HLX/STAT4/SLC11A1/CD80/HAVCR2/IRF4/BRD2/FGL2/SHB/MDK/IL4R/ZFPM1/RARA/SMAD7/ICAM1/BRD4/NFKBID/BCL3/RELB	22	1.56
GO:0010811	positive regulation of cell-substrate adhesion	22/2151	124/18888	0.0229701	0.178786	0.153716	CSF1/DISC1/EMILIN1/CD36/CDK6/FLNA/PLEKHA2/JAK2/TESK1/ABL1/MDK/APOA1/SPOCK2/DOCK1/ITGA5/SMAD3/CIB1/CCR7/RAC3/SDC4/CALR/RRAS	22	1.56
GO:0018904	ether metabolic process	7/2151	26/18888	0.0229926	0.178786	0.153716	LPCAT2/PAFAH1B1/FASN/PXMP4/PEDS1/EPHX3/TMEM86B	7	2.36
GO:0035988	chondrocyte proliferation	7/2151	26/18888	0.0229926	0.178786	0.153716	ERRFI1/PBXIP1/DDR2/BMPR2/FGFR3/CCN2/SMAD7	7	2.36
GO:0042278	purine nucleoside metabolic process	7/2151	26/18888	0.0229926	0.178786	0.153716	ICMT/ACP3/ENPP4/MTAP/PNP/PTGDR/ADA2	7	2.36
GO:0046639	negative regulation of alpha-beta T cell differentiation	7/2151	26/18888	0.0229926	0.178786	0.153716	ZC3H12A/HLX/SHH/SOCS1/IL4R/SMAD7/RUNX1	7	2.36
GO:0006886	intracellular protein transport	94/2151	676/18888	0.0230444	0.178845	0.153766	ATP13A2/SFN/ZC3H12A/PLK3/WLS/SORT1/TXNIP/VPS45/LMNA/COPA/PTGS2/YOD1/RGPD3/RANBP2/RGPD5/RGPD8/ARL5A/STRADB/AP1S3/CAMK1/GRIP2/HYAL2/ARL6/RAB6B/ARFIP1/AP3B1/REEP2/IRGM/PPP1R10/MTCH1/TMEM30A/SNX9/SYTL3/SNX8/STX1A/CD36/AP1S1/IFT22/MDFIC/SMO/COPG2/SHH/RPGR/CHM/FLNA/EMD/JAK2/RANBP6/NUP188/SEC16A/BRSK2/NUP98/TIMM10B/STX5/EHD1/SYVN1/SRPRA/ARL5B/AP3M1/LRRK2/TAMALIN/RAB5B/VPS37B/FGF9/NUP58/ING1/IPO4/SRP54/N…	94	1.22
GO:0048738	cardiac muscle tissue development	39/2151	248/18888	0.0230573	0.178845	0.153766	SKI/ACADM/LMNA/RGS2/SLC8A1/FZD7/HOPX/SMAD1/PTCD2/SMAD5/DLL1/FGFR1/MSC/HEY1/PLEC/FOXH1/ENG/ABL1/MYBPC3/BMPR1A/FGF9/EFNB2/SAV1/ASB2/NDRG4/ZFPM1/KDM6B/TCAP/RARA/CACNA1G/GATA6/SMAD7/ALPK2/CTDP1/CALR/MIR23A/TGFB1/PPP1R13L/RUNX1	39	1.38
GO:0043270	positive regulation of monoatomic ion transport	34/2151	211/18888	0.0233353	0.180776	0.155426	AMIGO1/CTSS/GJC2/STK39/GPD1L/CCR1/CCR2/ATP1B3/ATPSCKMT/GPER1/ABCB1/TCAF1/DMD/KCNE5/FLNA/ABL1/DRD4/TACR2/ALG10B/ATP2B1/P2RX2/TRPV3/ATP1B2/CCL2/HCRT/VMP1/GALR2/NTSR1/SCN1B/FFAR1/KCNN4/LILRA2/SHANK3/KCNE1	34	1.41
GO:0032640	tumor necrosis factor production	31/2151	189/18888	0.0234511	0.181223	0.155811	PTAFR/ZC3H12A/FCGR3A/ARID5A/CX3CR1/CCR2/TLR1/HAVCR2/RIPK1/TRIM27/AKAP12/CD36/CYBB/JAK2/ORM1/ORM2/LRRK2/OAS1/OAS3/OAS2/RARA/MAVS/AZU1/CACTIN/ACP5/AXL/TGFB1/BCL3/CD33/LILRA4/LILRA2	31	1.44
GO:0032680	regulation of tumor necrosis factor production	31/2151	189/18888	0.0234511	0.181223	0.155811	PTAFR/ZC3H12A/FCGR3A/ARID5A/CX3CR1/CCR2/TLR1/HAVCR2/RIPK1/TRIM27/AKAP12/CD36/CYBB/JAK2/ORM1/ORM2/LRRK2/OAS1/OAS3/OAS2/RARA/MAVS/AZU1/CACTIN/ACP5/AXL/TGFB1/BCL3/CD33/LILRA4/LILRA2	31	1.44
GO:0043122	regulation of canonical NF-kappaB signal transduction	44/2151	286/18888	0.0235248	0.181569	0.156108	ZC3H12A/WLS/CTH/ECM1/FASLG/CX3CR1/TNFSF10/TNIP2/TLR6/SLC39A8/IRGM/TNIP1/RIPK1/TRIM39/CD36/IRAK1/FLNA/LPAR1/TRIM32/USP20/ABL1/NLRP6/TRIM5/RELA/BIRC2/CASP1/SIRT1/IFIT5/CD4/CLEC6A/NDFIP2/PER1/TRAF4/CCR7/MAVS/CD40/LIME1/CACTIN/BRD4/BST2/NFKBIB/TGFB1/CARD8/NLRP12	44	1.35
GO:0007596	blood coagulation	36/2151	226/18888	0.0235868	0.181742	0.156257	PAFAH2/F3/F5/C4BPB/EMILIN1/ADRA2B/PROC/TFPI/DGKD/PIK3CB/DGKG/HGFAC/SLC7A11/AP3B1/F12/ENPP4/PDGFA/GNA12/CD36/SERPINE1/SHH/C1GALT1C1/CD40LG/FLNA/JAK2/GNAQ/HBB/ENTPD1/HPS6/TYRO3/SRC/CD40/GNAS/AXL/APOE/ADORA2A	36	1.4
GO:0018212	peptidyl-tyrosine modification	42/2151	271/18888	0.0236675	0.181742	0.156257	TNFRSF18/ERRFI1/PLPP3/EFNA1/DDR2/EPHA4/HYAL2/CD80/PARP9/FGFR3/BST1/CSF1R/DDR1/FYN/PDGFA/TPST1/CD36/HGF/BLK/FGFR1/HSF1/JAK2/ABL1/PDGFD/CBL/CD4/CLEC6A/GPRC5A/ITGA5/FLT3/FLT1/EHD4/SOCS1/CSF3/GH1/PECAM1/AATK/SRC/CD40/LONP1/TGFB1/SAMSN1	42	1.36
GO:0099536	synaptic signaling	108/2151	789/18888	0.0237112	0.181742	0.156257	AGRN/PPT1/RIMS3/ANXA9/BGLAP/PTGS2/DISC1/SLC1A4/CACNB4/PLCL1/EPHA4/PLCL2/CX3CR1/CCR2/PFN2/CPLX1/SLC7A11/SLC6A3/HRH2/PRR7/TUBB2B/CNR1/FYN/LAMA2/STXBP5/AKAP12/GPER1/STX1A/ACHE/VGF/EZH2/SYAP1/DMD/SYN1/MECP2/CHRNA2/STAU2/FABP5/ADGRB1/ARC/JAK2/GNAQ/ABL1/ANAPC2/HRAS/SCT/DRD4/CHRNA10/SLC1A2/RAPSN/RELA/GRK2/HTR3A/BACE1/TACR2/HTR7/CPEB3/MYOF/ERC1/LRRK2/LIN7A/SSH1/P2RX2/LGMN/BEGAIN/GPR176/ITPKA/TMOD2/BAIAP3…	108	1.2
GO:0043039	tRNA aminoacylation	10/2151	44/18888	0.023722	0.181742	0.156257	YARS1/SARS1/MARS2/RARS1/FARS2/IARS1/CARS1/MARS1/AARS1/AARSD1	10	2
GO:0071526	semaphorin-plexin signaling pathway	10/2151	44/18888	0.023722	0.181742	0.156257	ECE1/NRP2/SEMA3F/SEMA3B/SEMA5A/SEMA3C/FLNA/SEMA7A/ARHGDIA/SEMA6B	10	2
GO:1990776	response to angiotensin	10/2151	44/18888	0.023722	0.181742	0.156257	DDR2/PTGS2/RAP1GDS1/NFKB1/CYBB/HSF1/RELA/SMAD3/SRC/COMT	10	2
GO:0032414	positive regulation of ion transmembrane transporter activity	16/2151	83/18888	0.0238244	0.182303	0.15674	CTSS/STK39/CCR2/ATP1B3/ATPSCKMT/ABCB1/TCAF1/DMD/DRD4/ALG10B/ATP1B2/CCL2/VMP1/GALR2/SCN1B/SHANK3	16	1.69
GO:0007612	learning	26/2151	153/18888	0.0239657	0.18316	0.157476	PPT1/PTGS2/ADCY3/CHST10/SLC7A11/FYN/MECP2/ARC/ABL1/RIC8A/FOSL1/TACR2/PDE1B/FOS/LGMN/PAK6/NDRG4/JPH3/SPECC1/EIF4A3/SLC12A5/NTSR1/SLC8A2/CLDN5/COMT/SHANK3	26	1.49
GO:0034505	tooth mineralization	8/2151	32/18888	0.0240409	0.183286	0.157584	ALPL/WLS/FAM20C/BCOR/FGFR1/NECTIN1/SLC24A4/COL1A1	8	2.2
GO:2000316	regulation of T-helper 17 type immune response	8/2151	32/18888	0.0240409	0.183286	0.157584	ZC3H12A/ARID5A/BRD2/JAK2/CLEC6A/SMAD7/BRD4/NFKBID	8	2.2
GO:0048536	spleen development	9/2151	38/18888	0.0241705	0.184049	0.158241	RBM15/BCL2L11/CACNB4/POLB/ABL1/LIPA/NFKB2/HOXB4/BCL3	9	2.08
GO:0060606	tube closure	17/2151	90/18888	0.0243765	0.184978	0.159039	SKI/CASP3/BRD2/MTHFD1L/RALA/FZD1/MED12/DLC1/ABL1/ADM/TULP3/SPINT1/RGMA/RARA/SDC4/TGFB1/CELSR1	17	1.66
GO:0007411	axon guidance	37/2151	234/18888	0.0243813	0.184978	0.159039	ECE1/EFNA3/EFNA1/IGSF9/BMPR2/NRP2/EPHA4/SEMA3F/SEMA3B/EPHB3/SEMA5A/FOXD1/CSF1R/TUBB2B/FYN/LAMA2/SEMA3C/SMO/SHH/EFNB1/L1CAM/NIBAN2/LHX3/B4GAT1/NECTIN1/FEZ1/RET/LRTM2/EFNB2/SEMA7A/TUBB3/NGFR/RAC3/EFNA2/SEMA6B/NOTCH3/SCN1B	37	1.39
GO:0097485	neuron projection guidance	37/2151	234/18888	0.0243813	0.184978	0.159039	ECE1/EFNA3/EFNA1/IGSF9/BMPR2/NRP2/EPHA4/SEMA3F/SEMA3B/EPHB3/SEMA5A/FOXD1/CSF1R/TUBB2B/FYN/LAMA2/SEMA3C/SMO/SHH/EFNB1/L1CAM/NIBAN2/LHX3/B4GAT1/NECTIN1/FEZ1/RET/LRTM2/EFNB2/SEMA7A/TUBB3/NGFR/RAC3/EFNA2/SEMA6B/NOTCH3/SCN1B	37	1.39
GO:1901617	organic hydroxy compound biosynthetic process	39/2151	249/18888	0.0244315	0.185134	0.159173	ERRFI1/PTAFR/BGLAP/PER2/SRD5A3/NFKB1/SLC7A11/SLC6A3/DHFR/GPER1/PLPP6/IPPK/GATD1/CYB5R2/DHCR7/APOA1/SC5D/AKR1C3/SIRT1/LIPA/GOT1/CYP27B1/MVK/SPTLC2/ITPKA/MVD/SREBF1/PNMT/OSBPL7/SPHK1/IMPA2/OSBPL1A/NTSR1/ISYNA1/ITPKC/APOE/SEC14L2/SREBF2/ABCG1	39	1.38
GO:0051153	regulation of striated muscle cell differentiation	18/2151	97/18888	0.0247518	0.187046	0.160817	RGS2/FZD7/HOPX/NLN/DLL1/HDAC9/EZH2/SHH/TRIM32/NIBAN2/ACTN3/TMEM119/EFNB2/TRIM72/HDAC5/CTDP1/RBM38/TGFB1	18	1.63
GO:0032922	circadian regulation of gene expression	14/2151	70/18888	0.0247737	0.187046	0.160817	ID3/RORC/PER2/NOCT/EGR1/USP2/SIRT1/ZFHX3/MYBBP1A/PER1/NGFR/CSNK1D/TOP1/RELB	14	1.76
GO:0050922	negative regulation of chemotaxis	14/2151	70/18888	0.0247737	0.187046	0.160817	PADI2/NBL1/MICOS10-NBL1/TNFAIP6/DPP4/SEMA3F/SEMA3B/SEMA5A/DUSP1/SEMA3C/ANGPT2/SEMA7A/CCL2/SEMA6B	14	1.76
GO:0044706	multi-multicellular organism process	34/2151	212/18888	0.0248503	0.187398	0.161119	ERRFI1/PTAFR/SLC2A1/OVGP1/PTGS2/RGS2/APLF/ADRA2B/BMPR2/SLC38A3/HAVCR2/DDR1/PPARD/CNR1/TIMP1/MAGED2/ANGPT2/AGO2/ADM/FOSL1/PRDX3/PZP/VDR/ITGA5/CYP27B1/FOS/PLA2G4B/RARA/VMP1/ITGB4/MMP9/CALR/TRIM28/MAFF	34	1.41
GO:0072698	protein localization to microtubule cytoskeleton	12/2151	57/18888	0.0249524	0.187679	0.161361	DISC1/MAPRE3/GOLGB1/CEP72/ABL1/TTBK2/PARD6A/SPAG5/CEP131/CSNK1D/FAM83D/ABHD17A	12	1.85
GO:0002065	columnar/cuboidal epithelial cell differentiation	22/2151	125/18888	0.0249774	0.187679	0.161361	GATA2/SPDEF/DLL1/FAM20C/CDK6/SERPINE1/SMO/RHEB/GPAT4/ABL1/LHX3/WNT11/NKX6-2/KLF5/SAV1/TMEM231/RARA/FASN/GATA6/JAG1/SRC/TGFB1	22	1.55
GO:0022600	digestive system process	19/2151	104/18888	0.0249778	0.187679	0.161361	SLC2A5/COPA/STK39/HRH2/SGK1/EZR/CD36/VSIG1/CEL/SCT/MDK/LIPA/VDR/HIP1R/ZNF830/HAMP/KCNN4/NR1H2/COMT	19	1.6
GO:0034767	positive regulation of monoatomic ion transmembrane transport	26/2151	154/18888	0.0258134	0.193279	0.166176	AMIGO1/CTSS/GJC2/STK39/CCR2/ATP1B3/ATPSCKMT/GPER1/ABCB1/TCAF1/DMD/KCNE5/FLNA/ABL1/DRD4/ALG10B/P2RX2/ATP1B2/CCL2/VMP1/GALR2/NTSR1/SCN1B/KCNN4/SHANK3/KCNE1	26	1.48
GO:0006662	glycerol ether metabolic process	6/2151	21/18888	0.0260016	0.193279	0.166176	LPCAT2/PAFAH1B1/FASN/PXMP4/PEDS1/TMEM86B	6	2.51
GO:0009310	amine catabolic process	6/2151	21/18888	0.0260016	0.193279	0.166176	SLC6A3/SLC44A1/PDE1B/SULT1A3/SMOX/COMT	6	2.51
GO:0032482	Rab protein signal transduction	6/2151	21/18888	0.0260016	0.193279	0.166176	RAB33A/GDI1/DENND3/MADD/RAB39A/DENND4A	6	2.51
GO:0046485	ether lipid metabolic process	6/2151	21/18888	0.0260016	0.193279	0.166176	LPCAT2/PAFAH1B1/FASN/PXMP4/PEDS1/TMEM86B	6	2.51
GO:0051443	positive regulation of ubiquitin-protein transferase activity	6/2151	21/18888	0.0260016	0.193279	0.166176	ARRDC3/TOPORS/PLK1/TRIB3/FZR1/UBE2S	6	2.51
GO:0055081	monoatomic anion homeostasis	6/2151	21/18888	0.0260016	0.193279	0.166176	FASLG/STK39/SLC12A8/TBXAS1/KCNE3/SLC12A5	6	2.51
GO:0140354	lipid import into cell	6/2151	21/18888	0.0260016	0.193279	0.166176	FABP3/SLC2A1/ACSL1/CD36/LIPA/IRS2	6	2.51
GO:1903975	regulation of glial cell migration	6/2151	21/18888	0.0260016	0.193279	0.166176	CSF1/CX3CR1/CCR2/ATP1B2/RRAS/TIAM1	6	2.51
GO:0031333	negative regulation of protein-containing complex assembly	25/2151	147/18888	0.0262099	0.194554	0.167272	OPRD1/TRAF3IP1/FBXL2/PFN2/IRGM/LMOD2/HSF1/TMOD1/GSN/SPTAN1/SSH3/BIRC2/JAM3/EPS8/SSH1/HIP1R/ULK1/TMOD2/CARMIL2/JMJD6/SRC/SIRT2/SPTBN4/NOP53/CARD8	25	1.49
GO:0006636	unsaturated fatty acid biosynthetic process	11/2151	51/18888	0.0263066	0.194554	0.167272	PTGS2/ELOVL6/TBXAS1/FABP5/PTGES/FADS3/AKR1C3/SIRT1/SCD/ABCD2/CBR1	11	1.89
GO:0048013	ephrin receptor signaling pathway	11/2151	51/18888	0.0263066	0.194554	0.167272	EFNA3/EFNA1/EPHA4/EPHB3/FYN/EFNB1/EFNB2/SRC/MMP9/EFNA2/TIAM1	11	1.89
GO:0048286	lung alveolus development	11/2151	51/18888	0.0263066	0.194554	0.167272	ERRFI1/STK40/MAN1A2/BMPR2/HOPX/SLC7A11/PDGFA/MECP2/GATA6/ASXL1/COL6A1	11	1.89
GO:0002437	inflammatory response to antigenic stimulus	16/2151	84/18888	0.0264224	0.194554	0.167272	FCER1A/FCGR3A/LTA/CNR1/FYN/ZP3/CYSLTR1/NLRP6/CD6/IL2RA/A2M/FURIN/KDM6B/CCR7/RHBDF2/SRC	16	1.67
GO:0014855	striated muscle cell proliferation	16/2151	84/18888	0.0264224	0.194554	0.167272	SKI/SMAD1/PPARD/HGF/SHH/FGFR1/JAK2/ABL1/BMPR1A/FGF9/SAV1/FOS/NDRG4/GATA6/SRC/RUNX1	16	1.67
GO:0044773	mitotic DNA damage checkpoint signaling	16/2151	84/18888	0.0264224	0.194554	0.167272	CLSPN/PLK3/MUC1/SDE2/XPC/TRIM39/PPP1R10/RINT1/CCND1/PLK1/FBXO31/TAOK1/ZNF830/BRCA1/FZR1/NOP53	16	1.67
GO:0046209	nitric oxide metabolic process	16/2151	84/18888	0.0264224	0.194554	0.167272	ZC3H12A/PTGS2/MTARC1/CYP1B1/CX3CR1/PIK3CB/TLR6/DDAH2/CD36/JAK2/HBB/DYNLL1/SMAD3/NFATC3/MIR212/ACP5	16	1.67
GO:0043124	negative regulation of canonical NF-kappaB signal transduction	13/2151	64/18888	0.0265336	0.195143	0.167778	ZC3H12A/SLC39A8/IRGM/TNIP1/RIPK1/TRIM39/USP20/NLRP6/SIRT1/PER1/CACTIN/CARD8/NLRP12	13	1.78
GO:0032388	positive regulation of intracellular transport	24/2151	140/18888	0.0265655	0.195147	0.167782	SFN/ZC3H12A/PLK3/PTGS2/CAMK1/HYAL2/TMEM30A/EZR/SMO/SHH/MECP2/FLNA/EMD/JAK2/EHD1/FEZ1/NEDD4/SMAD3/RIPOR1/SPAG5/CEP131/MAVS/TGFB1/TRIM28	24	1.51
GO:0021543	pallium development	31/2151	191/18888	0.0267676	0.196401	0.16886	SLC2A1/DAB1/WDR47/KCNA2/BCAN/DISC1/DLX2/FAT4/CASP3/TUBB2A/TUBB2B/CDK6/LAMB1/SMO/EZH2/MECP2/FLNA/FUT10/SCT/MDK/H2AX/FEZ1/ZMIZ1/PAFAH1B1/FXR2/KDM6B/RARA/BTBD3/SLC32A1/SEMA6B/WDR62	31	1.43
GO:0045621	positive regulation of lymphocyte differentiation	23/2151	133/18888	0.0268711	0.196929	0.169314	HLX/CD80/AP3B1/BRD2/SHH/TOX/SHB/MDK/SART1/IL2RA/ZMIZ1/ADAM8/PNP/KLHL25/SOCS1/IL4R/RARA/AP3D1/BRD4/NFKBID/AXL/IL4I1/RUNX1	23	1.52
GO:0051056	regulation of small GTPase mediated signal transduction	46/2151	304/18888	0.0272274	0.198965	0.171065	CSF1/ITGAV/ARHGEF3/PIK3CB/SPRY4/TIAM2/CYTH3/CHN2/AUTS2/SH2B2/ARHGEF5/P2RY8/GPR174/SPRY3/DLC1/DENND3/ARHGAP39/ABCA1/LPAR1/SCAI/ABL1/MADD/SIPA1/APOA1/CBL/ARHGAP19/GBF1/PLEKHG6/EPS8/ARHGAP9/RASAL1/RHOF/KBTBD7/LPAR6/RASA3/GPR65/DENND4A/ARHGDIA/SRC/TGM2/ARFGAP1/ARHGAP45/APOE/EPS8L1/RTN4R/TIAM1	46	1.33
GO:0002832	negative regulation of response to biotic stimulus	21/2151	119/18888	0.0272881	0.198965	0.171065	TRAF3IP1/PPARG/IRGM/HAVCR2/SERPINB9/FGL2/SMIM30/VSIG4/TRIB1/A2M/KLRC1/OAS1/OAS3/TYRO3/MAVS/CACTIN/TGFB1/CARD8/IL4I1/NR1H2/LILRA2	21	1.55
GO:0045582	positive regulation of T cell differentiation	21/2151	119/18888	0.0272881	0.198965	0.171065	HLX/CD80/AP3B1/BRD2/SHH/SHB/MDK/SART1/IL2RA/ZMIZ1/ADAM8/PNP/KLHL25/SOCS1/IL4R/RARA/AP3D1/BRD4/NFKBID/IL4I1/RUNX1	21	1.55
GO:0001818	negative regulation of cytokine production	56/2151	381/18888	0.02729	0.198965	0.171065	ZC3H12A/SARS1/ANXA4/SLC11A1/TRAF3IP1/CX3CR1/TLR6/NFKB1/CASP3/MACIR/IRGM/HAVCR2/HFE/TRIM27/TNFRSF21/EZR/DLL1/HDAC9/HGF/EZH2/TLR8/VSIG4/FGFR1/ORM1/NLRP6/PRG2/WNT11/LRRC32/APOA1/PDCD4/ABCD2/ATP2B1/CMKLR1/OAS1/OAS3/FURIN/N4BP1/ZFPM1/CRYBA1/RARA/CCR7/FOXJ1/GATA6/SMAD7/CACTIN/ACP5/BST2/FFAR1/AXL/TGFB1/BCL3/RELB/CARD8/CD33/NLRP12/LILRA4	56	1.29
GO:0014013	regulation of gliogenesis	20/2151	112/18888	0.027372	0.198965	0.171065	SKI/DAB1/GJC2/DLX2/PRKCI/ETV5/LTA/EZH2/RHEB/SHH/CYSLTR1/MECP2/MDK/RELA/NKX6-2/SPINT1/SOX8/SLC7A5/SIRT2/TGFB1	20	1.57
GO:0046822	regulation of nucleocytoplasmic transport	20/2151	112/18888	0.027372	0.198965	0.171065	SFN/ZC3H12A/PTGS2/CAMK1/HYAL2/CD36/MDFIC/SMO/SHH/FLNA/EMD/JAK2/NUP58/NEDD4/SMAD3/SUPT6H/MAVS/TGFB1/TRIM28/RANGAP1	20	1.57
GO:1902106	negative regulation of leukocyte differentiation	20/2151	112/18888	0.027372	0.198965	0.171065	ZC3H12A/HLX/TNFAIP6/CTLA4/GATA2/FGL2/CDK6/SHH/HMGB3/TRIB1/MDK/GPR68/SOCS1/IL4R/ZFPM1/RARA/FOXJ1/SMAD7/MAFB/RUNX1	20	1.57
GO:0031641	regulation of myelination	10/2151	45/18888	0.0274855	0.199325	0.171375	LPIN1/TPPP/TNFRSF21/FIG4/TG/NKX6-2/ITGAX/RARA/LGI4/SIRT2	10	1.95
GO:0043038	amino acid activation	10/2151	45/18888	0.0274855	0.199325	0.171375	YARS1/SARS1/MARS2/RARS1/FARS2/IARS1/CARS1/MARS1/AARS1/AARSD1	10	1.95

## Sheet: Supplementary Table 3
Supplementary Table 3. Gene Ontology (GO) enrichment in participants with aerosolized inhaled Ad5-nCoV from cohort 2.
ID	Description	GeneRatio	BgRatio	pvalue	p.adjust	qvalue	geneID	Count	EnrichmentFactor
GO:0034097	response to cytokine	121/1142	933/18614	1.89435e-15	1.09172e-11	9.11683e-12	ISG15/ZC3H12A/GBP2/GBP4/CSF1/GBA1/ARHGEF2/XCL2/XCL1/SELL/PTGS2/KDM5B/ZFP36L2/ACTR2/HK2/IL1R1/IL1RL2/IL1B/IL1RN/IFIH1/STK39/ITGA4/NRP2/PID1/IRAK2/CX3CR1/XCR1/CCRL2/APPL1/ST3GAL6/NFKBIZ/MYNN/LAMP3/TNIP2/CXCL8/CXCL2/EREG/NFKB1/TLR2/ACSL1/OTULIN/F2RL1/CSF2/STING1/DPYSL3/CSF1R/FOXC1/EDN1/JARID2/RIPOR2/TNFRSF21/TRAF3IP2/IL6/GSDME/RABGEF1/NUB1/CRLF2/CSF2RA/IRAK1/MSC/IL7/RIPK2/CD274/CDKN2B/TLE4/UGCG/ALAD…	121	2.11
GO:0006954	inflammatory response	110/1142	852/18614	5.4943e-14	1.49533e-10	1.24874e-10	ZC3H12A/JUN/F3/CSF1/NOTCH2/TNFAIP8L2/GBA1/FCGR3A/XCL2/XCL1/PTGS2/IL10/DUSP10/NLRP3/IL1R1/IL1RL2/IL1B/IL1RN/LY75/STK39/IRAK2/CX3CR1/XCR1/CCRL2/PRKCD/APPL1/NFKBIZ/PTX3/BCL6/TNIP2/CXCL8/CXCL2/NFKB1/TLR2/OTULIN/C1QTNF3/F2RL1/STING1/CSF1R/TNIP1/IER3/LTA/TRAF3IP2/GPR31/IL6/TPST1/RABGEF1/NAPEPLD/EZH2/CYSLTR1/F8/MFHAS1/LPL/IDO1/RIPK2/MSMP/NINJ1/TLR4/ADM/CD44/CNTF/NEAT1/CASP1/IL18/NLRX1/TIRAP/CAMK1D/PIK3A…	110	2.1
GO:0071345	cellular response to cytokine stimulus	108/1142	834/18614	7.78411e-14	1.49533e-10	1.24874e-10	ISG15/ZC3H12A/GBP2/GBP4/CSF1/GBA1/ARHGEF2/XCL2/XCL1/KDM5B/ZFP36L2/ACTR2/HK2/IL1R1/IL1RL2/IL1B/IL1RN/STK39/ITGA4/NRP2/PID1/IRAK2/CX3CR1/XCR1/CCRL2/APPL1/ST3GAL6/NFKBIZ/MYNN/TNIP2/CXCL8/CXCL2/EREG/NFKB1/TLR2/ACSL1/OTULIN/F2RL1/CSF2/STING1/DPYSL3/CSF1R/FOXC1/EDN1/JARID2/RIPOR2/TNFRSF21/TRAF3IP2/IL6/GSDME/RABGEF1/CRLF2/CSF2RA/IRAK1/MSC/IL7/RIPK2/TLE4/UGCG/ALAD/TRIM32/TLR4/TRAF1/CD44/TRIM44/CNTF/PELI3…	108	2.11
GO:0045321	leukocyte activation	117/1142	948/18614	1.92362e-13	2.77146e-10	2.31442e-10	ZC3H12A/JUN/CSF1/NOTCH2/GPR89A/TNFAIP8L2/GBA1/SLAMF9/SLAMF6/LY9/FCGR3A/XCL1/ABL2/RAB29/IL10/BATF3/HLX/DUSP10/NLRP3/RSAD2/ZFP36L2/PELI1/IL1RL2/MERTK/IL1B/STK39/ITGA4/ICOS/CX3CR1/PRKCD/NFKBIZ/BCL6/TNIP2/CXCL8/TLR2/F2RL1/MEF2C/CSF2/LCP2/PRR7/EDN1/RIPOR2/HLA-DOA/TREML2/RUNX2/TNFRSF21/PRDM1/TRAF3IP2/THEMIS/ULBP2/AHR/ITGB8/IL6/INHBA/RABGEF1/FGL2/EZH2/CRLF2/MFHAS1/IDO1/TOX/IL7/RIPK2/CD274/CTSL/TNFSF8/TL…	117	2.01
GO:0001819	positive regulation of cytokine production	72/1142	489/18614	3.4966e-12	4.03019e-09	3.36557e-09	ISG15/TNFRSF8/F3/ARHGEF2/SLAMF6/LY9/FCGR3A/XCL1/PTGS2/INAVA/IL10/NLRP3/RSAD2/PELI1/EIF2AK3/IL1R1/IL1RL2/IL1B/IFIH1/APPL1/SPON2/EREG/HPSE/TLR2/C1QTNF3/F2RL1/CSF2/STING1/CSF1R/TRIM27/FLOT1/LTA/IL6/HILPDA/CRLF2/IRAK1/LPL/IDO1/IL7/RIPK2/CD274/TRIM32/TLR4/PRG2/CASP1/IL18/CRTAM/TIRAP/BMPR1A/CLEC4E/TBK1/BATF/THBS1/FURIN/GPRC5B/SPN/IRF8/ADORA2B/RNF135/CCL3/SPHK1/MAVS/POLR3F/SRC/AZU1/POU2F2/BCL3/C5AR1/NLR…	72	2.4
GO:0030097	hemopoiesis	110/1142	930/18614	1.60681e-11	1.5327e-08	1.27994e-08	ISG15/CASP9/ZC3H12A/JUN/PRMT6/CSF1/CD101/NOTCH2/GPR89A/ACP6/GBA1/SLAMF6/LY9/DYRK3/IL10/BATF3/HLX/DUSP10/PARP1/NLRP3/RSAD2/ZFP36L2/IL1RL2/MERTK/IL1B/ACVR2A/ITGA4/CFLAR/LTF/ALAS1/NFKBIZ/BCL6/TLR2/F2RL1/MEF2C/CSF2/CSF1R/PRR7/FOXC1/H4C9/H4C15/HLA-DOA/PIM1/RUNX2/CD109/PRDM1/OSTM1/TRAF3IP2/THEMIS/ITGB8/IL6/INHBA/FGL2/SLC25A40/EZH2/MFHAS1/ASH2L/TOX/IL7/RIPK2/MYC/CDKN2B/CTSL/TNFSF8/TLR4/NRARP/IL18/CD3G/C…	110	1.93
GO:0032103	positive regulation of response to external stimulus	79/1142	581/18614	1.86168e-11	1.5327e-08	1.27994e-08	F3/CSF1/SLAMF6/XCL2/XCL1/PTGS2/INAVA/NLRP3/RSAD2/PELI1/IL1B/IFIH1/STK39/IRAK2/CX3CR1/LTF/APPL1/NFKBIZ/TNIP2/CXCL8/EREG/TLR2/OTULIN/F2RL1/STING1/CSF1R/TNIP1/EDN1/RIPOR2/FLOT1/LTA/TPBG/IL6/NAPEPLD/MOSPD2/IRAK1/MFHAS1/LPL/IDO1/RIPK2/NINJ1/TLR4/CNTF/NEAT1/PDGFD/CASP1/IL18/NLRX1/CRTAM/TIRAP/CAMK1D/NRP1/PLAU/PIK3AP1/CLEC4E/TBK1/OASL/P2RX4/NFKBIA/THBS1/ADAM10/GPRC5B/SCARF1/ADORA2B/RNF135/CCL7/CCL3/CCL4/…	79	2.22
GO:0050900	leukocyte migration	60/1142	393/18614	5.20865e-11	3.59974e-08	3.00611e-08	NBL1/MICOS10-NBL1/CSF1/GBA1/XCL2/XCL1/SELL/ABL2/IL10/IL1R1/IL1B/STK39/ITGA4/CX3CR1/CXCL8/CXCL2/F2RL1/CSF1R/EDN1/RIPOR2/IL6/RABGEF1/MOSPD2/PLEC/MSMP/NINJ1/PDGFD/CRTAM/TIRAP/CAMK1D/PTPRO/SELPLG/P2RX4/GPR183/MMP14/RIPK3/ASB2/THBS1/ADAM10/SPN/CCL2/CCL7/CCL3/CCL4/CCL3L1/CCL3L3/CCL4L1/PECAM1/FOXJ1/TNFRSF11A/SRC/ADA/AZU1/VAV1/ICAM1/C5AR1/C5AR2/NLRP12/HMOX1/PDGFB	60	2.49
GO:0002521	leukocyte differentiation	80/1142	605/18614	5.62167e-11	3.59974e-08	3.00611e-08	ZC3H12A/JUN/CSF1/CD101/NOTCH2/GPR89A/GBA1/SLAMF6/LY9/IL10/BATF3/HLX/DUSP10/PARP1/NLRP3/RSAD2/ZFP36L2/IL1RL2/MERTK/IL1B/ITGA4/LTF/NFKBIZ/BCL6/TLR2/F2RL1/CSF2/CSF1R/PRR7/HLA-DOA/RUNX2/CD109/PRDM1/OSTM1/TRAF3IP2/THEMIS/ITGB8/IL6/INHBA/FGL2/EZH2/TOX/IL7/RIPK2/MYC/CTSL/TNFSF8/TLR4/NRARP/IL18/CD3G/CRTAM/KLF6/IL15RA/CLEC4E/PDE1B/RNF41/RB1/GPR183/MMP14/RIPK3/BATF/JAG2/SOCS1/SPN/IRF8/CCL3/CSF3/FOXJ1/TNFRS…	80	2.16
GO:0002237	response to molecule of bacterial origin	57/1142	366/18614	7.21755e-11	4.15947e-08	3.47354e-08	CASP9/ZC3H12A/CSF1/PTGS2/INAVA/IL10/DUSP10/NLRP3/CMPK2/PELI1/IL1B/IRAK2/CX3CR1/LTF/NFKBIZ/SPON2/TNIP2/CXCL8/CXCL2/NFKB1/NOCT/TLR2/MEF2C/CSF2/TNIP1/EDN1/LTA/GPR31/IL6/IRAK1/IDO1/RIPK2/CD274/ABCA1/ALAD/TLR4/ADM/CASP1/IL18/TIRAP/PRDX3/CYP27B1/GJB2/NFKBIA/GCH1/IRF8/MAP2K3/CCL2/CCL3/CSF3/TNFRSF11A/SRC/SBNO2/MAP2K7/HAMP/NFKBIB/C5AR1	57	2.54
GO:0001816	cytokine production	102/1142	860/18614	7.96372e-11	4.17226e-08	3.48422e-08	ISG15/TNFRSF8/ZC3H12A/F3/GBA1/ARHGEF2/SLAMF9/SLAMF6/LY9/FCGR3A/XCL1/PTGS2/INAVA/IL10/NLRP3/RSAD2/PELI1/EIF2AK3/IL1R1/IL1RL2/MERTK/IL1B/IFIH1/ITGAV/CX3CR1/LTF/APPL1/BCL6/SPON2/EREG/HPSE/NFKB1/TLR2/C1QTNF3/F2RL1/CSF2/STING1/CSF1R/SERPINB1/BTN3A3/TRIM27/FLOT1/LTA/TNFRSF21/ITGB8/IL6/INHBA/RABGEF1/HILPDA/EZH2/CRLF2/IRAK1/LPL/IDO1/IL7/RIPK2/CD274/TRIM32/TLR4/ZBTB6/PRG2/CASP1/IL18/NLRX1/RNF26/CRTAM/TIRA…	102	1.93
GO:0001817	regulation of cytokine production	100/1142	847/18614	1.60019e-10	7.6849e-08	6.41759e-08	ISG15/TNFRSF8/ZC3H12A/F3/GBA1/ARHGEF2/SLAMF6/LY9/FCGR3A/XCL1/PTGS2/INAVA/IL10/NLRP3/RSAD2/PELI1/EIF2AK3/IL1R1/IL1RL2/MERTK/IL1B/IFIH1/ITGAV/CX3CR1/LTF/APPL1/BCL6/SPON2/EREG/HPSE/NFKB1/TLR2/C1QTNF3/F2RL1/CSF2/STING1/CSF1R/SERPINB1/BTN3A3/TRIM27/FLOT1/LTA/TNFRSF21/ITGB8/IL6/INHBA/RABGEF1/HILPDA/EZH2/CRLF2/IRAK1/LPL/IDO1/IL7/RIPK2/CD274/TRIM32/TLR4/ZBTB6/PRG2/CASP1/IL18/NLRX1/RNF26/CRTAM/TIRAP/BMPR1…	100	1.92
[truncated: 1,029 more rows]

## Sheet: Supplementary Table 4
Supplementary Table 4. Gene Ontology (GO) enrichment in participants with intramuscular injection of ICV from cohort 2.
ID	Description	GeneRatio	BgRatio	pvalue	p.adjust	qvalue	geneID	Count	EnrichmentFactor
[truncated: 1,086 more rows]

## Sheet: Supplementary Table 5
Supplementary Table 5. MEblue module enrichment analysis results by Metascape tool
GroupID	Category	Term	Description	LogP	Log(q-value)	Genes	Symbols	InTerm_InList
[truncated: 268 more rows]

## Sheet: Supplementary Table 6
Supplementary Table 6. MEgray module enrichment analysis results by Metascape tool
[truncated: 228 more rows]

## Sheet: Supplementary Table 7
Supplementary Table 7. MEturquois module enrichment analysis results by Metascape tool
[truncated: 209 more rows]
